# Supplementary material for: Time-regulated transcripts with the potential to modulate human pluripotent stem cell-derived cardiomyocyte differentiation
Source: Stem Cell Res Ther. 2022 Sep 2;13:437. doi: 10.1186/s13287-022-03138-x (PMC9438174; doi:10.1186/s13287-022-03138-x)
Supplement: Supplementary file 1 — Additional file 1: Supplementary Table S1. [file 13287_2022_3138_MOESM1_ESM.xlsx]

## Sheet: Babiarz dataset (+ heart-tiss.)
	hiPSCs	hiPSCs	hiPSCs	Day 3	Day 3	Day 3	Day 7	Day 7	Day 7	Day 10	Day 10	Day 10	Day 14	Day 14	Day 14	Day 20	Day 20	Day 20	Day 28	Day 28	Day 28	Day 35	Day 35	Day 35	Day 45	Day 45	Day 45	Day 60	Day 60	Day 60	Day 90	Day 90	Day 90	Day 120	Day 120	Day 120	Heart - Fetal (bulk)	Heart - Fetal (bulk)	Heart - Fetal (bulk)	Heart - Fetal (bulk)	Heart - Fetal (bulk)	Heart - Fetal (bulk)	Heart - Adult (bulk)	Heart - Adult (bulk)	Heart - Adult (bulk)	Heart - Adult (bulk)	Heart - Adult (bulk)	Heart - Adult (bulk)	Heart - Left Ventricle
A1BG	7.255	7.1747	6.9328	7.1094	7.0156	6.9352	7.005	6.9642	7.0081	6.9229	7.2191	7.2461	7.0704	6.9449	6.9725	7.1027	6.8333	7.5346	6.9683	7.0617	6.9933	6.9638	6.9793	7.0818	6.8361	7.0332	6.9398	7.0651	7.1842	7.1552	7.0341	7.0687	7.1449	6.9433	7.1322	6.9438	6.4128	6.8991	6.8957	6.7943	6.7855	6.8954	6.3643	6.8138	6.3703	6.2522	6.9109	6.3866	6.8259
A1CF	6.8066	6.9524	7.0125	7.0074	6.9725	6.9679	7.0762	7.1185	6.8933	6.9117	6.9194	6.8962	6.9648	6.9965	6.9449	7.0354	7.0004	7.0842	6.9021	6.9252	7.0493	6.8794	7.0113	7.0757	6.9868	6.9671	6.8763	6.8653	6.9276	6.823	7.0688	6.978	7.0897	6.8067	6.9137	7.0142	6.4025	6.9352	6.3989	6.8468	6.942	6.8622	6.9269	6.3765	6.8461	6.794	6.7998	6.8561	6.8877
A2M	6.6658	6.8556	6.8556	6.8971	6.6873	6.9766	6.9051	6.8834	6.8944	6.8659	7.1362	7.1345	6.9475	7.4272	7.6392	7.1622	7.9955	7.339	9.2302	9.3794	10.257	9.379	10.356	9.4595	9.9163	10.643	11.333	10.666	10.292	11.579	10.728	9.6283	11.786	11.729	12.266	11.723	9.5099	9.3552	9.3023	9.3626	9.2311	9.4437	11.825	11.73	12.009	11.407	11.502	11.698	12.122
A2ML1	7.1377	7.0752	7.4347	7.0031	7.0144	6.8655	6.8826	7.0447	6.8101	6.7506	6.8039	7.0335	6.9047	6.9679	6.7479	6.8837	6.9065	6.8765	6.5726	6.7792	6.755	6.7748	6.8199	6.8039	6.9443	6.9051	6.9568	6.9429	6.9078	6.8203	6.8185	6.8506	6.8587	7.0378	6.8757	6.8949	6.3335	6.29	6.9226	6.9246	6.4253	6.7766	6.9215	6.8117	6.3703	6.3403	6.7771	6.8267	6.8447
A3GALT2	6.8365	7.085	6.9238	6.8981	6.7682	6.9913	6.8632	6.9535	6.8191	6.9265	6.8026	6.6763	6.7802	6.8208	6.9278	6.8434	6.7924	6.7821	6.7986	6.7372	6.8976	6.8133	6.884	6.9143	6.8714	6.8376	6.9841	7.011	6.7516	6.8369	6.9391	6.8701	6.9966	7.0179	6.8192	6.8973	6.8267	6.4134	6.3636	6.3375	6.3639	6.382	6.3721	6.3565	6.8523	6.417	6.8389	6.3227	6.4139
A4GALT	7.3039	7.5701	7.2933	7.1424	7.1597	7.1917	6.7975	7.0142	7.0226	6.9835	6.9424	7.1163	6.7801	7.1334	7.2046	8.2569	7.6844	8.1406	8.6017	8.7394	8.6386	8.9855	8.9425	8.5921	8.0063	8.5892	8.908	9.2078	9.5681	8.8083	9.1206	8.8527	8.53	9.4272	8.8605	8.9655	9.84	10.106	10.058	10.092	10.104	9.897	9.029	8.7399	6.3703	9.4762	9.5312	9.5883	8.9748
A4GNT	6.9854	7.0161	7.2248	7.0203	6.8235	7.1069	6.7912	7.0015	6.958	6.9055	7.0101	6.9656	7.0469	6.9503	6.9428	6.9358	7.0223	6.8336	6.9999	6.9745	6.9691	6.984	6.9611	7.0267	7.0322	6.9015	6.9804	6.8869	6.8062	7.1098	7.1607	7.0409	6.9103	6.6485	6.9963	7.0581	6.8879	6.3755	6.3657	6.9427	6.805	6.9239	6.232	6.9064	6.8646	6.951	6.3845	6.3221	6.3713
AA06	6.9661	6.8901	6.9537	6.7627	6.9501	6.9227	7.0479	7.009	6.9467	6.9729	6.936	6.9236	6.9387	6.999	6.8351	6.8803	7.0491	6.8782	7.122	7.0457	6.9899	6.9718	6.9553	6.9852	6.8219	6.9083	6.9417	6.8203	7.1057	6.9583	7.008	6.8797	7.0677	6.9348	7.0065	7.0493	6.3807	6.3329	6.3747	6.408	6.3606	6.4195	6.8246	6.3448	7.4439	6.2923	6.4246	6.3725	6.3307
AAAS	7.7519	7.5954	7.5988	7.5646	7.7415	7.8196	7.6625	7.7246	7.7403	7.625	7.6727	7.5325	7.7532	7.6148	7.6814	7.5414	8.003	7.661	7.7146	7.6916	7.5389	7.8743	7.6619	7.3688	7.308	7.7017	7.7092	7.9627	7.1986	7.8586	7.6792	7.9193	7.6336	7.6545	7.6547	7.3444	7.673	7.6326	7.6787	7.6602	7.6295	7.5412	7.4198	7.038	7.5887	7.5981	7.3803	7.4261	7.2196
AACS	9.1206	8.9641	9.2324	8.7	8.626	8.6471	8.4833	8.9684	8.5597	8.3776	8.3295	8.0495	8.239	8.2794	8.2123	8.977	8.393	8.7634	8.3012	8.5292	8.5346	8.6023	8.5486	8.6757	8.1459	8.4286	8.7162	8.3608	8.4967	8.3045	8.2928	8.6648	8.1692	8.6059	8.5503	8.1498	8.2451	8.2182	8.2294	8.3282	8.2714	8.2557	7.6734	7.6618	8.574	7.7457	7.8547	7.9282	7.3273
AADAC	6.8319	7.0566	6.7781	6.7627	6.7328	7.0012	7.0072	6.857	6.9733	6.8898	7.1503	6.8958	7.0075	7.1476	6.8515	6.7946	7.2714	6.9111	7.1762	7.3675	7.4179	7.9629	7.361	8.4943	7.7899	7.4859	8.5226	7.8442	7.1409	8.4206	8.7051	8.4247	8.5962	8.0889	6.7509	8.152	6.8595	6.7542	6.3827	6.9882	6.3345	6.3822	6.4136	6.39	6.3703	6.8252	6.8892	7.0047	6.8098
AADACL2	7.1019	7.0017	6.7526	6.7276	6.9665	6.8879	6.84	6.9654	7.0164	7.0053	6.8615	6.6617	7.1368	6.9317	6.8757	6.777	6.8877	7.0707	7.0819	6.8298	6.8629	6.9067	6.9316	6.7235	7.0938	6.8965	6.9797	6.8799	6.8903	6.8403	6.9986	6.7868	7.0487	6.9146	6.845	6.9128	6.2798	6.8338	6.4015	6.4212	6.403	6.9176	6.4027	6.846	6.7791	6.7653	6.8583	6.33	6.3979
AADACL3	6.8304	6.8779	7.037	6.9769	6.9685	6.8372	6.8453	6.8953	6.8413	6.6786	6.9307	6.9707	6.8228	7.0377	6.8139	6.7472	6.9365	7.0591	6.7539	6.8034	6.888	6.8584	6.8876	6.9285	6.6924	6.9626	6.8262	7.0588	7.0031	6.814	6.8672	6.8234	6.8195	6.991	6.9395	7.0479	6.8083	6.822	6.1874	6.8164	6.832	6.4237	6.4273	6.7978	6.7809	6.3478	6.7757	7.1674	6.331
AADACL4	6.9311	7.0797	6.7783	7.0071	6.9777	6.8116	6.8235	7.0407	6.7675	6.8776	6.7684	6.9202	6.9518	6.826	6.9013	6.9487	6.845	6.8674	6.8788	6.8883	6.7708	6.8421	6.7429	6.8502	6.8982	6.7945	6.8175	7.0312	6.8332	6.7656	7.1606	6.9158	6.8225	7.0118	6.96	6.7537	6.4016	6.3947	6.3478	6.2489	6.9057	6.2597	6.3776	6.2559	6.3703	6.2687	6.9307	6.7823	6.3583
AADAT	8.5353	8.5778	8.7809	8.6222	8.6278	8.7451	8.9755	9.7666	9.0421	8.6684	8.6136	9.1015	8.4569	8.6421	8.7998	8.5824	8.508	8.9281	8.5637	8.4819	8.4115	8.5401	8.4105	8.5222	8.677	8.1812	8.1602	8.4453	8.2052	7.9207	7.9816	8.2066	7.9953	7.7497	7.8586	8.3877	7.2169	7.4026	7.2688	7.269	7.2946	7.2882	6.953	6.9635	7.0691	6.9539	6.9314	6.9419	6.9384
AAED1	7.5184	7.2221	7.4518	7.6841	7.4607	7.5495	7.4662	7.4802	7.8552	7.5299	7.6931	7.8116	7.2845	7.6342	7.4603	8.2585	8.043	7.7094	7.6438	7.843	7.7474	7.9329	7.7654	7.588	7.29	7.8677	7.7312	7.7901	8.1299	8.1585	8.1986	7.8445	7.8343	7.8785	7.688	7.6001	7.1376	6.8201	7.0517	7.0909	7.1285	7.1671	8.0753	7.7796	7.9411	7.5868	7.8705	7.7774	8.3336
AAK1	7.0179	7.0356	7.0723	6.9439	6.9809	7.0093	7.0132	6.9092	6.9303	6.9663	7.0031	6.9732	7.0389	7.0279	7.1092	7.0105	7.0733	7.1879	6.9746	7.112	7.1565	7.2483	7.2427	7.2894	7.2073	7.2457	7.2516	7.1031	7.1787	7.1305	7.1209	7.2129	7.2257	6.8167	7.2845	7.2151	6.8211	6.9217	6.9269	6.9546	6.9322	6.9038	7.1992	7.0838	7.5888	7.0961	7.0405	6.9978	7.0942
AAMDC	9.4187	8.7998	9.5548	9.9117	9.8806	9.4665	9.6936	8.5983	9.6662	10.064	10.323	8.9484	10.079	10.57	9.6764	10.127	11.279	10.569	10.664	11.088	10.998	10.522	11.222	11.04	10.507	11.253	11.114	11.213	11.518	11.359	11.22	11.097	10.708	11.37	11.824	9.1491	10.546	10.368	10.466	10.676	10.387	10.338	11.119	11.427	11.943	11.329	11.389	11.429	11.497
AAMP	8.474	8.5259	7.9016	8.6572	8.5587	8.3262	8.1898	8.2139	8.4238	8.3152	8.4702	8.0234	7.6472	8.4803	8.3854	8.9645	8.3784	8.0841	8.2299	8.5186	8.368	8.3001	8.352	8.0785	8.231	7.9974	8.368	8.3719	8.6634	8.2956	8.6673	8.2016	8.9453	8.9251	8.7438	8.5809	8.3471	8.6997	8.6591	8.8502	8.4321	8.5686	7.6572	7.8649	6.3703	8.351	8.5003	8.075	7.4864
AANAT	6.9726	6.8284	6.9408	6.8474	6.7642	6.7737	6.8695	6.9084	7.0149	6.7112	7.0638	6.7958	6.9066	6.7712	6.7929	7.0403	6.907	6.9511	6.6272	6.6886	6.9051	6.6408	6.8126	6.845	6.8672	6.8274	6.9219	6.901	6.7541	6.6623	6.8528	6.9988	6.8746	6.7704	6.8746	6.7604	6.8732	6.38	6.2572	6.3597	6.3241	6.3322	6.3818	6.2509	6.3703	6.3464	6.779	6.3411	6.2308
AAR2	8.8614	9.2437	9.0862	9.2225	8.9481	8.9315	8.9547	9.7622	9.2626	9.1854	9.202	9.2982	9.5651	9.201	9.0044	9.6887	9.621	9.9867	9.3943	9.596	9.4197	9.811	9.4914	9.7513	9.2078	9.3892	9.2256	9.5166	9.6633	9.3105	9.5594	9.681	9.3318	9.4298	9.4576	9.2239	9.7726	9.9129	9.9348	9.7626	9.8562	9.9102	8.5889	8.4851	9.2604	9.3453	9.2796	9.1918	8.7785
AARD	7.06	6.7273	7.0053	7.0555	7.0466	7.1078	6.884	6.9342	6.9692	6.8624	6.849	6.8786	6.9742	6.7853	6.7826	7.0419	6.8461	6.9535	7.0354	6.8697	6.7313	6.9786	6.8495	6.8226	6.9059	6.8662	6.9436	6.8709	6.6862	6.6844	6.8039	6.9418	6.8368	7.1608	6.8006	6.7586	6.3808	6.3657	6.3766	6.8238	6.3751	6.3209	6.7878	6.786	6.3703	6.345	6.3844	6.3589	6.4044
AARS	12.991	13.162	12.881	12.976	12.994	13.034	12.235	12.06	11.687	12.068	11.905	11.349	12.2	11.936	12.155	11.59	11.729	11.939	12.211	11.882	11.729	11.928	12.172	12.114	12.056	11.883	11.905	11.818	11.669	11.816	11.509	11.518	11.539	11.368	12.023	11.493	11.252	11.223	11.248	11.292	11.379	11.3	11.348	11.18	11.843	11.711	11.555	11.548	11.41
AARS2	8.5426	8.4683	8.2351	8.5801	8.8173	8.7981	8.6793	8.2727	8.2524	8.4493	8.5311	8.0407	8.4188	8.3525	8.7806	8.6539	8.67	8.575	8.476	8.4232	8.3537	7.8998	8.4606	8.179	8.3182	8.3328	8.2638	8.3627	8.4155	8.1473	8.1222	7.9824	8.1214	8.2073	8.6383	8.0695	8.1526	8.1752	8.0582	8.0096	8.2241	8.0196	7.9718	7.8237	9.0783	8.1839	8.384	8.1909	7.7356
AASDH	8.7213	8.8238	9.1467	9.1058	9.0922	8.8897	8.9292	8.7954	8.6208	9.1177	9.0273	9.4464	8.8098	8.9533	8.9748	8.2993	8.5637	8.5665	8.4572	8.5856	8.3816	8.073	8.4854	8.5856	8.6468	8.6323	8.3048	8.1844	8.1667	8.4378	7.9005	8.0635	7.987	8.0752	8.2493	8.3884	7.3216	7.2455	7.1608	7.1472	7.3354	7.1835	7.404	7.4907	6.3703	7.0918	7.0822	7.0342	7.3177
AASDHPPT	9.5191	9.9441	9.4276	9.7088	9.573	9.6528	9.9886	9.8602	10.034	10.068	10.234	11.07	10.204	11.038	10.901	10.904	10.828	10.581	10.673	10.99	10.914	10.796	10.903	10.242	10.589	11.04	10.867	10.635	10.282	10.745	10.569	9.847	10.626	10.447	10.738	10.825	7.9245	7.9575	7.7869	7.8073	7.8711	7.8527	8.5075	8.6088	6.3703	7.7336	7.702	7.5161	8.3907
AASS	11.095	11.767	10.727	10.295	10.122	10.714	8.8226	8.0083	8.5685	8.4622	8.2157	8.8443	7.5127	8.1526	8.7048	8.0169	7.9139	7.4183	8.0111	8.1021	7.8812	7.811	8.3004	7.539	7.7289	7.7135	8.0614	7.9286	7.9096	7.9117	7.4672	7.3526	7.4849	7.5181	7.8288	7.6525	7.1561	7.0929	6.8288	6.9965	7.1048	7.0717	7.6794	7.7649	8.6235	6.967	7.0875	7.121	7.6255
AATF	9.922	9.8123	9.9986	9.7576	9.5479	9.6166	9.7255	10.336	9.7945	9.3251	9.2232	8.955	8.8874	8.6331	8.865	9.3007	8.9953	9.6953	8.6003	8.6927	8.366	8.8295	8.7933	8.557	8.7095	8.5597	8.4916	8.9122	8.785	8.528	8.8163	9.1009	8.8136	9.3439	8.9855	8.9563	8.2838	8.2684	8.367	8.5678	8.3796	8.3956	8.5114	8.3298	9.2677	8.6881	8.5633	8.6658	8.8599
AATK	7.0023	6.6986	6.9494	6.8996	6.9205	6.805	7.026	7.0241	6.7353	6.765	6.7485	6.8117	6.9743	6.797	6.9183	6.8669	6.9437	7.0477	6.9629	6.6219	6.9356	6.9763	7.0233	6.9398	7.0979	6.8882	6.9447	6.8897	6.857	6.8893	6.8239	7.0745	6.8635	6.9691	6.8465	6.8695	6.2974	6.3064	6.3893	6.7831	6.9373	6.3652	6.8109	6.3414	6.7866	6.2466	6.4143	6.4222	6.388
ABAT	7.2375	7.1179	6.8685	6.9996	6.9189	7.1988	6.9486	6.9911	6.9561	7.0397	7.1721	7.0984	7.007	7.2389	7.5018	7.8455	7.6286	7.3068	8.4008	8.5835	8.6035	7.7226	8.4463	7.5355	7.5493	8.4634	8.3064	7.7417	8.1064	8.411	7.4033	7.367	7.5893	7.4395	7.6581	7.6311	6.8433	6.4187	7.0273	6.8088	6.8652	6.9064	6.984	7.0838	7.0066	6.401	6.943	6.8183	6.8643
ABCA1	8.6131	9.8893	9.7889	10.526	10.988	11.27	10.053	11.218	10.186	10.915	11.117	11.411	10.891	10.832	10.895	10.748	10.208	10.65	10.85	9.8544	9.8636	9.5378	9.7945	10.155	10.776	9.1761	10.56	9.5667	8.9921	9.6441	8.9901	9.5745	9.9976	9.1627	10.023	10.951	8.1031	8.0063	8.3313	8.1001	8.0994	7.8608	9.1109	9.2311	9.7738	8.1412	8.22	8.1154	9.5559
ABCA10	6.9504	7.027	6.9729	6.8398	7.0874	7.0287	6.9033	6.8969	7.0568	7.2542	6.8506	7.2759	7.119	7.1701	7.1685	7.1408	7.1307	7.0276	6.8746	7.0146	7.3632	6.9489	7.1024	7.0126	7.0484	7.4286	7.0388	7.0742	7.1915	7.3876	7.1253	7.0713	7.2496	6.9028	7.1739	7.218	6.7871	6.9167	6.8554	6.9087	6.3888	6.3014	6.395	6.8772	6.7996	6.3748	6.8268	6.4129	6.8021
ABCA11P	7.1045	7.184	6.8897	7.0039	7.3283	6.9547	7.0472	7.4556	7.0937	7.2341	7.0179	7.1621	7.1509	7.481	7.3758	7.5305	7.2624	7.5179	7.2106	7.2242	7.2266	7.3546	7.832	7.3441	7.3517	7.3679	7.2625	7.2502	7.4977	7.1525	7.1468	7.1262	7.0947	7.6455	7.014	7.0596	7.038	6.9557	6.9672	6.8027	7.0294	6.9279	6.4085	6.891	7.1398	6.7987	6.3749	6.3978	6.4004
ABCA12	7.1948	7.1124	6.9464	7.2076	7.2524	7.0995	7.1403	6.9025	7.0732	7.2323	7.1794	7.1642	7.0362	7.2746	7.1553	6.9503	7.1861	6.9443	7.2035	7.0728	7.132	7.0838	6.9914	6.98	6.9448	7.0561	7.0301	7.0372	7.1014	7.0316	6.9669	6.9858	7.1501	7.2148	6.9583	6.8326	6.3873	6.8026	6.2747	6.4021	6.4012	6.8857	6.4067	6.3481	6.8678	6.766	6.3198	6.7601	6.7624
ABCA13	6.8789	6.6981	6.7975	6.7659	6.9436	6.6535	6.8857	6.8747	6.74	6.8478	6.8701	6.9834	6.8384	6.8264	6.8445	6.9019	6.7532	6.9241	6.9174	6.9458	6.9653	6.976	6.7906	6.9843	6.9016	6.7833	6.9986	7.1898	6.9462	6.861	6.8933	7.1672	6.9254	6.843	6.7249	6.746	6.3517	6.8391	6.8892	6.8607	6.3994	6.8629	6.3173	6.3032	7.1168	6.3563	6.8845	6.7896	6.8753
ABCA17P	6.717	7.1503	6.8749	6.8309	6.9326	6.809	7.012	6.9241	6.7587	6.8162	6.8893	6.8029	6.9027	6.8945	7.0732	6.8286	6.7485	6.8921	6.9833	6.8864	6.8674	6.8835	6.8776	6.9275	6.8323	6.9763	6.8951	6.8136	7.0009	6.9778	6.7031	6.9076	6.8347	6.9123	6.9958	6.9802	6.7954	6.7923	6.3671	6.7798	6.3225	6.2749	6.8208	6.284	6.9149	7.0158	6.8495	6.907	6.3256
ABCA2	7.1033	7.1461	6.9478	7.0939	7.0551	7.0096	7.1279	6.9051	6.8698	7.2638	7.2179	7.1884	6.8676	7.1586	7.4986	7.1388	7.256	7.0804	7.3226	7.3398	7.2996	7.5148	7.3231	7.1594	7.4192	7.2493	7.3329	7.4566	7.0472	7.4396	7.421	7.0707	7.6094	7.084	7.3574	7.289	7.6148	7.4633	7.9306	7.7154	7.4021	7.498	7.1748	7.233	7.3711	7.5035	7.6624	7.675	7.2728
ABCA3	7.9537	8.3802	8.1114	8.2007	8.1361	8.5954	7.513	7.1056	7.3297	7.2374	7.3495	7.0821	7.4982	7.3613	7.5028	8.1751	8.1628	7.907	8.4869	8.3735	8.3714	7.6602	8.4982	8.0582	8.5203	8.2815	8.3196	7.9087	8.3859	8.6017	7.9545	7.7593	8.0401	8.6081	8.411	8.0741	7.3522	7.5396	7.4264	7.4325	7.3055	7.4436	7.4742	7.1681	8.2697	7.4409	7.8657	7.7115	7.4756
ABCA4	7.2185	7.3379	7.5205	7.1552	7.0225	7.2154	7.2564	7.7935	7.3278	7.641	7.6713	7.5861	7.5192	7.2154	7.2097	7.3484	7.0542	7.239	7.1708	7.3172	7.2498	7.2295	7.1838	7.4689	7.1402	7.1913	7.2963	7.0831	7.2256	7.4531	7.3471	7.3463	7.1709	7.0359	7.2348	7.1634	7.161	7.1258	7.2077	7.0769	7.2243	7.1289	7.0943	7.178	6.3703	7.0704	7.2975	7.1277	7.0671
ABCA5	6.9223	6.8537	7.0012	7.135	7.1733	7.0949	6.8813	6.9657	6.923	6.9167	6.8971	6.9972	7.2491	7.1734	6.9984	7.1301	7.3084	6.9908	7.2787	7.0594	7.0053	7.1013	7.4534	7.4749	7.1111	7.12	7.141	7.223	6.993	7.2612	7.0569	7.5174	7.2385	7.21	7.1088	7.1044	6.8149	6.8438	6.8211	6.9125	6.7761	6.4265	6.9871	7.1847	7.1594	6.9413	7.0294	6.9758	6.8956
ABCA6	6.9638	6.9242	7.0463	7.1127	7.0331	6.8901	6.8878	6.9231	7.0007	7.0051	6.9956	7.0973	7.1746	6.8796	7.0948	7.0275	7.0105	7.0319	6.9216	6.8245	6.9329	6.9076	7.2483	7.0156	6.9809	7.2688	6.9741	7.2467	7.1453	6.9313	7.0442	6.8975	6.9221	7.2963	7.0218	7.2158	6.9742	6.9686	6.9096	6.894	6.9245	6.7735	7.3492	7.4872	7.9289	7.1308	7.1371	7.0868	7.5267
ABCA7	7.8901	7.326	8.3608	7.752	7.6665	7.5277	7.7432	7.6036	7.587	7.9435	8.1033	7.3244	8.4667	8.0517	8.2812	7.8465	8.122	8.867	8.434	8.0967	8.2231	8.0396	8.0332	8.2829	7.7019	7.7252	7.7895	7.6107	7.9286	7.7895	7.8083	7.5348	7.7142	7.6307	8.8105	7.3663	7.1102	6.9931	7.2075	7.0593	6.9904	7.032	6.409	6.8367	6.3703	6.8896	7.0125	6.4112	6.9443
ABCA8	7.279	7.0487	6.887	7.0587	7.0773	6.8727	7.1488	7.1855	6.9162	8.0709	8.6035	8.4823	8.854	8.8854	8.6141	9.3603	9.5749	9.6681	9.356	9.2851	8.991	8.9268	9.1933	8.9005	8.6229	9.1672	8.629	8.8554	8.9869	8.7569	8.8055	9.1378	8.338	8.1385	8.9275	8.6139	9.0136	8.9254	9.0699	9.0426	8.9848	9.0342	9.4394	9.5859	6.3703	9.0831	9.129	9.1121	9.7809
ABCA9	6.9254	7.1497	6.9649	6.9778	6.9804	7.0497	7.03	7.0027	7.0136	7.198	7.2275	7.4182	7.0688	7.3968	7.2682	7.6469	7.6952	7.2706	7.6951	7.462	7.3507	7.5419	7.6472	7.2828	7.2107	7.6368	7.3854	7.4411	7.553	7.5419	7.5026	7.5285	7.1594	7.4336	7.5046	7.606	7.4405	7.4338	7.453	7.4676	7.3026	7.4137	7.5047	7.7216	8.8435	7.4557	7.4989	7.668	7.8892
ABCB1	7.1101	6.9456	7.0948	7.1329	7.0296	6.896	7.1681	7.1969	6.86	6.9818	6.9435	7.1	7.302	7.0684	6.8978	7.1966	7.1312	6.911	7.2102	7.1282	7.1708	7.162	6.9856	7.0943	7.0041	6.972	7.0549	7.2441	7.0621	7.0271	6.9778	7.3345	7.0988	6.9418	6.9459	7.1578	6.8433	6.811	6.4301	6.7818	6.9493	6.888	7.1894	7.0739	7.2189	6.9012	6.9533	6.8748	7.5477
ABCB10	8.1316	8.1487	8.013	8.3143	8.1642	8.4184	8.5682	8.8755	8.6353	8.6937	8.3717	9.2445	8.6779	8.9275	8.9205	9.0922	9.2205	8.4768	9.3274	9.1519	9.252	9.263	9.2724	8.9474	8.7251	9.2735	9.0565	9.5879	9.3021	9.0538	8.9859	8.8425	8.7924	8.2442	8.8877	9.0379	7.7259	7.5002	7.5621	7.7715	7.5522	7.734	7.7844	7.7835	8.3501	7.101	7.4516	7.06	7.6109
ABCB11	6.9244	7.0698	7.2283	7.1162	6.983	6.9337	7.0051	6.8892	6.8116	6.9214	7.0179	6.9191	7.0145	6.8922	6.9751	6.8941	6.755	7.1814	7.0225	6.9067	7.0829	7.1129	7.0406	7.0503	6.9371	6.911	6.865	7.1718	6.9296	6.8507	6.8085	6.9985	6.7878	6.9139	7.0069	6.8871	6.9122	6.359	6.8396	6.8382	6.8036	6.2665	7.1034	6.4039	6.3703	6.8441	6.9014	6.7855	6.8965
ABCB4	7.0781	6.9199	7.0092	6.9575	6.8683	6.7997	6.8118	6.8001	7.0608	6.9423	6.8265	7.0501	6.9468	6.8935	6.9355	6.9823	6.775	6.9196	7.1596	7.0514	7.0544	7.2154	7.1083	7.0486	7.0088	7.1307	6.9798	7.0814	7.1866	6.978	7.0495	7.0415	7.0564	6.9462	7.271	7.0829	7.2401	7.2266	7.0725	7.1642	7.323	7.2388	7.1827	7.2507	8.0481	6.8848	7.0259	7.0334	7.2414
ABCB5	6.8148	6.7891	6.8707	6.8505	6.9877	6.9099	6.9414	7.0373	6.8514	6.9306	6.9022	6.9803	6.8749	6.9063	6.8501	6.9079	6.9079	6.8412	6.8539	6.7419	7.0107	6.9451	6.8383	6.8293	6.9309	6.7434	6.8179	6.9157	6.9256	6.9526	6.967	6.8848	6.8733	6.8207	6.9015	6.7188	6.3699	6.2568	6.4146	6.252	6.8038	6.4014	6.3365	6.9166	6.9824	6.8282	6.2716	6.4134	6.3689
ABCB6	9.0711	8.9436	8.898	8.3518	8.634	8.496	8.4921	8.0773	7.9456	8.1372	8.3527	7.6891	8.0436	7.8473	8.3141	7.5256	7.8077	7.5926	7.8687	7.9486	7.9472	8.0987	7.9666	7.7904	8.4548	7.9454	8.0638	7.9268	7.926	8.2969	8.4353	8.0894	8.8399	8.5114	9.8345	8.2357	8.0411	8.1739	8.1051	8.0962	8.1236	8.121	8.6197	8.4847	9.1397	8.4503	8.3737	8.337	8.487
ABCB7	9.0555	9.194	9.0534	9.2054	9.1761	8.8191	9.2123	8.7786	8.9357	8.8533	8.4784	9.0714	8.6305	8.7634	8.9787	8.7777	8.8762	8.4297	8.6363	9.1203	8.8496	8.562	8.959	8.449	8.6477	9.1359	8.7924	8.7548	9.0534	8.9377	8.6112	8.1328	8.481	8.9401	9.2769	8.8746	7.8151	7.7392	7.6773	7.5872	7.7379	7.6483	8.7483	8.8018	9.6793	8.1375	8.2536	8.2076	9.1443
ABCB8	7.114	7.2205	6.9373	7.1583	7.0811	7.2084	7.0826	6.9148	7.0861	7.0548	7.0831	7.0038	7.1789	7.0992	6.9942	7.1357	7.1578	6.9049	7.0015	7.0217	7.1523	7.2336	7.1121	6.8854	6.9825	7.028	7.1124	7.0069	7.0873	6.9817	7.1255	7.5744	7.2235	6.9086	6.9739	7.2417	7.1787	7.1472	7.1829	7.2848	7.2177	7.4127	6.982	6.8869	6.3703	6.9177	6.8877	7.187	6.9337
ABCB9	8.152	7.9437	7.9356	7.7307	7.847	7.7728	7.6697	7.8993	7.6376	7.7179	7.6804	7.6531	8.2357	8.3103	8.1878	8.1663	8.3596	8.4957	8.8962	8.4921	8.6965	8.8346	8.8973	8.8105	8.6456	8.8567	8.8136	9.0389	9.0146	8.6989	8.6842	8.7985	8.5478	8.6069	9.41	8.571	8.3684	8.3599	8.5243	8.3898	8.2674	8.4158	7.4645	7.4519	8.6885	8.0848	8.1273	8.1726	7.7318
ABCC10	7.4714	7.0942	7.5044	7.435	7.3815	7.3031	7.7012	7.3661	7.3385	7.5581	7.7947	7.3113	7.6903	7.5473	7.6593	7.3876	7.3077	7.1169	7.6829	7.4774	7.4373	7.329	7.2672	7.1294	7.4554	7.3703	7.6306	7.2376	7.3068	7.2685	7.5024	7.4231	7.3387	7.0506	7.3525	7.3877	7.1101	7.2193	7.0664	7.1867	7.0321	7.1865	7.0207	6.7739	6.87	7.102	7.0177	6.9553	6.9278
ABCC11	7.3856	7.1867	7.4412	7.2248	7.2397	7.2517	7.1718	7.2387	7.0601	7.0256	7.1106	7.1722	7.0219	7.2239	7.2754	7.1474	7.0646	6.8409	7.1669	7.1526	7.2022	7.0542	7.0217	7.0707	7.0732	6.9274	7.1099	7.1798	7.1194	7.0858	7.0406	7.022	7.0919	7.1405	7.4881	7.1578	6.9448	6.3902	6.9684	6.9002	6.9161	6.8228	6.9894	6.895	6.8786	6.85	7.1081	6.8762	6.7707
ABCC2	7.0382	7.2615	7.3184	7.0457	7.02	6.8188	7.0533	7.0079	6.9747	7.0604	7.0418	7.1053	6.969	6.8912	7.1115	7.353	6.9572	7.2578	6.9407	7.0163	7.0152	6.9838	6.8739	7.0622	6.8026	6.9765	6.9251	7.025	7.0316	7.0268	7.1117	7.0767	6.9648	6.9591	6.7899	7.0697	6.776	6.789	6.7789	6.9411	6.9287	6.9236	6.9245	6.883	6.3703	6.9711	6.9064	6.8384	6.8841
ABCC4	8.1314	7.8113	8.6187	8.0645	7.8654	8.1021	8.3431	8.7522	8.3726	7.8524	7.6756	8.2564	7.6385	7.5254	7.4026	7.0819	7.3621	7.4296	7.1446	7.3487	7.3365	7.4122	7.239	7.1943	7.5036	7.453	7.5372	7.6522	6.9875	7.5001	7.9144	7.8078	8.4448	7.4469	7.2868	8.1646	7.0163	6.9867	6.954	7.0251	6.977	6.9226	7.1208	7.1321	7.9468	7.0115	6.4288	6.7675	7.1175
ABCC5	9.6326	9.6869	9.9308	9.3207	9.4469	9.4206	9.4819	9.7776	9.3681	9.9595	10.083	9.5005	9.9058	9.8373	9.9784	10.062	10.45	10.567	10.692	10.237	10.256	9.9582	10.512	10.463	9.5059	10.194	9.949	10.019	9.5382	10.08	9.0684	9.3583	8.939	9.0254	10.189	9.7683	8.8493	8.9395	8.6538	8.622	8.6765	8.9671	9.2848	9.1386	6.3703	9.1617	9.1841	8.9323	9.4228
ABCC5-AS1	6.9393	6.9631	6.8305	6.8867	6.9478	7.0532	7.0295	7.1224	6.9596	6.937	6.8678	7.0237	7.0143	6.9604	6.9065	7.0072	7.0508	6.8045	7.0062	6.9988	7.1332	6.8305	6.9826	6.8879	7.1162	6.9383	7.0005	6.9925	7.1612	6.9147	7.0373	7.0128	6.9669	7.0055	6.9376	6.924	6.4037	6.3136	6.768	6.8259	6.3637	6.8315	6.863	6.3059	6.9006	6.4244	6.4197	6.9084	6.4072
ABCC6	6.9572	7.1056	7.2411	7.1979	6.9213	7.1134	7.1622	7.0412	7.4004	7.1322	7.0922	7.1394	7.6058	7.3391	7.2015	7.9092	7.5241	7.7579	7.8037	7.84	7.6511	7.6179	7.7858	7.7842	7.1505	7.4969	7.3965	7.6265	7.71	7.5285	7.1716	7.4765	7.1201	7.0564	7.1146	7.1756	6.9654	7.034	6.9809	7.0253	6.9445	6.9201	6.7961	6.8967	6.914	6.3465	7.069	6.9831	6.9694
ABCC8	7.3142	7.5829	7.8004	7.0207	7.0449	7.2496	6.9162	7.3452	7.0697	7.066	7.0265	7.0466	7.0325	7.0346	7.2499	7.226	7.2531	7.1097	7.2699	7.1461	7.2156	7.0205	7.3264	7.2553	7.3116	7.3464	7.3037	7.1632	7.0597	7.2459	6.9556	7.0877	6.9172	7.3238	7.7693	7.095	7.1238	6.9755	7.0062	6.899	6.9173	6.8987	7.0886	7.0141	7.7342	7.0382	7.1782	6.9288	6.9831
ABCC9	6.9541	6.8637	6.8922	6.8153	6.8336	6.9439	6.8921	7.005	6.901	6.7576	6.7861	7.179	6.9009	6.9109	6.7621	6.9593	7.0213	7.0914	6.9764	7.0061	7.0071	7.1034	7.1406	6.9498	7.2211	7.0945	6.9274	7.0383	7.0733	7.1195	7.107	6.9649	7.1794	6.9376	7.4574	6.9809	7.043	6.8277	7.0296	7.0596	7.1752	6.9707	7.3205	7.3205	6.9181	6.9885	7.0134	7.0602	7.6587
ABCD1	6.9024	6.815	7.1807	6.8604	7.0189	7.0576	7.2397	6.9939	6.8417	7.184	7.1964	6.9289	7.4746	7.1812	7.2251	7.438	7.5399	7.848	7.4614	7.2926	7.5832	7.8088	7.5474	7.6496	7.2816	7.3353	7.4046	7.523	7.3559	7.3893	7.9085	8.0665	7.8928	7.5954	7.6331	7.4853	8.2654	8.2264	8.1523	8.0933	7.9915	8.4095	7.5135	7.5508	8.0658	7.8311	7.9221	7.8726	7.5775
ABCD2	6.9627	6.9736	6.9449	7.1937	6.9284	6.9646	6.9667	7.0269	6.9409	6.7929	6.8647	6.8659	6.9128	6.9901	6.8646	6.9916	6.9274	6.9827	7.0248	6.9727	6.8706	6.8402	6.8613	6.866	6.9562	6.8998	6.9277	6.7989	7.0695	6.865	6.8952	7.124	6.9338	6.8715	6.8969	6.9226	6.4295	6.4001	6.4216	6.3687	6.2058	6.8861	6.7688	6.4201	6.8241	6.7663	6.824	6.3799	6.7929
ABCD3	7.8663	8.0542	7.7825	7.922	7.9148	8.0741	7.9678	7.9335	8.1614	8.2159	8.0109	8.943	7.9651	8.3466	8.0726	8.5023	8.7193	8.4663	8.3461	8.6908	8.4647	8.5587	8.8149	8.6084	8.3544	8.8176	8.5799	8.4847	8.9155	8.621	8.6888	8.4023	8.355	8.598	9.1203	9.2129	7.2349	7.2627	7.4229	7.3009	7.2497	7.2438	7.9221	8.1336	8.875	7.3223	7.292	7.5639	7.8192
ABCD4	6.9135	7.1722	7.2602	6.9313	7.0428	7.1531	7.1682	7.0375	7.0817	7.0189	7.0888	6.9755	7.074	7.0067	7.0417	7.0122	6.99	7.1958	7.2103	7.1812	6.9247	7.0065	7.1553	6.9336	6.9743	7.1189	7.0493	7.0516	6.9165	6.9255	7.0679	7.1768	6.9504	7.1018	6.919	6.9052	6.9463	6.9241	7.0601	7.0088	6.814	6.9887	6.9126	6.9223	7.5589	6.87	6.9596	7.0807	7.0404
ABCE1	10.529	10.337	10.124	10.351	10.175	10.395	10.386	10.349	10.624	9.9024	9.7527	11.166	9.6798	9.7584	9.7707	10.331	9.9754	9.738	9.4105	9.6487	9.5059	9.7018	9.7798	9.484	9.4654	9.699	9.4835	9.6496	9.8154	9.547	9.9234	9.7348	9.9436	9.7039	9.7194	10.385	8.1696	7.9095	7.7857	7.978	7.958	7.8714	8.3006	8.4798	6.3703	7.1783	7.3027	7.0795	8.1081
ABCF1	12.057	12.017	11.824	11.557	11.87	11.786	11.333	12.001	11.319	11.426	11.439	11.286	11.071	11.126	11.12	11.027	10.754	11.091	10.799	10.642	10.71	10.494	11.078	10.89	11.06	10.743	10.96	10.759	10.866	10.899	10.442	10.742	10.767	11.159	11.304	11.314	9.7365	9.8521	9.7389	9.7144	9.7801	9.6489	9.9553	9.9121	10.885	10.114	10.374	10.266	9.8149
ABCF2	8.6416	8.7691	8.4693	8.3985	8.5708	8.4045	8.5429	8.7365	8.0698	8.6108	8.4743	8.4214	8.3701	8.2404	8.2732	8.5055	8.237	8.3741	8.2312	8.3019	8.2578	8.6287	8.2198	8.158	8.1732	8.3743	8.4908	8.5341	8.5597	8.2057	8.7104	8.6006	8.4706	8.9425	8.5392	8.8493	8.2051	8.196	8.178	8.2388	7.9427	8.0855	8.3755	8.0559	6.3703	8.8124	8.7847	8.8641	8.1958
ABCF3	7.5648	7.431	7.3978	7.6559	7.4581	7.2765	7.685	7.6288	7.328	7.5363	7.5708	7.2845	7.552	7.4593	7.4806	7.6191	7.673	7.6779	7.8228	7.7653	7.7	7.8563	7.7741	7.9053	7.5407	7.5624	7.62	7.5625	7.8567	7.6776	8.0761	7.9386	7.861	8.1171	7.9139	7.824	7.3398	7.6518	7.4005	7.4995	7.4962	7.3287	7.5767	7.5209	8.8066	7.8453	7.7721	7.9534	7.6998
ABCG1	7.9613	7.7425	7.9629	7.8973	7.9474	7.845	7.6864	7.4268	7.6488	7.4296	7.4149	7.6083	7.3465	7.3797	7.592	7.7033	7.581	7.4378	7.8174	8.148	7.6074	7.3518	8.3291	7.2892	7.5478	7.7009	7.749	7.4407	8.0322	7.5081	7.4903	7.1743	7.3322	7.6646	8.2422	7.5789	7.8057	7.6856	7.6339	7.4293	7.6758	7.6357	7.3949	7.3609	8.1523	7.4644	7.4655	7.3843	7.0772
ABCG2	6.6006	6.8734	6.9617	6.9999	7.0232	6.7901	6.8194	6.9662	6.7133	6.7151	6.8924	6.9169	6.771	6.9785	6.7702	6.8435	6.7001	6.7479	6.8261	6.9431	6.7779	6.6999	6.8165	6.689	6.7768	6.6611	6.8115	6.7464	6.8963	6.7054	6.8425	6.8598	6.7768	6.8107	6.8	6.7304	6.8281	6.852	6.321	6.8842	6.7807	6.9727	6.4168	6.4256	6.812	6.3792	6.8096	6.3715	6.3228
ABCG4	7.811	7.8143	7.7236	7.2863	7.4758	7.4354	7.3961	7.3394	7.0719	7.2822	7.2546	7.28	7.8792	7.5309	7.4916	7.3768	7.5921	7.8445	7.4924	7.6134	7.565	7.3742	7.435	7.6111	7.6105	7.3573	7.5028	7.456	7.5754	7.549	7.2348	7.5867	7.4748	7.5674	8.0917	7.4501	7.1704	7.1075	7.0501	7.1312	7.1337	7.1737	6.9272	7.0076	7.4625	7.2664	7.4073	7.278	6.9107
ABCG5	7.2889	7.3008	7.3123	7.1151	7.3091	7.2073	7.1809	6.8906	7.3088	7.1501	7.2233	7.2824	7.045	7.1425	7.1615	7.2921	7.2146	7.2787	7.3102	7.2157	7.2339	7.1521	7.2037	6.9186	7.2398	7.2227	7.1418	7.2798	6.9976	7.2666	7.2232	7.3304	7.5737	7.2214	7.2254	7.207	7.0777	6.9543	7.088	6.9087	6.8286	6.956	7.155	6.8455	7.499	6.9405	7.1721	7.0216	7.1027
ABCG8	6.9663	6.9699	7.169	6.996	6.6744	6.8589	7.0256	6.9341	6.9014	6.8918	6.9608	6.7374	6.938	6.8996	6.789	6.9158	6.921	7.0441	7.0809	6.7819	6.9275	6.7938	6.9526	6.9126	6.7426	6.858	6.929	6.983	6.8681	6.7394	7.0272	6.9035	6.823	6.8877	6.6745	6.9046	6.8208	6.3789	6.2493	6.8169	6.871	6.7582	6.8058	6.3688	6.7803	6.8066	6.3194	6.4262	6.3368
ABHD10	8.1732	8.1528	8.1503	8.0041	7.9976	8.0879	7.9189	7.7899	8.262	8.1783	8.4167	8.9604	8.3066	8.4267	8.3116	7.9757	8.4155	8.1655	8.3663	8.2306	8.2534	8.0889	8.2507	7.939	8.2241	8.1657	8.2633	8.1044	8.0508	8.0618	7.8812	7.7645	8.0506	8.1084	8.1875	8.4574	7.2459	7.2093	7.2778	7.3097	7.4398	7.1737	8.5333	8.6663	9.1392	8.2054	8.2294	8.0201	8.464
ABHD11	7.0517	7.1452	6.9774	6.9234	7.0602	6.9207	7.0813	6.8811	6.8754	6.9098	6.6821	6.8285	6.8635	6.9252	7.0027	7.1734	6.8767	6.9161	6.9643	6.8959	6.9173	6.8809	6.8158	6.6262	6.9511	6.8393	6.8086	6.964	7.0245	6.9017	6.9598	6.8438	6.8602	6.904	6.7918	6.9748	6.7572	6.398	6.3556	6.287	6.375	6.4274	6.32	6.3509	6.7849	6.2321	6.3209	6.8224	6.9093
ABHD11-AS1	6.9933	7.1971	6.9804	6.9661	6.9123	6.9221	6.8352	6.8741	6.7366	6.9533	6.952	6.9543	7.0062	6.8527	6.8039	6.9669	6.9688	6.9583	6.9314	6.9649	6.8499	6.9408	7.1553	6.9278	6.964	6.8861	7.028	6.8246	6.8127	7.0178	6.9921	7.0764	6.9093	6.8726	6.8916	7.0774	6.3649	6.2744	6.3507	6.4264	6.3572	6.8483	6.3617	6.8685	6.8537	6.3521	6.4201	6.9063	6.2512
ABHD12	8.5105	8.4014	8.602	8.4138	8.4765	8.242	8.1428	8.33	7.9924	8.1538	8.5262	8.4457	8.5385	8.3915	8.4639	8.8812	8.7027	8.8633	8.53	8.8694	8.7653	9.0875	8.5679	9.0789	8.1826	8.5486	8.667	8.9903	9.1894	8.7136	9.1928	9.2532	9.0842	9.3567	8.8093	8.5804	8.8143	8.8415	8.7984	8.8757	8.92	8.9116	7.822	7.9944	8.8075	8.5466	8.4177	8.2536	7.9589
ABHD12B	6.9179	7.1421	6.9476	6.9008	7.091	7.0447	6.9046	6.8841	7.2106	7.0383	6.8377	7.0133	6.8795	6.9844	6.9562	7.1005	7.0878	6.9746	7.0098	6.925	6.8758	6.8413	6.8599	7.139	6.9203	6.8888	6.9961	6.9698	6.9645	6.9221	6.8616	6.9126	6.8719	7.0457	7.0897	7.0381	6.8681	6.4038	6.8085	6.4154	6.4184	6.8032	6.8977	6.2755	6.9626	6.4011	6.3444	6.7685	7.0443
ABHD13	7.1128	6.9338	7.0087	7.0397	6.9622	7.0959	6.8661	6.9243	7.052	7.0628	6.9729	7.3145	7.012	7.0428	7.1986	7.2781	7.175	7.1434	6.9321	7.238	7.2019	7.0924	7.0555	7.051	6.9775	7.0963	7.0265	6.8888	7.098	7.1316	7.0614	7.0652	6.8964	7.5018	7.0979	7.0355	6.8623	6.793	6.9412	7.14	6.9333	6.8771	6.9337	6.8933	7.7438	6.9959	6.9389	6.8716	6.9718
ABHD14A	7.5486	7.3963	7.5946	7.3194	7.228	7.3179	7.4768	7.5843	7.5911	8.1312	7.952	7.5149	8.3206	8.2094	8.2818	8.4159	8.5087	8.5594	8.8244	8.9576	8.8163	8.9687	8.6217	8.7895	8.5578	8.8142	8.6184	8.6572	9.0002	8.6727	8.7924	8.7404	8.496	8.882	9.072	8.3062	9.2909	9.5235	9.4506	9.392	9.7654	9.5744	8.6765	8.5981	9.6826	9.6509	9.399	9.4037	9.4762
ABHD14B	6.8362	7.2197	6.8726	7.0708	6.91	6.8431	6.7327	7.0119	6.8309	6.798	7.1791	6.8243	7.1072	7.1997	7.0381	7.1739	7.2108	7.0071	7.1076	6.9215	7.0885	7.2186	7.0427	7.1344	7.1651	7.0446	7.0461	6.8383	6.8061	7.1093	7.133	6.9356	7.0811	6.9466	6.9599	7.1018	7.3886	7.3052	7.3076	7.2948	7.2062	7.3421	7.0146	7.1201	6.9011	7.5177	7.4602	7.399	7.3735
ABHD15	7.0122	6.7835	7.1009	6.729	6.8787	6.9493	6.9812	6.7303	6.8582	7.0031	7.0757	7.2008	6.9614	7.0076	7.0367	7.1295	7.2733	6.9315	7.2565	7.4416	7.3529	7.4582	7.427	6.9957	7.1931	7.4333	7.5984	7.3317	7.5879	7.2497	7.5752	7.0927	7.535	6.8266	7.5049	7.678	7.0585	7.0857	6.9634	7.1039	7.1108	6.9897	7.3284	7.2674	6.3703	7.4064	7.4242	7.3544	7.301
ABHD16A	8.7266	8.2014	8.8123	9.1037	8.9484	8.862	9.3697	9.3668	9.0267	9.2612	9.1303	8.369	9.3833	8.9147	8.8737	8.8893	9.1491	9.5603	9.0448	9.2335	9.2612	9.3325	9.3468	9.5789	9.104	9.3943	9.3453	9.5507	9.5084	9.3298	9.7874	10.074	9.4629	9.9515	9.3146	9.1668	9.4223	9.3821	9.4847	9.5396	9.4429	9.5645	8.2519	8.4054	6.3703	9.0207	9.0861	9.0454	8.2794
ABHD16B	6.8079	6.723	7.0848	6.7878	6.7206	6.7999	6.777	7.0814	6.7933	6.8331	6.8119	6.7496	6.7739	6.8794	6.7816	6.9241	6.9255	6.8385	6.9643	6.7266	6.8272	6.9293	6.8308	6.9173	6.8391	6.8121	6.8889	6.8788	6.9649	6.7935	6.7886	6.8001	6.841	7.0088	6.9041	6.8885	6.3903	6.7955	6.3897	6.4265	6.8037	6.3735	6.3981	6.4104	6.9724	6.3877	6.3723	6.9096	6.8348
ABHD17A	6.8197	6.8569	7.012	7.0835	6.9061	6.9247	6.9974	6.9668	6.9672	6.9127	6.8533	6.9886	6.9649	6.8604	6.7493	6.9089	6.9606	6.9099	7.0061	7.1299	6.9656	6.9357	6.9873	6.9788	6.8286	6.9766	6.853	6.8923	7.0028	7.0416	6.9953	7.0621	7.0529	6.7345	6.9618	7.1557	6.9269	6.8314	6.8659	6.926	6.8859	6.9392	6.42	6.9325	6.3703	6.9492	6.8016	6.838	6.3913
ABHD17B	9.7794	9.5025	8.67	9.5274	9.462	9.9293	9.2825	8.483	9.2309	9.1409	9.0002	9.3963	7.9439	8.6006	9.0025	8.5287	8.5568	7.6816	8.4817	8.7906	8.4998	7.9362	8.2611	7.8358	8.2393	8.3966	8.4305	8.4641	8.5154	8.2876	8.1645	7.6058	8.352	8.2364	8.4057	9.0714	6.8861	7.0851	6.8095	7.0898	6.8392	7.0701	7.6449	7.4724	7.6927	7.457	7.2841	7.1732	7.7481
ABHD17C	11.213	11.565	11.376	10.8	10.971	11.109	10.254	10.943	10.241	10.139	10.012	10.384	10.675	10.146	10.094	9.3821	9.3603	9.7243	9.8159	9.3476	9.244	8.9379	9.3629	9.4191	9.8564	9.2178	9.1553	9.1262	9.0068	9.1909	8.7864	9.0818	9.0427	8.9674	9.2264	9.2731	8.5251	8.2451	8.4637	8.327	8.3856	8.4182	8.983	9.1583	9.8833	8.6989	8.8435	8.8298	8.4915
ABHD2	7.2953	7.5136	7.1973	7.2412	7.327	7.3154	7.2117	6.9149	7.1843	7.2291	7.2726	7.1469	7.0977	7.2432	7.263	7.4101	7.3542	7.3334	7.257	7.2797	7.2473	7.4231	7.375	7.291	7.2508	7.3163	7.3803	7.2859	7.4003	7.3034	7.4568	7.4643	7.3486	7.1512	7.3665	7.4643	7.1635	7.0327	7.1417	6.916	7.0576	7.0319	7.2695	7.3673	6.3703	7.6784	7.6488	7.6628	7.2922
ABHD3	7.6954	7.8375	8.2846	7.6388	7.7553	7.6945	7.8367	8.1003	7.7157	8.167	8.1969	8.0608	8.0831	7.8081	7.9638	7.9948	7.8873	8.2059	7.8013	7.7599	7.7315	8.0212	7.7925	7.8106	7.4261	7.9327	7.6713	7.6732	7.6219	7.6331	7.7536	7.7076	7.5351	7.032	7.4634	7.6939	7.1196	7.1958	7.1566	6.9443	7.1799	7.2604	6.9752	6.9457	6.3703	6.7881	7.0034	6.9189	7.163
ABHD4	7.7739	7.514	7.3917	7.8604	7.9765	8.166	8.0967	8.0935	7.8475	7.7417	7.5731	7.2945	7.791	7.4271	7.4506	7.5778	7.5465	7.4725	7.436	7.3006	7.4777	7.737	7.5687	7.5689	7.4413	7.5829	7.3913	7.6751	7.4508	7.4064	7.7636	7.9	7.8787	7.9153	7.8293	7.992	7.742	7.9769	7.9563	8.0741	8.0696	7.8829	7.3246	7.2633	6.3703	7.6952	7.8627	7.791	7.5714
ABHD5	8.5773	8.2774	7.8899	8.9851	8.863	8.8268	8.263	7.4231	8.0813	7.8456	7.7803	7.746	7.4674	7.4656	7.376	7.672	7.9395	7.2977	7.6662	7.6761	7.8991	8.1023	7.6191	7.886	7.6414	8.0912	8.1399	8.1767	7.6367	8.215	8.8133	8.2348	8.7973	8.8527	8.2187	8.7834	6.9931	6.9873	6.9848	7.0161	7.1627	7.0598	7.9254	7.9535	8.5672	7.6969	7.7816	7.9071	7.9696
ABHD6	7.5424	7.704	7.4751	7.1314	7.5104	7.4839	7.8579	7.9651	7.764	7.7803	7.8193	7.2435	7.645	7.4138	7.4116	7.5067	7.7357	7.764	7.5561	7.7439	7.6526	7.6593	7.668	7.7845	7.7069	7.7648	7.5211	7.8006	7.6476	7.9431	7.8926	7.8639	7.9166	7.7916	7.9193	7.923	7.2519	7.2243	7.1844	7.3505	7.2436	7.3068	7.3572	7.0867	8.3693	7.197	7.4383	7.4644	7.223
ABHD8	8.9379	9.3794	9.1274	9.0845	9.2993	9.1615	8.6736	8.3542	8.5108	8.6826	8.7929	8.4313	9.3146	9.0552	9.2363	9.2869	9.1959	9.6017	9.354	9.4078	9.4441	9.2126	9.5659	9.5896	9.5919	9.5321	9.3086	9.3897	9.5722	9.4321	8.9226	8.9408	9.2555	9.8354	10.093	10.069	8.9259	8.8127	9.0756	8.7181	8.8005	9.0483	8.8668	8.832	9.965	9.1447	9.0434	9.1923	8.9123
ABI1	8.07	8.2981	8.0361	7.9189	8.113	8.3563	8.2383	8.1369	8.528	8.5637	8.3677	8.4833	8.1288	8.4005	8.2741	8.3434	8.586	7.9709	8.7752	8.6287	8.5108	8.2799	8.4303	8.1387	8.5505	8.5021	8.4636	8.4813	8.3825	8.3387	8.3203	8.402	8.6152	8.3306	8.5269	8.5259	7.7237	7.3656	7.2589	7.3197	7.1983	7.3755	7.3943	7.4037	7.7267	7.2129	7.4995	7.1593	7.7759
ABI2	9.5312	9.5347	9.819	9.6089	9.6906	9.666	9.5351	9.6041	9.4598	9.1565	9.0991	8.8889	9.3488	9.2731	9.1394	8.6554	8.898	9.1055	8.9098	9.0762	9.1974	9.4767	9.0888	9.1297	8.855	9.1394	9.1297	9.3036	9.242	9.0124	9.2497	9.2957	9.3278	9.1813	9.0929	8.9296	8.8407	8.8105	8.8084	8.8679	8.8369	8.9151	8.2439	8.3425	9.0825	8.1842	8.5459	8.4755	8.28
ABI3	7.2409	7.2706	6.8486	7.4756	7.0649	7.0981	7.0962	7.2185	6.92	7.1392	6.8931	6.8272	6.9746	6.9464	7.0298	7.1068	6.9379	6.8624	7.0494	6.8864	6.8772	6.9166	6.7586	6.9467	7.058	6.9357	6.8752	6.9057	6.8899	7.0698	7.0046	7.0026	6.8627	7.0033	6.9147	7.0251	7.6188	7.5222	7.6537	7.7672	7.6127	7.6537	7.4029	7.3776	7.0038	7.9279	7.7641	7.7519	7.3369
ABI3BP	7.0557	6.9668	6.85	6.9924	7.0091	6.9431	6.9147	6.6616	6.7709	6.7565	6.87	6.871	6.9119	6.9094	6.931	7.0734	6.9981	6.8117	6.978	7.0481	6.9887	7.0985	7.0463	6.8929	7.8266	6.9307	6.942	6.8913	7.1069	6.8734	7.2727	7.0613	7.037	7.4727	6.8385	7.0501	7.6554	7.634	7.3185	7.2752	7.5946	7.2405	7.7367	7.6486	6.3703	7.616	7.6363	7.4862	7.8102
ABL1	10.845	10.876	10.874	10.641	10.809	10.888	10.688	11.01	10.245	11.216	11.281	11.152	11.127	10.771	10.673	10.247	9.6041	10.371	9.9633	9.4537	9.761	9.4659	9.6025	9.8751	10.188	9.4737	9.9086	9.1583	9.5915	9.819	9.5541	9.8074	9.9862	9.7841	10.104	11.081	9.7763	10.057	9.9812	9.7654	9.932	9.9695	8.2354	8.1943	6.3703	8.9154	9.1242	9.0295	8.8788
ABL2	7.1847	6.9719	6.9872	6.9435	7.171	7.3008	7.1411	7.069	7.0416	7.0148	7.1011	7.0457	6.991	7.0535	7.1272	7.387	7.2141	7.2708	7.0712	7.0166	7.2353	7.1818	7.2167	7.1081	6.8872	7.1843	7.234	7.186	7.2633	7.2113	7.4959	7.5302	7.1926	7.169	7.0614	7.2264	6.7923	6.3336	6.9012	6.8661	6.8332	6.8842	6.8647	6.8767	6.8094	6.9052	6.8416	6.7661	7.0519
ABLIM1	10.497	10.197	10.324	9.7182	9.9049	10.091	10.107	11.057	10.342	10.955	10.65	10.45	10.428	10.762	11.465	12.595	12.444	12.654	12.619	12.332	11.755	12.584	12.619	12.431	11.508	12.264	12.17	12.542	12.51	11.987	12.123	12.537	11.964	12.152	13.09	12.12	12.402	12.492	12.581	12.469	12.37	12.427	14.046	13.676	14.159	13.284	13.384	13.251	13.384
ABLIM2	7.2152	7.1378	7.4201	7.0403	6.9405	7.1711	6.8842	6.9541	6.8614	6.9386	6.7853	6.8594	6.9572	7.0649	7.2567	7.2133	7.4801	7.5497	7.7137	7.6619	7.6264	7.7279	8.0973	7.9182	7.582	8.0877	7.8228	7.9911	8.4292	8.0099	8.318	8.4803	7.7991	8.3466	8.1098	7.7626	7.3234	7.3493	7.2133	7.3698	7.2708	7.3427	8.7459	8.8109	6.3703	8.7315	8.6152	8.738	8.4581
ABLIM3	6.8571	6.9996	6.8371	6.8549	6.9856	6.8225	7.0419	7.0138	6.8692	6.9436	6.8696	6.8943	7.2876	7.0168	6.977	6.9744	7.1738	6.7998	6.9272	6.9481	7.0774	6.8967	6.9592	7.1326	7.4089	7.0961	7.1382	7.7982	7.1469	7.3258	7.508	7.6009	7.9162	7.608	7.9934	7.9121	7.9487	7.8907	7.9667	8.0451	8.1045	8.1693	9.0412	9.3409	6.3703	8.909	8.7872	8.8797	9.2061
ABO	6.9023	6.768	6.8443	6.7364	6.8203	6.8078	6.8097	6.9891	6.7297	6.8525	6.8742	6.8359	6.8296	6.9749	6.9135	6.8231	6.8687	6.8874	6.8601	6.8755	6.8457	6.8687	6.8738	6.8756	6.8672	6.8411	6.9547	6.9468	6.9943	6.9121	7.0037	6.8085	6.7807	6.6391	6.8992	6.7745	6.3646	6.3864	6.3957	6.8517	6.3496	6.3132	6.3284	6.3925	6.781	6.9167	6.8189	6.7887	6.4287
ABR	9.4351	9.8811	9.9244	9.1734	9.4665	9.4377	9.6528	9.8466	9.1472	9.658	9.5282	9.2598	10.182	9.8435	9.7165	9.1467	9.1928	9.7601	9.8018	9.7173	9.7606	9.8195	10.043	9.9362	10.1	9.614	9.9716	10.38	10.024	10.096	10.105	10.254	10.209	9.6612	10.528	10.426	10.786	10.828	10.761	10.707	10.738	10.415	10.557	10.4	11.228	10.415	10.697	10.478	10.115
ABRA	6.8548	6.892	6.9218	6.9478	6.8681	6.806	6.9755	6.8154	6.9142	6.999	6.9861	7.2068	6.8955	6.994	6.8607	6.8148	7.171	7.0833	6.9545	7.0476	7.2119	7.2297	7.5036	7.0633	6.9144	7.3973	7.3281	7.2252	7.3728	7.5028	7.3458	7.0973	7.2587	7.4392	7.0338	7.3084	6.789	6.8408	6.4052	6.8153	6.8947	6.8603	7.3592	7.572	8.2427	7.2199	7.2334	7.1818	6.9555
ABRACL	10.959	10.229	9.5304	10.757	10.963	10.817	10.878	8.5481	10.632	9.6544	9.5408	9.4514	8.1201	8.9978	9.5617	8.839	8.1679	8.0156	8.3093	8.063	8.2507	8.2052	7.5861	7.5251	8.7241	8.1	8.2312	8.0297	7.2999	8.1542	8.0339	7.5374	8.6888	8.3877	7.4209	7.644	7.049	7.1473	7.0217	6.975	6.9644	6.953	7.2307	7.1502	6.3703	7.3647	7.3068	7.3307	7.4115
ABT1	7.422	7.5834	7.2481	7.1722	7.2892	7.2503	7.5125	7.6257	7.5063	7.4975	7.4882	7.4752	7.3797	7.5871	7.4236	7.9094	7.5602	7.2659	7.2909	7.2031	7.4201	7.4167	7.3781	7.1544	7.1563	7.4065	7.2222	7.3613	7.2515	7.3112	7.4889	7.3428	7.6121	7.3964	7.4657	7.4583	6.7844	6.8656	6.3865	6.2977	6.9242	6.9594	6.8788	6.9061	6.8607	6.8075	6.8986	6.3687	6.815
ABTB1	7.5835	7.6712	7.5918	7.7607	7.7656	7.8405	8.0085	7.5595	7.5926	7.901	7.9115	7.2797	7.7235	7.7507	7.8196	7.6338	7.7407	7.673	8.1053	8.3639	7.8563	7.6365	8.2243	7.9133	7.5105	8.2348	7.9686	7.9905	8.3901	8.2357	7.8034	7.5854	7.8125	8.6705	8.7783	8.439	8.2116	8.0985	8.1941	8.3634	8.1909	8.1327	8.4648	8.338	9.515	8.9519	9.0106	8.8977	8.9442
ABTB2	7.4788	7.2652	7.5346	7.8485	7.434	7.8633	7.523	7.8216	7.2117	8.2181	8.2609	7.9695	7.5737	7.358	7.6581	8.609	8.2522	8.3649	8.1747	8.087	8.0173	7.833	8.575	8.0199	7.6248	8.1297	7.7942	7.8472	8.5282	7.8828	8.118	8.2078	7.8541	8.3103	7.9462	7.5225	7.3735	7.3892	7.4543	7.4229	7.5431	7.2174	7.5963	7.5558	6.3703	7.4374	7.4865	7.3197	7.0541
ACAA1	8.6405	8.128	8.5264	8.7638	8.6589	8.2039	8.7474	8.648	8.4025	8.8874	9.1318	8.6366	9.28	9.3883	9.3876	10.046	10.021	9.8176	9.8266	9.9867	9.9454	10.069	9.887	10.12	9.4298	9.8007	9.8266	9.683	9.9649	9.9031	9.9633	9.8765	9.745	9.967	9.7074	9.2214	9.6047	9.6246	9.6866	9.6162	9.4949	9.6299	9.68	9.7534	6.3703	9.9513	9.9716	9.7858	9.4477
ACAA2	10.304	10.359	9.17	10.39	10.292	10.53	10.299	9.3708	10.526	9.9303	10.009	9.9904	9.1455	9.9612	9.9425	10.572	10.334	9.0792	10.056	10.265	9.973	9.7362	9.8636	9.0547	9.4745	9.9758	9.7418	9.9986	9.9725	9.7462	9.6175	8.959	9.5933	9.8274	9.5503	9.6379	8.4688	8.0692	8.3575	8.3532	8.3739	8.2796	9.8034	9.9052	6.3703	10.106	9.9507	10.163	10.568
ACACA	12.005	11.786	11.941	11.328	11.272	11.549	10.669	10.661	10.089	11.04	10.841	10.952	10.678	10.622	10.84	10.084	9.5355	10.227	10.088	9.6754	9.8544	9.7691	9.7271	10.093	10.787	9.2352	10.046	9.6293	9.5183	9.6311	9.3536	9.5148	9.4868	9.2566	9.4905	9.8631	8.5419	8.4672	8.3898	8.2721	8.2131	8.4075	8.3236	8.4688	8.6264	8.5325	8.4379	8.4538	8.218
ACACB	8.3623	8.0844	8.8241	8.2326	8.3236	8.2081	7.7613	7.583	7.6522	7.4661	7.6704	7.2133	8.1125	8.0584	8.9045	9.301	9.6906	10.017	10.665	10.273	10.152	9.2134	10.188	9.9319	8.9953	9.6456	9.3597	10.204	9.6918	9.665	8.8392	9.0339	7.995	9.0517	10.224	8.6496	10.404	10.318	10.296	10.54	10.236	10.456	10.123	10.25	10.617	11.405	11.427	11.401	10.361
ACAD10	7.7776	7.849	8.0875	7.4446	7.7309	7.4687	7.5493	7.4725	7.7134	7.8211	7.7871	7.4924	7.6733	7.9564	8.2238	8.0101	8.3077	8.1523	8.573	8.468	8.3222	8.0093	8.5149	7.8945	7.9686	8.1217	8.1781	8.474	8.2981	8.1554	8.0041	7.71	8.045	7.6555	8.3743	7.7103	7.5817	7.71	7.9044	7.7512	7.5884	7.8118	7.7237	7.5676	6.8858	8.2978	8.1893	8.3344	7.7174
ACAD11	9.3405	9.1422	10.119	8.897	9.0332	8.8285	9.4533	9.2282	9.0016	9.0379	9.0901	8.7701	9.336	9.5442	9.6236	9.6953	9.9229	9.8699	10.132	9.7513	9.9699	9.5288	9.7679	9.9204	9.7803	9.7371	9.8302	9.8466	9.5196	9.8373	9.4337	9.4446	9.596	9.3837	9.7536	9.488	8.5507	8.514	8.3062	8.3497	8.5094	8.4311	9.1975	9.2686	6.3703	8.3034	8.34	8.3935	8.6386
ACAD8	9.7958	9.9515	9.994	9.8429	10.018	9.7301	9.044	9.1487	8.8136	8.9028	9.053	8.4738	8.8785	8.7696	9.1119	9.5942	9.6532	9.8299	9.7248	9.7128	9.7331	9.9621	9.7997	9.8336	8.9172	9.5789	9.508	9.3086	9.614	9.396	9.8176	9.9335	9.1093	9.3218	9.3855	9.0565	9.1084	9.0386	8.8001	8.8509	9.033	9.0093	8.7016	8.8365	9.418	9.5123	9.4678	9.3637	8.3018
ACAD9	9.4043	9.2316	9.2394	9.3624	9.5956	9.3113	9.5999	9.5964	9.6066	9.7407	9.6874	9.2894	9.7666	9.6319	9.6906	9.5697	9.4533	9.8642	9.6276	9.8306	9.7647	9.3576	9.5836	9.6468	9.749	9.7288	9.6375	9.3468	9.8279	9.7509	9.5394	9.5389	9.4287	9.8654	9.65	9.5853	8.3816	8.4735	8.3059	8.5187	8.3149	8.2222	8.1897	8.3962	6.3703	8.3846	8.555	8.5726	8.2748
ACADL	6.815	6.9165	6.8447	6.942	7.0987	6.9812	6.7299	6.9062	6.9266	7.07	7.0744	6.9799	7.1631	7.0432	6.9154	6.941	6.9738	7.0084	6.9867	7.0435	7.12	7.2452	7.0861	7.1006	7.0185	6.8318	7.1356	6.8512	6.9243	6.9833	7.1051	7.0176	7.0239	6.7987	6.8507	6.793	7.0889	6.9809	6.9878	6.9494	6.8932	6.8636	6.8602	6.3966	7.4389	6.3244	6.4264	6.365	6.814
ACADM	11.599	11.874	11.35	11.683	11.74	11.601	11.875	11.826	11.67	11.639	11.582	12.063	11.796	12.06	12.109	12.841	12.873	12.426	12.662	12.505	12.645	12.453	12.796	12.407	12.341	12.821	12.616	12.366	12.575	12.662	12.022	12.157	11.813	12.239	12.521	12.372	10.355	10.153	10.184	10.064	10.12	10.229	12.04	12.193	12.223	10.525	10.542	10.504	11.898
ACADS	7.1438	7.4193	7.2208	7.1644	7.0636	7.2189	7.0643	6.9683	7.1057	7.0719	7.2377	7.2536	7.2145	7.2797	7.3072	7.5632	7.5523	7.3211	7.4996	7.4902	7.6775	7.5984	7.4809	7.2042	7.0789	7.4677	7.3446	7.5241	7.406	7.3924	7.5093	7.7505	7.2526	7.7843	7.3342	7.3363	9.4496	9.5545	9.3578	9.6754	9.6444	9.6834	9.166	8.8208	6.3703	9.8227	9.6811	9.5978	9.3088
ACADSB	7.2183	7.1845	7.2047	7.1993	7.1723	7.1434	7.4607	7.3517	7.279	7.3816	7.362	7.8998	7.2001	7.3826	7.383	7.5943	7.6663	7.7634	7.7175	7.7224	7.6891	7.6778	7.6565	7.9459	7.3406	7.5471	7.6023	7.4774	7.6732	7.6599	7.5853	7.7654	7.4662	7.3715	7.5355	7.6099	7.0144	7.0349	6.92	6.9602	6.9744	7.079	7.4154	7.4164	6.3703	6.9224	6.9512	6.9865	7.0015
ACADVL	10.643	10.473	10.879	10.864	10.794	10.994	10.795	10.63	10.713	11.459	11.633	10.805	11.786	11.567	11.854	11.718	11.847	11.918	12.043	11.781	11.611	12.036	12.081	11.79	11.737	11.932	11.623	12.17	11.866	11.79	11.797	11.871	11.892	11.49	11.998	12.08	12.213	12.391	12.183	12.353	12.417	12.238	12.971	12.802	13.364	14	14	13.982	13.676
ACAN	7.1245	6.9487	6.9287	6.9976	7.2063	7.1058	6.8849	7.1313	7.131	6.8164	7.1175	7.0054	6.8239	7.1935	7.2236	7.1658	6.8599	6.8263	7.1045	7.1397	7.0613	7.002	7.1656	7.0239	7.1506	7.0284	7.0293	7.138	7.1262	7.2703	6.848	7.033	7.0281	7.0362	7.1086	7.0134	6.8067	6.8517	6.8992	6.3577	6.9568	6.9015	6.8415	6.8847	7.448	6.9915	7.187	7.0379	6.8854
ACAP1	7.975	7.7259	8.0877	7.4643	7.5169	7.3905	6.9348	6.8735	6.9873	6.8288	7.1137	7.0904	6.9588	6.8995	7.0189	7.0284	6.9501	6.9486	7.0527	6.9691	7.1424	6.9701	6.9635	6.8844	6.9366	7.2161	6.9095	6.9285	7.1804	6.9217	6.8841	7.2286	7.011	7.1589	7.2556	6.7773	7.1065	7.1062	7.0149	6.9578	7.0051	7.0452	7.1417	7.1186	7.6587	7.1491	7.2633	7.3031	7.2356
ACAP2	7.8614	8.0322	8.44	7.9634	7.9417	8.2464	8.1069	8.6621	8.292	8.1138	8.2266	8.6725	8.4181	7.9642	8.0134	8.3563	8.1526	8.5758	8.0584	8.0026	7.9531	7.9066	8.243	8.0142	7.8606	7.5768	7.8345	7.9325	7.9698	7.9905	8.2367	8.073	8.0497	7.8837	7.8439	9.0016	7.1267	7.1964	7.272	7.1465	7.1535	7.1838	7.1302	7.1451	7.3636	6.8806	6.4005	6.3125	7.1966
ACAP3	7.2218	6.9341	6.9303	6.9181	6.8353	6.7488	7.0461	6.8354	6.719	6.8486	6.8179	6.953	6.9096	7.0178	6.9765	6.9383	7.0982	7.0194	7.1082	6.9031	7.0076	7.444	7.157	7.007	7.1363	7.0449	6.9057	7.1149	7.0219	7.1292	7.2063	6.9576	7.2159	6.9772	6.9389	7.1124	7.4411	7.4655	7.5096	7.4605	7.4989	7.4267	6.9085	6.3955	6.9887	7.1051	6.9781	7.0668	6.7687
ACAT1	10.552	11.154	10.911	10.232	10.351	10.433	10.493	10.319	10.559	10.181	10.066	10.291	10.416	10.667	10.685	11.771	11.977	11.675	11.571	11.734	11.582	11.729	11.879	11.724	11.473	11.896	12.045	12.109	11.987	12.082	12.028	11.903	11.443	11.682	11.805	11.293	11.541	11.477	11.315	11.387	11.443	11.566	12.937	12.937	6.3703	11.966	12.11	12.009	12.646
ACAT2	12.389	12.488	12.213	12.17	11.873	11.917	11.921	12.324	12.033	11.661	11.398	11.36	11.123	11.108	11.033	10.695	10.108	10.499	9.6322	9.794	10.347	10.552	9.5745	10.661	10.976	10.012	10.575	9.6249	9.9573	10.32	10.02	10.44	9.6202	9.9997	9.3161	9.6404	8.3015	8.337	8.3724	8.3625	8.1501	8.3975	7.7784	8.0007	6.3703	7.5765	7.5685	7.4724	7.5727
ACBD3	9.7426	9.7252	9.3203	9.7334	10.022	9.703	10.089	9.9178	10.161	10.247	10.25	10.576	10.362	10.686	10.114	10.453	10.954	10.498	10.644	10.337	10.412	10.708	10.613	10.214	10.32	10.597	10.515	10.549	10.696	10.522	10.672	10.536	10.903	10.411	10.468	11.123	8.4338	8.3836	8.3163	8.3482	8.293	8.3916	9.1352	9.5104	9.5535	8.5983	8.6203	8.4911	9.151
ACBD4	7.0408	6.9419	6.809	7.1038	7.0809	6.9614	7.0467	7.0826	6.9843	6.9222	7.0601	6.9099	7.0724	6.9594	7.1164	6.9447	7.0045	6.8114	7.1116	7.1415	6.9453	7.1984	7.0369	6.9841	6.9521	7.0289	7.1344	7.0587	7.0371	6.9366	6.9686	6.8732	7.11	7.0863	7.0858	7.0577	6.7834	6.7675	6.9265	6.3023	6.7869	6.3667	6.3876	6.4133	6.9619	6.3994	6.3515	6.4224	6.7795
ACBD5	7.1313	7.2221	7.0073	7.1428	7.1222	7.2108	7.2005	7.3042	7.0127	7.1637	6.9669	7.3713	6.8983	7.251	7.1898	7.1812	7.3734	7.4701	7.3384	7.3007	7.4517	7.335	7.3112	7.0819	7.1932	7.3229	7.3556	7.8447	7.194	7.6007	7.6375	7.5275	7.4974	7.1062	7.5846	7.518	6.8392	6.8197	6.8746	6.7584	6.9777	7.0469	7.1905	7.0989	7.9646	6.9082	6.9711	6.3494	6.9219
ACBD6	9.467	9.4533	9.3186	9.2931	9.0358	8.8989	8.6456	8.6145	8.8583	8.5991	8.6624	8.4511	8.6976	8.8483	8.5578	9.5639	9.3222	9.2306	9.2634	9.4298	9.1502	9.2272	9.2297	9.0943	9.0825	9.3367	9.2505	9.1187	9.5092	9.1015	9.1734	9.0176	9.049	9.4326	9.3492	9.0575	8.4503	8.3383	8.3226	8.2359	8.548	8.3887	7.9848	7.7887	8.7016	8.1805	7.9798	7.864	8.1308
ACBD7	8.849	9.3677	9.5374	9.1062	9.0022	8.9898	8.6346	8.3963	8.7919	7.7041	7.7874	8.4445	8.0308	7.6921	7.9507	7.6743	7.5145	7.4342	7.5115	7.4191	7.7111	7.2398	7.4684	7.5987	7.3605	7.7584	7.5544	7.3032	7.3102	7.3839	7.2069	7.1032	6.9727	6.9582	6.8804	7.2255	7.3579	7.0087	7.0104	6.9962	7.0728	7.1814	6.3231	6.3884	6.8189	6.801	6.9271	6.3646	6.4121
ACCS	7.1609	7.0354	7.4455	7.1526	7.095	7.2515	7.1841	7.3683	7.1591	7.0965	7.0123	6.8831	7.1476	7.1587	7.1678	7.0265	7.011	7.2555	7.0419	7.1579	7.0187	7.1562	7.2595	7.145	7.0795	7.0777	7.1588	6.9783	6.8322	7.1507	7.0645	6.8821	6.9616	7.2811	7.0123	7.0761	7.0492	6.9767	7.1442	7.0916	7.3001	7.1463	7.069	7.0292	6.8499	6.9322	6.7578	7.0853	6.9782
ACCSL	7.0171	7.1519	6.9575	6.9428	7.0044	6.9671	6.8845	6.8466	6.8269	6.9093	7.0335	6.9521	6.7426	7.0715	6.9518	7.0856	6.9493	6.7298	6.9053	7.0809	7.0396	6.8913	7.0415	6.799	7.0374	6.8805	6.9464	7.1415	7.0283	6.9857	6.9607	6.8216	6.8281	6.8574	6.9276	7.0297	6.8128	6.32	6.3013	6.8863	6.8659	6.8251	6.4062	6.9443	6.7786	6.3732	6.9321	6.9172	6.7646
ACD	8.5241	8.3469	8.6838	8.4513	8.3645	8.3264	8.2756	7.8798	8.187	8.2219	8.1188	7.421	8.3059	7.9329	7.9656	7.6412	7.4974	7.7451	7.7796	7.6269	7.8153	7.7157	7.6345	7.7636	7.8734	7.657	7.427	7.772	7.862	7.8617	8.0408	7.838	7.7583	7.9327	7.7327	7.4536	8.465	8.6171	8.7343	8.4739	8.5904	8.5819	7.4635	7.2148	7.4314	7.9906	7.9175	7.8809	7.4243
ACE	6.7436	7.0652	6.903	6.9317	6.9296	6.7611	6.8883	6.9323	7.0658	6.7523	6.7305	6.7982	6.8857	6.7337	6.7126	6.8044	6.8447	6.8097	7.0098	6.7828	6.7243	6.8546	6.8077	6.7905	6.7927	6.9428	6.7909	6.8336	6.818	6.98	6.8745	7.0168	6.7552	6.9711	6.724	6.9746	7.0372	6.9984	6.9342	6.9767	6.9001	7.1264	6.3463	6.3704	6.8023	6.3912	6.7739	6.9228	6.8238
ACE2	6.9181	6.8312	6.8327	6.7694	6.9276	6.8425	7.1187	7.1415	7.0668	7.1293	7.1437	7.1834	7.1076	7.4255	7.3454	7.8702	8.1301	7.7799	7.3923	7.4212	7.2841	7.7494	7.9775	7.5451	7.5249	7.3134	7.471	8.2314	8.0519	7.6415	7.9157	7.9658	7.9788	8.1602	8.085	7.5072	7.5313	7.665	7.6073	7.7516	7.6856	7.721	8.3124	8.4298	8.7889	7.4424	7.5687	7.355	9.3176
ACER1	6.9297	6.8239	6.9883	6.9475	7.0513	6.7929	6.9878	6.8566	6.8354	7.1534	6.8809	6.8011	6.8661	6.9417	7.0239	6.7543	7.0054	6.9743	6.9141	7.0325	6.9061	6.8195	7.0647	7.037	6.8599	6.9314	6.9101	6.9902	7.0091	7.0242	6.9732	6.8114	7.0695	6.972	6.8148	6.9696	6.8315	6.8105	6.7724	6.9012	6.4109	6.846	6.7732	6.3479	6.7907	6.8071	6.8132	6.322	6.7978
ACER2	6.9558	7.2001	7.123	7.0795	7.0521	7.1709	7.103	7.2264	7.0295	6.9844	7.0904	7.0021	6.8915	6.7851	6.9515	6.8867	7.0769	7.2738	7.0292	6.8853	6.8623	6.946	6.8129	6.915	7.0715	7.0611	6.9777	6.8134	6.8039	6.8524	6.7968	6.8402	6.9242	6.9995	6.9323	6.8475	6.3395	6.7827	6.393	6.8828	6.3669	6.7886	6.7824	6.927	6.8558	6.8485	6.999	7.0007	6.971
ACER3	8.4983	8.1563	8.5319	7.8949	8.2993	8.151	8.3848	8.8002	8.6831	9.2202	8.9674	9.6366	9.0631	9.1772	9.0416	9.5664	9.2228	9.2387	9.2682	9.1707	8.9878	9.0452	9.498	9.0867	8.7374	9.1108	8.8425	8.8653	9.2268	8.92	8.6054	8.7942	8.6293	8.5892	8.7391	9.2836	7.3064	7.2782	7.3019	7.4271	7.3426	7.3215	7.6548	7.7497	8.7074	7.3281	7.3545	7.5254	7.5567
ACHE	6.9955	6.9663	7.1067	7.0893	7.1063	7.2252	7.1242	7.051	7.0322	7.0295	7.1916	7.1699	6.9569	7.0635	7.2107	7.2121	7.0605	6.9476	7.158	7.2116	7.0521	7.2215	7.0853	7.1286	7.1424	7.0634	7.0333	7.1672	7.1101	7.1932	7.0499	7.2416	7.0776	6.9841	7.1835	7.059	6.425	6.9959	6.9232	6.9408	6.902	6.8135	6.8503	6.9754	7.726	7.0408	7.0399	7.0028	6.9208
ACIN1	10.732	10.227	10.514	10.403	10.472	10.483	10.778	10.476	10.292	10.791	10.981	9.5904	10.719	10.195	10.41	9.7915	9.6555	10.091	9.9699	9.5274	9.6171	9.7458	9.7874	9.6708	10.041	9.5449	9.3813	9.6136	9.5288	9.4298	9.691	9.4561	9.3439	9.3462	9.4811	8.6911	9.0267	9.2663	9.0148	9.3578	9.097	9.0899	8.6969	8.6687	8.9915	8.8877	8.8586	8.9026	8.4397
ACKR1	7.084	7.0921	7.0809	7.1076	7.16	6.8772	7.0574	7.0285	6.9359	7.2055	7.0925	7.112	7.4418	7.2381	7.0063	6.9509	6.9047	6.8963	7.0075	6.9542	7.0446	7.0539	7.0296	6.726	7.1016	7.008	6.9205	6.7209	6.8856	6.9073	7.0236	6.921	6.7032	6.9653	6.9862	6.9262	7.5352	7.6161	7.7999	7.7187	7.694	7.6435	8.4714	8.3053	6.3703	10.604	10.633	10.619	9.3617
ACKR2	6.9703	6.8143	6.793	6.7578	6.7851	6.886	7.0693	6.7877	6.9066	7.2753	7.1533	7.014	7.5473	7.6291	7.1379	7.0186	6.9489	7.1194	7.0685	6.8311	7.1234	7.1367	6.97	7.0885	7.0354	6.8262	7.0865	6.885	6.8978	7.1395	7.1085	6.9246	7.0418	7.0467	6.9534	6.9731	7.1055	7.0412	7.128	7.0436	7.16	7.1498	7.0991	7.0118	8.0687	7.2838	7.2022	7.2847	7.0988
ACKR3	7.5408	8.0838	7.728	8.349	8.2194	8.1786	9.3624	10.689	10.213	12.262	11.863	12.989	12.98	12.801	12.127	10.65	9.6276	10.706	9.6612	8.3722	9.2869	9.6252	8.0152	8.7295	10.3	7.8937	9.3516	8.7967	8.4364	8.6872	8.2073	8.4359	8.784	8.2157	7.4933	7.9737	10.474	10.391	10.285	10.602	10.373	10.43	10.091	10.229	10.681	11.007	11.028	10.979	10.496
ACKR4	6.7631	6.8742	6.7854	7.0529	6.7551	6.8418	6.8207	6.8462	6.9678	6.7915	6.8536	7.0267	6.6379	6.766	6.9022	6.8906	6.7352	6.9945	6.8693	6.8141	6.7867	6.9458	6.9234	6.8561	7.0105	7.0638	7.2522	7.008	7.1515	7.4038	7.268	7.4616	7.3386	6.8591	6.8839	7.2425	6.8977	6.8897	6.9177	6.4223	6.8693	6.886	6.7697	7.1606	6.3703	6.2989	6.3548	6.901	6.9374
ACLY	12.823	13.068	12.607	11.848	12.018	12.186	12.08	13.025	11.905	12.305	12.066	12.143	11.398	11.55	11.53	11.034	10.588	11.419	10.988	10.936	11.371	11.293	11.144	11.634	11.748	10.774	11.49	11.018	10.751	11.372	11.473	11.62	11.606	10.646	10.234	11.969	9.6004	9.5161	9.6191	9.4191	9.5376	9.6057	9.033	9.2279	9.762	9.4548	9.4378	9.3571	9.6437
ACMSD	7.4401	7.3929	7.4885	7.5101	7.4681	7.4553	7.1937	7.0684	7.3874	7.2178	7.2675	7.3178	7.4058	7.2424	7.313	7.4112	7.3356	7.3905	7.349	7.613	7.4694	7.4055	7.3536	7.4064	7.3998	7.552	7.4453	7.2522	7.4506	7.5224	7.4796	7.4343	7.3756	7.7035	7.5105	7.4218	7.0834	7.0858	7.1332	7.1267	7.2641	7.1813	7.2334	7.0973	7.7782	7.185	7.1669	7.0596	7.1542
ACO1	11.169	11.591	11.693	10.809	10.909	10.918	11.038	11.466	11.098	11.078	10.952	10.94	11.205	11.212	10.669	10.903	10.988	11.066	10.859	11.088	10.856	10.969	10.981	11.02	10.884	10.688	10.959	11.124	10.988	10.754	11.008	11.287	11.069	11.015	11.034	11.672	9.902	9.8392	9.6667	9.8407	9.6971	9.867	11.427	11.373	6.3703	11.536	11.648	11.396	11.477
ACO2	8.5843	8.6178	8.0542	8.2991	8.3344	8.3498	8.0355	8.013	7.9238	8.5983	8.7688	8.3682	8.2569	8.9166	9.2658	10.256	10.025	9.4231	10.161	10.404	10.281	10.691	10.576	9.5389	9.7522	10.338	10.427	10.873	10.717	10.489	10.809	9.6107	10.273	10.371	10.563	10.16	11.378	11.192	11.393	11.389	11.363	11.429	12.013	11.839	6.3703	12.356	12.252	12.353	11.626
ACOT1	7.9016	8.1275	7.6691	8.0232	7.8875	7.6884	7.467	6.9826	7.7266	7.587	7.6974	7.4008	7.7216	8.5209	8.1148	10.168	9.9976	9.3729	9.9734	10.401	10.111	10.224	10.347	9.5458	9.2847	10.082	10.118	10.102	10.196	9.9913	9.7104	8.8036	9.0585	9.3829	9.3948	8.4077	10.036	10.085	9.8324	10.016	9.9626	10.123	9.2412	8.9151	6.3703	10.262	10.305	10.353	9.2001
ACOT11	7.6563	7.519	7.9188	7.7153	7.6569	7.757	7.7184	7.9439	7.7216	7.3448	7.4723	7.4272	7.6234	7.6673	7.7499	8.4297	8.9727	9.2476	9.2217	9.6045	9.7367	9.262	10.233	10.111	9.0273	9.7389	10.01	9.6961	10.317	10.128	9.4757	9.745	8.9649	9.901	10.329	9.2878	10.548	10.586	10.697	10.581	10.579	10.702	9.5764	9.3825	10.244	9.8029	9.7389	9.7103	9.0903
ACOT12	6.8422	6.9214	6.9795	7.1829	7.0315	6.9231	6.9668	6.9145	6.9846	7.0607	6.831	7.1319	6.9754	6.888	6.9216	6.9478	7.0469	6.9224	7.0708	6.9929	7.0819	6.8681	7.0445	7.2454	6.9428	6.8654	6.976	7.0969	6.851	7.1263	7.049	6.9743	6.9059	6.8741	7.0043	6.8859	6.7602	6.8696	6.3235	6.8719	6.3699	6.9086	6.3313	6.7592	7.1423	6.308	6.384	6.3199	6.3811
ACOT13	11.145	10.955	11.6	11.696	11.343	11.398	10.94	9.9198	10.826	10.252	10.42	9.462	10.845	10.356	10.509	10.492	11.409	11.201	11.161	11.35	11.069	11.359	11.287	11.58	11.061	11.604	11.125	11.473	11.278	11.396	11.422	11.738	11.101	11.119	11.029	9.5576	9.3701	9.4098	9.2978	9.4563	9.4169	9.3637	10.786	10.631	11.134	9.8158	9.8779	9.9236	10.75
ACOT2	7.8197	7.9607	7.7413	7.5193	7.5535	7.6562	7.3442	7.4341	7.2562	7.4273	7.4428	7.2014	8.1355	7.8761	7.7956	9.3986	8.7292	8.7269	9.3211	9.0904	9.0845	9.5984	9.6855	9.4345	8.2722	9.2256	8.8694	8.8675	9.1015	8.9667	8.6229	9.3563	8.3012	9.2093	8.5685	8.1692	11.004	10.937	11.154	11.004	11.253	11.186	9.2738	9.3557	9.9795	10.263	9.9566	10.443	9.494
ACOT4	7.4695	7.4201	7.4307	7.3546	7.3737	7.2554	7.2178	6.8734	7.022	6.8547	7.1133	6.8662	6.7827	6.9135	6.9181	7.0978	6.731	7.0285	6.7275	7.0749	6.7448	7.0907	7.1068	6.9069	7.0927	6.8126	6.9763	6.9927	7.0621	6.8774	7.1253	7.0349	7.1499	6.9404	6.8923	7.105	7.1366	7.1758	7.1195	7.2551	7.0738	7.0386	6.9653	7.0922	6.885	7.6198	7.696	7.6688	7.3277
ACOT7	12.431	12.372	12.258	12.133	12.155	12.435	11.581	10.834	11.402	11.239	11.447	10.56	10.456	10.879	10.495	11.116	10.53	10.4	10.56	10.62	10.815	10.29	10.37	11.036	11.186	10.312	11.084	10.389	10.765	11.052	11.05	10.693	11.02	11.228	9.4272	11.052	10.283	10.197	10.24	10.085	10.257	10.166	8.9739	8.8154	6.3703	9.3643	9.3578	9.4367	9.3485
ACOT9	9.5221	9.4591	9.0427	9.5603	9.4794	9.3097	9.0181	8.9731	8.8318	8.6803	8.4586	8.6869	8.393	8.6947	8.383	9.5677	9.7746	9.4464	9.5651	9.6918	9.9991	10.396	9.8248	9.9639	9.5355	9.8229	9.9808	9.8074	10.133	10.165	10.331	10.147	9.6107	9.9789	9.1329	10.027	8.4201	8.2641	8.2273	8.3759	8.3617	8.4071	8.7582	8.7404	9.6789	8.8069	8.9196	8.962	8.5403
ACOX1	7.8215	7.4932	7.4464	8.1316	8.2903	8.2657	7.9916	7.6154	7.4484	7.8263	7.6673	7.394	7.6042	7.7899	7.6342	7.8193	8.1686	7.6145	7.9545	7.8993	7.9047	8.1104	8.0434	7.8224	7.7324	7.9948	8.1506	8.1437	8.1767	8.1994	8.5353	8.0792	8.1587	8.547	8.3701	8.9408	7.0582	7.0051	7.0943	7.028	6.9619	7.1358	8.2381	7.9832	8.5434	7.5653	7.7298	7.9057	7.969
ACOX2	7.7819	7.7916	8.1101	9.3829	8.8258	8.9208	8.0458	8.0004	8.041	8.3618	8.1732	7.8743	8.9713	8.6698	8.6235	9.1888	9.2897	9.4707	9.9582	9.6089	9.871	10.069	9.8299	10.136	9.6041	9.8531	9.9673	10.119	10.008	9.9117	10.166	10.276	9.5125	10.137	10.033	9.4883	9.3904	9.3764	9.338	9.4753	9.6182	9.5486	9.6117	9.6648	10.588	9.6667	9.57	9.5312	9.292
ACOX3	8.3062	8.2749	8.2708	8.2196	8.1978	8.2638	8.5234	8.0963	8.3756	8.3636	8.6134	8.3344	8.4098	8.6866	8.5302	8.9847	8.6329	8.6722	9.0137	8.9496	9.2552	9.0882	8.8785	9.1184	8.6692	9.1692	9.3021	9.2825	9.205	9.2246	9.0418	8.847	9.1498	9.3524	8.7857	8.7287	8.6969	8.8365	8.7886	8.8647	8.6693	8.6395	8.358	8.3891	9.3245	8.8812	8.866	8.7655	8.7818
ACP1	11.848	12.173	12.198	11.98	12.258	11.926	12.09	12.205	12.205	11.517	11.818	11.793	11.874	11.946	11.659	11.716	11.845	11.982	11.195	11.292	11.533	11.594	11.323	11.571	11.474	11.558	11.363	11.465	11.161	11.542	11.646	11.756	11.557	10.884	11.43	11.103	10.009	10.178	10.18	10.097	10.243	10.125	10.339	10.217	6.3703	10.453	10.399	10.677	10.16
ACP2	7.9738	7.5561	7.7348	8.1699	8.2236	8.0648	8.1053	7.8453	7.8897	8.3222	8.272	7.8085	8.4209	8.2125	8.3029	8.0836	8.413	8.4867	8.4753	8.189	8.394	8.537	8.0638	8.1023	8.0079	8.1487	8.1086	8.483	8.3933	8.2529	8.6953	8.4704	8.9471	9.1168	8.7496	8.718	8.3462	8.3858	8.3377	8.6938	8.5838	8.5862	7.7975	7.7397	6.3703	8.141	8.2902	8.6082	8.0629
ACP5	7.1904	6.9782	7.0787	7.214	6.9812	7.0745	6.9243	7.0813	6.8277	6.8923	6.9291	6.9031	7.0598	6.8136	6.8736	6.9695	6.8987	7.057	7.227	6.9909	6.8431	6.8535	6.9016	6.9714	6.8329	6.9482	6.8	6.9493	7.0253	6.9424	6.8199	7.1277	7.0854	7.0366	6.9406	6.8828	6.8903	6.9465	7.0191	6.8468	6.8918	6.8652	6.8883	6.776	6.9008	6.92	6.8942	7.0049	6.9984
ACP6	7.9191	8.2804	7.9492	7.8926	7.8008	7.8969	7.519	7.8267	7.5517	7.4806	7.5484	7.3034	7.6597	7.515	7.6794	8.6557	8.3236	8.1844	8.1114	8.3726	8.1044	7.9963	8.1836	8.4839	7.6566	8.2378	8.0961	8.3529	8.4768	8.3579	8.1009	8.389	8.2395	8.383	8.7174	8.0783	7.1764	7.2664	7.4625	7.3724	7.4318	7.468	7.4643	7.1837	8.0539	7.4995	7.5004	7.4808	7.4634
ACP7	6.8658	6.891	6.897	6.9215	6.8627	6.7895	7.1037	6.8721	6.9327	6.7969	6.8865	6.8312	6.9078	7.072	6.9277	6.948	7.0343	6.9219	6.9612	6.9409	6.8339	7.0612	6.8206	6.9436	7.025	6.978	6.9013	6.9831	7.0806	6.9014	6.8686	6.9917	6.9176	6.67	6.797	6.8502	6.3411	6.3889	6.403	6.4145	6.7957	6.3082	6.3131	6.2759	7.2639	6.3721	6.4178	6.3269	6.3835
ACPP	6.8901	6.9717	6.9908	6.9596	7.0213	6.9042	7.2257	7.3313	7.3177	8.6474	8.3318	8.0545	7.6342	7.6532	7.5647	7.1049	6.8926	7.168	7.1443	6.8888	6.9833	7.1756	7.0446	6.9711	6.9729	6.9087	7.0877	6.9093	6.8259	7.0099	6.9336	7.0581	6.693	6.7721	6.7707	7.0263	6.3279	6.3042	6.3519	6.873	6.2679	6.7911	6.2286	6.3725	6.8515	6.3299	6.3175	6.7967	6.8554
ACPT	7.5669	7.4306	7.7287	7.5301	7.2191	7.5947	7.4479	7.9186	7.4408	7.448	7.369	7.3274	7.7632	7.3357	7.2221	7.2855	7.3653	7.7272	7.4595	7.454	7.3526	7.4586	7.4948	7.7254	7.456	7.5012	7.3793	7.4304	7.4346	7.3528	7.3913	7.8475	7.3394	7.7467	7.5634	7.564	7.4012	7.4574	7.521	7.5186	7.4009	7.4717	7.5966	7.4972	8.1424	7.8549	7.7166	7.8311	7.4782
ACR	7.1239	7.0601	7.0903	7.0324	7.2822	7.037	7.1636	6.8724	7.1454	7.0285	7.0645	7.2619	6.9431	7.1048	7.0404	7.1984	7.1381	6.9647	7.2412	7.2105	7.2584	7.2197	7.2008	6.8826	7.1555	7.1561	7.276	7.258	7.1444	7.162	7.2636	6.9407	7.1596	7.2611	7.176	6.9642	6.4029	6.8521	6.4292	6.8759	6.3465	6.8038	6.9213	6.1848	6.3703	6.8282	6.837	6.928	6.8227
ACRBP	6.844	6.8219	6.9768	6.8531	6.8424	6.7947	6.9502	6.8624	6.8672	6.7702	6.9588	6.848	6.8055	6.828	6.9724	6.9794	6.9363	6.8912	6.8713	6.9374	6.9129	6.9381	6.8319	7.0538	6.8845	6.8297	6.8661	7.0169	7.0001	7.0285	7.2288	7.0664	6.9217	7.259	6.7623	6.8705	6.9313	6.9418	6.8767	6.8939	6.9232	6.8169	6.7826	6.4282	6.8612	6.8543	6.7469	6.8241	6.8878
ACRC	7.4244	7.4643	7.177	7.8156	7.9276	7.5971	7.8588	7.0477	7.7397	7.6871	7.8103	7.5226	7.0484	7.5851	7.5087	7.5105	7.7174	7.2898	7.5998	7.8423	7.7834	7.5538	7.5072	7.0499	7.3788	7.6472	7.7464	7.3774	7.9617	7.7782	7.6842	7.2099	7.7057	7.6071	7.8394	7.8114	7.1105	6.924	6.9428	6.3338	7.0411	6.9416	7.0375	6.8805	6.824	6.9698	6.7764	6.367	6.8835
ACRV1	7.0741	6.9983	7.1867	7.0857	7.024	6.8534	6.7875	6.9836	6.9821	7.0404	6.9	6.9229	6.814	7.1275	6.9985	7.115	7.1627	7.0015	7.0442	6.9811	7.0305	7.0196	6.9159	7.0141	6.9812	7.1027	6.9739	6.8561	6.9345	6.9122	7.0273	6.7989	6.8659	6.9208	6.9076	6.9489	6.4271	6.8781	6.9625	7.0275	6.7926	6.8065	6.8325	6.8611	6.9706	6.9364	6.9099	6.4154	6.4287
ACSBG1	7.6711	7.4848	7.5555	7.5904	7.7695	7.8754	7.2153	7.0378	7.214	7.1106	7.0758	7.0955	6.9537	7.1957	7.2183	7.1895	7.2622	7.356	7.0227	7.4074	7.2102	7.1167	7.1241	7.084	7.0873	7.1224	7.289	7.3909	7.1483	6.9617	7.1313	7.2114	7.0352	7.049	7.2111	7.0987	6.8593	6.4215	6.3396	6.3693	6.783	6.7883	6.9777	6.8307	6.3703	6.9652	6.3958	6.3231	7.0165
ACSBG2	6.9086	6.7878	6.8324	6.9527	7.03	7.0209	7.0489	6.9257	6.9271	7.054	6.9434	7.0702	6.7744	6.905	6.9253	6.7854	7.0762	7.0846	6.913	7.0516	6.8904	6.9861	7.0398	7.0156	6.7512	7.1358	7.1573	6.8032	6.9012	7.2285	6.9152	6.795	6.8357	7.1776	6.913	6.8668	6.3681	6.783	6.3257	6.8124	6.3366	6.2767	6.3507	6.3544	6.8613	6.2436	6.3878	6.3539	6.3353
ACSF2	7.0034	7.1191	7.004	6.8727	7.0059	7.1593	7.3167	6.9135	7.6074	7.3812	7.3952	7.2482	7.0826	7.4736	7.6738	7.9621	8.1326	7.779	8.2012	8.2701	8.1992	8.0107	8.2464	7.7891	7.4027	8.392	7.8387	8.007	7.8672	7.9297	7.6719	7.3113	7.4077	7.9995	8.0873	7.5545	7.6429	7.7432	7.6051	7.6922	7.6497	7.6478	7.0244	7.0666	7.5615	7.4048	7.3219	7.3855	7.1269
ACSF3	7.1603	6.9537	7.0996	7.0946	7.0407	7.0944	6.9017	7.0563	7.0152	7.1392	6.9896	7.0588	6.7458	7.18	7.0562	7.1473	6.9714	6.9851	7.1198	6.9392	6.95	7.0938	6.9963	6.9864	7.1346	6.9901	7.005	7.0055	7.0045	6.8368	6.9232	6.8794	7.1461	6.9396	6.8916	6.8466	6.766	6.8541	6.8809	6.8307	6.8794	6.8262	6.408	6.4006	6.3703	6.9944	6.3569	6.7947	6.779
ACSL1	7.5891	7.6907	6.9791	7.3636	7.3328	7.5662	6.9437	6.8731	7.191	8.1983	8.4474	9.3943	7.7289	8.9866	9.2366	10.335	10.141	8.649	9.9264	10.108	10.472	9.2259	10.069	8.59	9.1009	10.577	10.025	9.2728	10.085	10.036	9.2157	8.2504	9.2379	9.8137	10.805	9.5473	7.2608	7.291	7.1126	7.3801	7.3035	7.0925	9.7384	9.8483	6.3703	10.356	10.353	10.276	10.509
ACSL3	10.712	11.053	10.481	10.178	10.234	10.376	10.165	10.633	10.194	10.275	10.418	10.494	10.304	10.382	10.302	10.454	10.679	10.672	10.426	10.277	10.551	10.883	10.557	10.785	10.429	10.301	10.854	10.699	10.31	10.528	10.535	10.759	10.391	10.114	10.9	10.849	8.5912	8.6611	8.5505	8.5064	8.6872	8.4951	9.0492	9.1896	9.6098	7.7698	7.7892	7.6462	9.418
ACSL4	9.669	9.3325	9.4272	9.1515	9.0039	9.1905	8.7961	8.4672	9.0306	8.693	8.7927	9.4321	8.2897	8.8241	8.8638	9.0047	9.28	8.7196	9.4417	9.2836	8.8807	9.9842	9.5773	9.2781	9.0945	9.4377	9.5684	10.066	9.6792	9.462	10.493	10.59	10.875	9.4529	9.6944	10.882	7.7208	7.9966	7.8073	7.7846	7.7643	8.0101	8.8399	8.8848	9.0338	8.2391	8.3696	8.1925	8.8467
ACSL5	6.8526	7.0978	6.7609	7.0116	6.7807	6.9215	7.1384	6.9753	6.9095	7.0398	7.0937	7.1001	7.2462	7.032	6.768	6.7354	7.0141	7.0092	6.9154	6.8216	6.8174	6.8344	6.7998	7.2501	6.9056	7.2204	6.7591	6.6647	6.7432	6.8237	6.9059	6.9078	6.8755	7.0161	6.6393	6.8846	7.0299	7.0767	7.0409	6.8659	6.8881	7.0869	7.9471	7.7884	8.6217	7.7747	8.1601	7.9967	8.4023
ACSL6	6.868	7.0598	6.9287	6.8532	6.9089	6.9636	6.9444	6.8404	6.8732	6.8428	6.8224	6.8034	7.0915	6.9834	6.9111	6.957	7.0315	6.853	6.9417	6.8989	7.2411	6.805	6.9257	7.1792	6.8543	6.7989	6.9987	6.9115	7.0351	6.9806	6.964	6.8702	7.1669	6.7695	6.8952	7.0343	6.4145	6.7692	6.36	6.4104	6.8986	6.7761	6.8065	6.7846	7.5328	6.8265	6.3913	6.3432	6.7906
ACSM1	6.8065	6.888	6.8727	6.9041	6.8088	6.8698	6.8367	6.7742	6.865	6.8562	6.6507	6.7682	6.7813	6.9659	6.7584	6.7846	6.6715	6.8293	7.1127	6.732	6.915	6.877	6.9011	6.8713	6.7246	6.9304	6.8079	6.7984	6.8547	6.8638	6.7273	6.8266	6.6873	6.59	6.8378	6.9583	6.3939	6.3454	6.4071	6.3723	6.8947	6.4135	6.344	7.065	6.8674	6.2771	6.4244	6.3977	6.3981
ACSM2A	6.9894	6.9698	7.0552	7.0069	6.9967	6.8388	6.8273	6.829	6.8502	6.7005	6.9617	6.833	6.8231	6.9154	6.8924	6.9228	6.8888	6.8918	6.8099	6.9119	6.8447	6.8503	6.9189	7.0934	6.9205	6.983	6.883	6.9607	6.8555	6.8456	6.8134	6.8486	6.9096	7.0137	7.0654	6.8258	6.3587	6.3182	6.794	6.3406	6.4288	6.8552	6.3493	6.369	6.9676	6.4269	6.3738	6.4143	6.391
ACSM2B	6.9098	6.9747	6.8937	6.9763	6.9598	6.9396	6.9571	6.795	6.9087	6.8811	7.0417	7.0391	6.9346	6.9493	7.0331	6.7331	6.9771	6.7704	6.9214	6.9533	6.9913	7.0696	6.8792	6.8364	6.9692	7.0568	7.0429	6.9812	7.1295	6.8044	6.9718	6.9643	6.9495	7.1647	7.1406	6.9147	6.8576	6.8628	6.4269	6.3992	6.3807	6.7752	6.4287	6.4146	6.3703	6.8216	6.3358	6.7688	6.2121
ACSM3	7.3041	7.5141	7.5686	7.366	7.2853	7.2539	6.7959	6.9565	6.8631	7.0076	7.1294	7.109	7.0377	7.239	7.3336	6.8976	6.9439	7.1174	7.0515	6.814	6.9768	6.8524	6.9144	7.177	7.1989	6.877	7.0234	7.1033	6.7895	7.0253	6.9409	6.6654	6.7955	6.6482	6.9663	6.8906	6.8873	6.8525	6.9617	6.7781	6.9537	6.9236	7.2338	6.8897	6.8028	6.2693	6.8216	6.8349	6.8727
ACSM4	6.7994	6.8033	6.825	6.9571	6.8034	6.9683	6.8476	6.9797	6.7679	6.7897	7.0681	6.8537	6.9725	6.8494	6.829	6.9353	6.8775	6.9574	6.7749	7.1957	6.8813	6.8437	6.8699	6.897	6.6987	6.7747	7.0678	6.8649	7.1287	6.9482	7.0687	6.7841	6.9443	6.9217	6.8629	6.835	6.2913	6.8737	6.3721	6.8789	6.8856	6.2948	6.7774	6.9293	6.3703	6.4117	6.9215	6.8398	6.9167
ACSM5	7.1345	7.1787	7.0017	6.8623	7.0832	7.0558	7.0409	7.258	7.0648	7.2222	6.9279	7.2417	7.1036	7.0839	6.9289	7.2597	7.0324	7.0089	7.2323	7.0302	7.059	7.1052	7.0108	7.1041	7.0398	6.9846	6.9707	7.1693	7.0221	6.9702	7.0022	6.9839	6.834	7.1921	7.0208	7.0895	6.8313	6.8882	6.9752	6.9341	6.919	6.8792	6.9137	6.9578	7.6885	6.9779	6.3908	6.9722	6.8815
ACSM6	6.9546	6.7333	6.8676	6.7953	6.8657	6.96	6.8887	7.1059	6.8893	6.829	6.8049	6.9543	6.9337	6.8943	6.9384	6.963	6.7903	6.8323	6.7454	6.9786	6.8213	6.9138	6.8839	6.9098	6.8417	6.9543	6.8838	6.9802	6.9736	6.8516	6.9873	6.8918	6.9119	6.9814	7.0406	7.0269	6.8239	6.4182	6.3809	6.8144	6.8063	6.7712	6.753	6.853	6.9268	6.4207	6.4023	6.4281	6.3749
ACSS1	6.9718	6.9233	7.0727	7.1789	7.0176	7.0545	6.771	6.7239	6.8289	6.9153	6.8126	6.8859	6.7624	6.7237	6.7685	6.7896	6.9089	6.8356	6.9383	7.0502	6.8361	6.9805	6.8279	6.9882	7.325	6.8548	6.9986	6.9678	7.5072	7.1937	7.6042	7.6575	6.9965	7.2113	8.1903	6.919	8.9181	8.9898	9.1228	9.1055	8.5768	8.875	9.4047	8.855	6.3703	9.7779	9.7833	9.7626	8.0882
ACSS2	10.165	9.8614	10.441	9.3092	8.9663	9.0658	9.6969	10.077	9.787	10.443	10.177	10.11	10.894	10.967	10.733	11.703	11.59	11.501	11.564	11.624	11.552	11.526	11.864	11.932	11.37	11.535	11.848	11.595	11.74	11.638	11.391	11.435	10.942	11.693	11.793	11.232	11.138	11.26	11.143	10.938	11.011	11.147	11.577	11.678	12.175	12.332	12.314	12.098	11.711
ACSS3	6.8475	7.1516	6.7877	7.0144	6.9586	6.9903	7.1509	6.8366	6.9294	6.8417	6.8777	7.0239	6.9888	6.9106	6.8594	6.9211	6.9616	6.8677	6.9154	6.9254	7.1456	6.8709	7.0012	6.8575	7.0816	6.916	6.9264	6.8796	6.8969	6.7879	6.8011	6.948	7.0859	6.9226	6.874	6.9706	6.9402	6.2987	6.91	6.7847	6.3513	6.9506	6.3276	6.8096	6.9774	6.3319	6.8004	6.3579	6.4007
ACTA1	9.3777	8.9186	8.713	9.0247	9.148	9.3082	9.5304	8.4754	9.4545	11.246	12.341	11.93	12.086	12.858	13.359	14.155	13.91	13.868	13.723	14.119	14.083	14.533	14.396	14.301	14.168	13.715	14.032	14.229	14.533	13.992	14.424	14.388	13.613	13.964	14.055	13.336	13.647	13.598	13.616	13.705	13.694	13.745	15.548	15.548	6.3703	15.443	15.483	15.421	14.882
ACTA2	8.0336	9.1783	9.3543	9.2511	9.0936	9.2634	9.1321	10.053	9.0149	13.528	13.953	13.631	14.136	14.625	14.113	15.125	15.14	15.14	15.106	15.058	15.186	15.125	15.073	15.39	14.566	15.204	15.454	14.724	14.678	15.17	15.245	15.204	14.866	14.735	13.992	14.911	14.658	14.627	14.574	14.441	14.56	14.552	12.659	12.646	13.146	13.668	13.58	13.728	12.643
ACTB	14.396	14.744	14.359	14.409	14.547	14.388	14.314	14.835	13.797	14.547	14.314	14.236	14.32	13.917	13.802	13.214	13.152	13.658	13.113	12.682	13.162	14.055	12.429	13.735	13.68	12.55	13.332	13.492	12.086	13.251	14.183	14.255	14.474	12.706	11.873	14.847	14.03	14.154	14.097	14.077	14.005	14.144	12.9	12.874	13.33	13.892	13.647	13.822	13.855
ACTBL2	6.8496	6.832	6.905	6.8782	6.8416	6.7995	6.8128	6.9049	6.9142	6.6805	7.0302	6.8244	6.9179	7.0234	7.1023	6.8909	6.9641	6.6043	6.8311	6.9026	6.9204	6.8594	6.7332	6.9344	6.7673	6.9238	7.0298	6.8839	6.8872	7.1704	7.0361	6.9381	6.9181	6.7773	6.9333	7.0543	6.296	6.2978	6.4215	6.8589	6.2718	6.2671	6.7786	6.3251	6.7711	6.8052	6.3524	6.3696	6.3354
ACTC1	9.9563	9.4518	9.4861	9.7394	9.738	9.6446	9.7403	9.5968	9.275	14.021	14.069	13.469	13.561	14.436	14.823	15.604	15.535	14.985	15.535	15.535	15.535	15.535	15.499	15.073	15.499	15.499	15.535	15.535	15.454	15.499	15.368	15.14	15.604	15.604	15.604	15.499	15.548	15.567	15.505	15.443	15.522	15.293	15.567	15.595	6.3703	15.548	15.567	15.595	15.505
ACTG1	14.947	15.17	14.936	14.97	15.015	14.985	15.015	15.39	14.88	15.073	15.093	15.015	15.093	14.936	14.958	14.607	14.202	14.744	14.255	13.741	14.341	14.866	13.575	14.66	14.998	13.505	14.584	14.436	13.513	14.466	14.985	15.044	15.204	14.459	14.373	15.341	14.926	14.814	14.827	15.06	14.971	14.971	13.005	13	13.562	14.279	14.253	14.261	14.154
ACTG2	9.7039	9.0345	9.1583	8.172	8.4107	8.1469	7.9173	7.307	8.0015	8.9937	9.4696	8.4813	9.1305	10.822	9.0457	8.5446	8.693	9.3036	8.6084	7.7989	10.032	9.8783	7.7346	10.769	10.638	8.3135	10.162	10.3	7.0759	9.6356	10.338	10.293	10.765	8.7453	7.0493	11.277	9.7103	9.8302	9.7439	9.7389	9.8581	9.7734	8.5158	8.4802	9.2658	9.8872	10.024	9.8309	10.683
ACTL10	6.885	6.8581	6.6746	6.9206	6.9487	6.7468	6.7693	6.7987	6.8347	6.8628	6.7702	6.9357	6.9745	6.9206	6.7993	6.7523	6.7261	6.8881	6.6929	6.7226	6.8228	6.7231	6.9416	6.7907	6.8795	6.7746	6.7377	7.0167	6.9225	6.9514	7.0676	6.8428	6.8303	6.9646	6.895	6.8065	6.9612	6.8396	6.9486	6.3697	6.8497	6.4213	6.8241	6.4116	6.8068	6.8205	6.8276	6.7843	6.9688
ACTL6A	11.261	11.41	11.41	11.376	11.351	11.201	11.519	12.401	11.831	10.981	11.053	12.07	11.163	11.052	10.856	10.513	10.54	10.99	10.277	9.9971	10.322	10.56	10.186	10.468	10.321	10.244	10.21	10.171	9.749	9.9469	10.209	10.553	10.106	9.9745	9.9862	10.455	9.0589	9.1648	9.1617	9.0386	8.9483	9.1058	8.9043	9.1094	6.3703	9.0125	8.9894	8.9701	9.3207
ACTL6B	7.2643	7.1831	7.2996	7.2255	7.0947	6.9852	6.964	6.9619	6.9768	6.7762	7.0765	7.0695	6.8341	6.8323	6.7967	6.9351	6.8849	6.9582	6.7483	6.8698	6.9014	6.9692	6.9717	6.8536	7.8981	6.8241	6.7851	7.0152	6.6755	7.0026	6.9498	6.8303	6.9753	6.9333	6.8654	6.9081	6.3928	6.8729	6.8117	6.7772	6.7853	6.2569	6.3974	6.8916	7.1385	6.8412	6.4163	6.8114	6.7802
ACTL7A	6.7927	6.9398	6.9385	6.9467	6.7442	6.6886	7.0283	6.8422	6.7515	6.8827	6.7328	6.8546	6.9127	6.7944	6.8275	6.7677	6.8024	6.9234	6.9899	6.8777	6.9148	6.8696	6.8097	6.9229	6.8352	6.8044	6.9763	6.8439	6.9057	6.9102	6.8751	6.7828	6.8868	6.8208	6.7258	6.8136	6.337	6.3772	6.3874	6.3818	6.3675	6.8475	6.2949	6.3422	6.3703	6.2933	6.2164	6.8788	6.7931
ACTL7B	7.0495	7.1679	7.0768	7.0827	6.9913	6.9529	6.9081	6.9711	6.9741	6.9741	6.822	6.8263	6.9803	7.1841	6.9607	7.0332	7.1228	7.0344	7.0506	7.161	7.0074	7.0291	7.143	7.3097	6.9941	7.1113	7.1016	6.9882	7.2747	6.9294	7.0425	6.9414	7.1257	7.1974	6.8808	7.2072	6.7935	6.8747	6.3654	6.3545	6.8252	6.9245	6.7773	6.7967	6.8485	6.8688	6.4081	6.327	6.8495
ACTL8	7.2798	7.0271	6.9121	6.9182	7.1263	6.9016	6.9411	6.8476	6.9734	6.8252	7.0698	6.9819	6.9334	6.8093	7.0254	6.8309	6.8804	6.8607	6.9958	6.9619	7.1219	6.7924	6.9946	6.8513	6.8095	6.8698	6.9992	6.6582	6.8792	7.0087	7.0456	6.9072	7.0272	6.9093	6.7568	6.9166	6.3503	6.9094	6.3604	6.9473	6.2865	6.2797	6.2977	6.4114	6.9557	6.4027	6.2443	6.2661	6.2877
ACTL9	6.9341	6.9372	6.7706	6.8993	6.8354	6.8291	6.8527	6.9429	6.7949	6.8668	6.9375	6.7649	6.8222	7.0622	6.8048	6.9596	6.9579	6.7462	6.6788	6.8896	6.8777	6.8478	6.9468	7.0665	6.9638	6.9319	6.7484	6.8476	6.8779	7.0029	6.8987	7.0286	6.6353	6.9929	6.8261	6.8264	6.419	6.3264	6.3914	6.3892	6.3465	6.7501	6.3739	6.3783	6.7641	6.7583	6.2769	6.4157	6.9435
ACTN1	11.689	11.878	12.039	12.357	12.492	12.438	12.173	12.627	11.535	12.059	12.056	12.182	11.774	11.694	11.005	11.991	11.733	12.03	11.59	11.87	11.774	11.522	12.07	12.847	11.675	11.574	12.111	11.54	11.928	12.143	12.325	12.631	12.071	12.784	11.073	14.19	10.56	10.623	10.633	10.586	10.656	10.648	10.46	10.413	6.3703	10.467	10.504	10.474	10.411
ACTN2	7.5095	7.6286	7.3261	7.5708	7.6298	7.5914	7.54	7.3407	7.6979	7.8332	7.7351	8.1624	8.6121	9.019	9.5076	11.151	10.918	11.072	11.288	11.13	11.128	11.649	11.755	11.674	10.514	10.928	11.119	11.479	11.934	11.145	11.261	11.44	10.248	10.643	11.207	10.172	11.185	11.03	10.964	11.034	11.124	11.07	12.035	12.191	12.076	11.322	11.307	11.348	11.276
ACTN3	8.6392	9.2123	9.9478	7.7622	7.5985	7.75	7.1641	7.1796	7.07	7.1377	7.1587	7.199	6.7138	6.8999	7.5358	7.3475	7.0846	7.5135	7.9241	7.67	7.5517	7.4249	7.8941	7.5952	7.2166	7.3984	7.2119	7.4323	7.5916	7.1131	7.4358	7.0761	6.8723	6.8579	7.5442	6.8513	6.8702	6.381	6.4276	6.3837	6.3685	6.4263	6.4086	6.8011	6.3703	6.8008	6.9204	6.3362	6.7945
ACTN4	9.3612	8.7237	9.1665	9.1164	9.1062	9.3255	9.2694	8.7419	9.0849	9.3998	9.5994	9.0134	9.1758	9.1597	9.496	9.1175	9.0741	8.9265	8.8856	8.7422	8.5137	9.0427	8.6997	8.3572	8.4889	8.2797	8.1697	9.1184	8.6029	8.5311	9.6742	9.607	10.115	8.4641	8.1872	9.2256	9.276	9.2426	9.4717	9.626	9.4068	9.4124	8.9923	8.5248	6.3703	9.5836	9.5497	9.6951	9.3682
ACTR10	9.1359	9.5196	9.1047	9.4696	9.4505	9.4119	9.7552	9.5684	9.8248	9.9661	9.9044	10.182	10.091	10.569	10.239	11.128	11.299	10.753	10.675	11.216	11.293	11.745	11.338	11.237	10.944	11.448	11.442	11.709	11.482	11.301	11.633	11.336	11.447	11.576	11.434	11.605	9.3764	9.12	9.0567	9.2828	8.7345	8.9299	9.2305	9.6265	6.3703	9.1764	9.2681	9.1651	9.3279
ACTR1A	11.299	11.263	11.354	10.968	10.906	10.825	11.164	11.515	10.921	11.551	11.296	10.924	11.227	11.453	11.156	11.779	11.509	11.883	12.252	11.98	11.814	11.545	12.145	12.066	11.663	11.928	12.043	11.494	12.011	11.831	11.177	11.442	11.059	11.995	11.842	12.065	10.605	10.389	10.682	10.6	10.597	10.562	9.9614	9.8217	10.522	10.452	10.531	10.369	10.191
ACTR1B	8.7394	8.5302	8.9566	8.6198	8.6252	8.488	8.59	8.6238	8.4175	8.9597	8.7455	8.3252	9.5907	9.2075	9.2616	9.4301	9.6446	9.7584	9.4473	9.7846	9.6806	9.7812	9.6638	9.7128	9.5282	9.8316	9.4507	10.103	10.013	9.6851	9.9578	9.6418	9.5607	9.9578	9.6928	8.8581	9.7888	9.9089	9.9029	9.7936	9.9121	9.9736	9.1679	8.9965	6.3703	9.4196	9.3774	9.6265	9.1173
ACTR2	11.422	11.79	11.863	11.734	11.885	11.679	11.903	12.654	12.039	11.957	12.093	12.515	12.096	11.967	11.824	11.502	11.889	12.145	11.665	11.506	11.606	11.705	11.663	11.845	11.948	11.471	11.648	11.593	11.398	11.718	11.805	12.005	11.822	10.781	11.481	12.614	10.091	9.7408	9.7918	9.8356	9.7854	9.6657	9.7505	9.9755	10.229	8.3613	8.1543	8.1158	10.107
ACTR3	9.8457	9.7741	8.96	10.163	10.267	10.666	9.9856	9.1196	10.533	9.6969	9.8848	10.652	8.8169	9.8573	10.04	10.202	10.185	9.236	10.029	10.48	10.509	9.7636	9.5544	9.1747	9.6994	10.246	10.54	9.7536	9.8837	10.351	10.258	9.2275	10.878	10.205	9.952	11.023	7.2941	7.2186	7.1822	7.2038	7.4023	7.2834	8.7205	9.0442	9.2733	7.6973	7.8171	7.932	8.6696
ACTR3B	7.8847	7.9922	8.0176	7.7115	7.803	7.7144	7.7086	7.5422	7.3534	7.2481	7.3629	7.2374	6.8843	7.1297	7.2633	7.4176	7.2074	7.0843	7.1503	7.1524	7.0496	7.2402	7.1158	7.1044	7.2046	7.1811	7.0393	7.0289	7.022	7.0971	7.2805	7.6499	7.0709	7.0404	7.0704	7.1847	6.8627	6.926	6.9058	6.8277	6.8913	7.1443	6.82	7.1417	6.813	6.7836	6.8617	6.9857	6.8924
ACTR5	8.729	8.5546	8.499	8.6327	8.6152	8.448	8.5272	8.2012	8.4431	8.2191	8.1812	8.152	7.968	8.1998	8.2066	7.8114	8.0877	7.9036	7.8309	7.8694	7.921	7.9676	7.9999	7.6028	7.7959	7.736	7.7667	7.8383	7.6066	7.5123	7.7555	7.6698	7.9121	7.7287	7.9197	7.5846	7.2617	7.502	7.43	7.2679	7.2905	7.3673	7.3239	7.0659	6.3703	7.2552	7.6678	7.487	7.287
ACTR6	10.388	10.041	10.29	10.388	10.264	10.006	10.224	9.743	10.228	9.9298	9.6966	9.9587	9.9856	9.6404	9.8769	9.9229	10.139	9.975	9.9956	9.9608	10.108	9.8473	10.058	10.091	10.171	10.631	10.17	10.232	10.097	10.29	10.175	10.394	10.053	10.319	10.172	10.136	7.9709	8.1704	8.0382	7.8643	8.0105	7.9122	8.5678	8.5423	9.3167	7.9502	7.9906	7.9715	8.8154
ACTR8	7.6689	7.3617	7.5637	7.5774	7.5431	7.5735	7.5721	7.7352	7.498	7.5857	7.6185	7.917	7.9327	8.0073	8.0009	8.1121	8.2081	8.0943	8.0287	8.0916	7.9494	8.0192	8.0272	7.8873	7.8463	7.921	7.8375	7.8808	8.2517	7.6293	7.777	7.8042	7.6814	8.0278	7.8868	7.9157	7.1736	7.3342	7.367	7.2953	7.2653	7.2417	7.2509	7.369	6.3703	7.0104	6.9095	6.9828	7.2593
ACTRT1	7.1509	6.9612	7.2873	6.9355	7.144	7.0579	7.0895	7.0452	7.1061	7.0536	7.0179	7.1497	7.1442	6.943	7.0312	7.0497	7.005	7.2152	6.9806	7.0169	7.009	7.0451	7.2235	7.0615	7.2226	7.1198	6.88	7.0267	6.9832	7.0236	7.0461	7.2018	7.201	7.1275	6.9855	7.04	7.7343	7.5639	7.689	7.5833	7.5199	7.573	7.7959	7.7882	8.4901	8.2941	8.4615	8.2935	7.9835
ACTRT2	6.9219	7.0053	7.0344	6.8881	6.8893	7.0901	7.0393	6.9469	6.9163	7.071	6.9207	7.1527	6.8616	6.8609	7.0178	6.9531	6.9836	6.9001	6.9653	6.9373	7.0146	6.8013	6.9783	6.9186	6.9261	6.9565	7.0295	7.0345	6.7736	6.9072	6.9755	6.9445	7.1707	6.9183	7.0768	7.0207	6.7994	6.8773	6.3221	6.4267	6.7983	6.7977	6.8216	6.8255	6.3703	6.9029	6.8326	6.313	6.344
ACTRT3	7.6754	7.4488	7.1262	7.7663	7.3879	7.5235	7.1993	7.0472	7.152	6.9799	7.005	7.0313	6.8198	7.1123	6.9192	6.8991	6.9567	6.8932	7.1109	6.8882	6.9034	6.931	7.0317	6.9352	7.0603	7.1042	7.0508	6.887	7.0931	7.0574	7.0234	7.1806	6.969	6.7636	6.9586	7.0559	6.7816	6.844	6.3922	6.826	6.8624	6.4287	7.0755	6.9139	6.3703	6.8345	6.8927	6.8241	6.9214
ACVR1	10.022	10.187	9.4969	10.074	10.086	10.139	10.298	10.581	10.053	10.607	10.288	10.825	10.055	10.403	9.9908	9.8683	10.272	10.083	10.247	10.38	10.805	10.47	10.587	10.728	10.335	10.688	10.995	10.765	10.651	10.828	10.931	10.6	11.178	10.822	10.669	11.737	8.9476	8.9186	8.6428	8.8342	8.7924	9.0081	9.2728	9.3637	6.3703	8.9762	9.1386	9.1867	9.1415
ACVR1B	9.4988	9.7566	10.121	9.1369	9.3685	9.3685	9.874	10.74	9.7044	9.6978	9.7997	9.4291	10.354	10.153	10.171	10.214	9.872	10.583	10.555	10.143	10.084	9.9075	10.333	10.326	10.075	10.102	9.7641	9.521	10.005	9.8848	9.4279	9.8007	9.2606	9.7177	10.284	9.5312	9.1279	9.2709	9.3133	9.154	9.503	9.2547	8.1003	7.7727	8.5696	9.1711	9.0961	8.9565	8.6179
ACVR1C	6.8807	6.7113	6.8933	6.8004	6.7649	6.9611	6.9167	6.9273	7.078	6.7558	6.8538	6.9604	6.9815	6.8378	6.7639	7.0049	6.7142	6.8917	6.775	6.9167	6.8945	6.7171	6.7987	6.8534	6.881	6.7604	6.8675	7.01	6.8034	6.9001	6.8739	7.0115	6.9064	6.8541	6.9017	6.7446	6.2911	6.4049	6.9427	6.3141	6.8306	6.9752	6.4218	6.3583	6.9298	6.2611	6.3274	6.4149	6.3479
ACVR2A	8.4536	8.2316	8.6654	8.119	8.462	8.3505	8.8169	8.6994	8.5078	8.6287	8.9289	9.2239	8.9844	9.2995	9.2703	8.3809	8.5994	8.6586	8.5843	8.7973	8.6529	8.3527	8.897	8.4325	9.2217	8.7574	8.5099	8.6521	8.5125	8.4644	7.987	8.0552	8.3054	8.2607	8.8905	8.3769	7.6552	7.4708	7.4862	7.6133	7.4275	7.387	7.7666	7.7562	8.3124	7.3278	7.1179	7.1693	7.6363
ACVR2B	7.9764	8.1645	8.0582	7.7886	7.7269	7.879	7.8388	7.9401	7.8141	7.9592	7.6241	7.6727	7.309	7.4525	7.5428	7.2979	7.2221	6.9535	7.3422	6.913	7.2301	7.014	7.2812	6.9434	7.0098	7.1499	7.0498	7.1864	7.2504	7.0272	6.9563	6.7317	6.7749	6.8563	7.3851	6.9899	6.406	6.8629	6.9401	6.3838	6.8625	6.8802	6.3129	6.3045	6.8134	6.7549	6.3849	6.3445	6.7642
ACVRL1	6.8418	7.1591	6.842	6.6819	6.8476	6.927	6.8012	6.8192	6.9961	7.1847	7.0402	6.823	7.2547	6.8823	6.8372	6.8745	6.8563	6.6878	6.8195	6.8055	6.7794	6.9028	6.6981	6.9441	6.8638	6.7562	6.7362	6.8639	6.9147	6.7433	6.765	6.9214	6.8099	6.952	6.8089	6.8201	8.1424	8.2241	8.1166	8.4755	8.3117	8.338	7.7069	7.6863	8.0237	8.7767	8.5226	8.4548	8.3804
ACY1	9.0538	8.9767	9.2626	8.7459	8.8361	9.2126	9.0549	9.0244	8.8144	8.9443	8.797	8.0163	9.2102	8.78	9.0368	9.2408	8.8737	9.1718	8.4457	8.7947	8.6413	8.7736	8.5484	8.6667	8.1096	8.6078	8.4197	8.6442	8.9229	8.5755	8.743	8.8421	8.6779	9.2232	9.1422	8.5951	9.2337	9.1896	9.1639	8.9426	9.3176	9.0974	8.5007	8.384	9.1156	8.8853	8.9051	9.0308	8.3465
ACY3	6.9595	6.9742	6.9122	6.8336	6.7377	7.0119	6.7702	6.7999	6.88	6.8666	6.8017	7.0974	6.8643	6.7273	6.7819	6.8291	6.7378	6.7018	6.9556	6.9483	6.7325	6.7479	6.8125	6.6856	6.9135	6.9102	6.7018	7.0037	6.9825	6.8581	6.9632	6.9366	6.8587	6.8834	6.737	6.7571	6.9413	6.422	6.3788	6.319	6.4041	6.8419	6.3391	6.8464	6.8498	6.377	6.3462	6.2004	6.3513
ACYP1	7.5355	7.5265	7.4068	7.6006	7.6208	7.5036	7.4778	6.9489	7.8341	7.3736	7.7703	7.5911	7.3969	7.6927	7.5413	8.0537	8.4209	7.8483	8.1031	8.2669	8.5143	7.8491	8.111	7.7916	7.7344	8.5359	8.3753	7.9564	8.5594	8.6003	8.1471	7.6818	7.9262	8.4223	7.8029	7.5371	7.1119	7.1952	7.1579	7.2108	7.1992	7.202	7.0318	6.9261	6.9349	6.7905	7.0202	6.9721	6.9211
ACYP2	7.1902	7.2229	7.3452	7.3506	7.2115	7.2127	7.6779	7.1537	7.8026	7.685	7.5294	7.4039	7.7	8.1699	8.2104	8.9681	9.4868	8.9703	9.4372	9.8745	9.7928	9.8755	9.7566	9.8942	9.1515	10.553	10.027	10.238	10.145	10.244	10.727	10.164	10.26	10.545	10.395	9.148	8.0922	8.0878	7.9432	8.2323	7.9928	8.1872	10.502	10.57	11.272	9.4053	9.5826	9.539	9.6079
ADA	8.7672	9.2302	9.5876	8.8117	8.6801	8.5203	9.7724	10.672	10.011	9.7323	9.8299	8.9523	10.014	9.4441	9.2697	8.5454	8.591	8.993	8.2886	8.5078	8.4281	8.5735	8.306	8.9205	8.6066	8.2842	8.3807	8.4913	8.053	8.2333	8.4338	8.7101	8.2113	7.8572	7.7938	8.3692	7.8979	7.8822	8.1174	8.1036	7.9702	8.0888	8.0037	7.8878	8.9372	8.4138	8.5117	8.4656	8.3885
ADAD1	6.6998	6.7768	6.8276	6.712	6.8283	6.7846	6.8864	7.0407	6.7507	6.7651	6.8701	6.817	6.9251	6.9025	6.755	6.7188	6.7849	6.7943	6.7935	6.923	6.7904	6.8304	6.7502	6.8731	6.7575	6.8045	6.8238	6.8001	6.8671	6.8879	6.8796	6.7147	6.7361	6.7538	6.6824	6.7633	6.2812	6.354	6.4091	6.274	6.3281	6.2993	6.34	6.3076	6.8196	6.3562	6.3149	6.2973	6.2585
ADAD2	6.9932	7.0847	7.1344	7.1416	7.032	6.9903	6.9493	6.7873	6.9513	6.7795	6.8865	6.8407	6.8549	6.783	6.7991	7.053	6.9963	6.7797	6.7493	6.805	6.836	6.9067	6.8817	6.9609	6.8847	7.028	6.8756	6.7346	6.8446	6.7689	6.8023	6.8628	6.7453	6.8224	7.1278	6.9111	6.966	7.0575	6.9359	6.9179	7.0119	6.9977	6.3876	6.4228	7.3365	6.3091	6.4294	6.4185	6.7851
ADAL	7.5918	7.7683	7.7187	7.2287	7.3196	7.4223	7.3058	7.3107	7.4406	7.6978	7.4523	7.4643	7.4611	7.4974	7.5363	7.7872	8.0708	7.8708	7.9344	7.9649	8.0327	7.9087	8.0101	7.9621	7.6707	8.2176	8.3392	8.3077	8.2032	8.1064	7.8663	7.4943	7.6359	7.6486	8.3879	7.7467	7.0852	7.0905	7.0205	7.0992	7.1025	6.985	7.8009	7.7551	6.3703	7.039	7.006	6.9412	7.3255
ADAM10	8.1834	8.513	8.4471	8.373	8.5988	8.2849	8.7237	9.0704	8.9257	8.5766	8.3434	9.455	9.0967	9.026	8.5533	8.3529	8.4162	8.7794	8.4167	8.1672	8.4542	8.7248	8.1503	8.396	8.0907	8.2869	8.5061	8.3624	7.8017	8.4792	8.7295	8.6114	8.9559	8.1626	8.2248	9.114	7.3907	7.2146	7.3282	7.3657	7.3124	7.3916	7.6226	7.6653	8.2137	6.9318	6.8879	6.9279	7.702
ADAM11	7.0672	6.781	7.1877	7.0296	7.0062	6.9743	7.0936	7.1167	7.3439	7.1067	7.0862	7.3251	7.2216	7.1959	7.6509	8.7257	8.4957	8.6317	8.8046	8.8179	8.4778	8.1635	8.5932	8.4683	7.361	8.597	8.1742	8.068	8.2179	7.8439	7.3125	7.5739	7.264	7.1521	7.7972	6.9758	9.4228	9.4236	9.3453	9.4553	9.5104	9.5569	7.0912	7.2787	6.3703	7.3769	7.2588	7.4415	6.8121
ADAM12	6.8985	6.9506	6.8848	6.999	6.9282	6.8386	6.9538	6.8279	6.9005	7.0553	6.9398	6.8837	6.9892	7.1802	6.921	6.8371	7.1265	7.0353	6.9204	6.8955	6.9007	6.8522	6.9461	6.8145	6.9614	7.043	7.0457	7.0253	6.9207	7.0715	6.9617	6.9917	7.2177	7.065	6.9606	7.1067	6.8651	6.7691	6.9517	6.3768	6.9211	6.4009	6.7881	6.9486	6.8086	6.9411	6.7666	6.8193	6.7893
ADAM15	10.63	10.856	10.972	10.135	10.168	10.104	9.4936	9.2513	9.2312	9.8912	9.9102	9.445	10.929	10.685	10.135	9.6646	9.5351	9.7177	9.7766	9.7026	9.8874	9.3318	9.8435	10.273	10.192	9.866	10.157	9.3377	9.9293	10.281	10.349	10.305	10.691	10.771	10.09	11.191	11.939	12.026	11.975	12.085	12.013	11.968	10.98	11.052	6.3703	11.58	11.634	11.579	11.756
ADAM17	8.0357	8.8226	8.203	8.2761	8.4197	8.2376	8.4781	8.7473	8.5052	8.6278	8.7146	9.0677	8.2866	8.6124	8.284	8.483	8.702	8.4359	8.5206	8.2599	8.4677	7.7331	8.3461	8.6366	8.349	8.1976	8.2007	8.0041	8.1538	8.2187	7.7342	7.6544	8.1116	8.2807	8.2522	8.9192	7.1912	7.1401	7.048	7.293	7.1104	7.0935	7.7151	7.6552	8.4851	7.6122	7.5257	7.51	7.8545
ADAM18	6.8191	6.6429	6.8628	6.8682	6.7286	6.9491	6.7725	6.9129	6.8973	6.7855	6.7675	7.0165	6.8981	6.7508	6.9453	6.7551	6.9995	6.9991	6.7146	6.9073	6.9123	6.7404	6.8847	7.0539	6.8789	6.9535	6.841	6.7282	6.7276	6.8365	6.7684	6.8095	6.8847	6.7419	6.7656	6.9314	6.3399	6.4174	6.3504	6.7754	6.8671	6.9169	6.8392	6.8421	6.3703	6.3214	6.8872	6.9129	6.7763
ADAM19	9.4377	9.031	9.1994	9.3701	9.4583	9.5239	10.366	10.693	9.9253	12.13	11.96	10.584	10.606	10.76	10.459	10.491	10.678	10.821	10.776	11.005	10.885	11.239	11.591	11.456	10.732	11.034	11.149	11.563	11.58	11.419	11.789	12.227	12.05	10.735	10.43	11.68	10.902	10.904	11.095	10.91	10.914	10.971	8.6416	8.7935	9.3643	9.9848	10.239	9.9577	8.1752
ADAM2	7.0635	7.042	7.0249	6.8659	6.946	6.8618	6.9056	7.0045	7.0659	7.0733	6.9714	6.8614	6.8768	7.0616	7.0072	6.8086	6.9077	6.9061	6.8429	7.1238	6.9782	6.8781	6.9479	7.0217	6.7257	6.9924	6.8949	7.0507	6.9467	6.9264	6.8809	7.0706	7.1873	6.8398	7.0694	7.0673	7.0051	6.8497	6.842	6.4231	6.9554	6.787	6.8817	6.883	7.0501	6.8924	6.3535	6.9009	6.8483
ADAM20	6.768	6.8061	6.9623	6.8303	6.8013	6.7612	6.9287	6.9186	6.8052	6.8934	6.6546	6.9158	6.8165	6.6655	6.8968	6.7801	6.7389	6.8715	6.8137	6.9353	6.7322	6.804	6.8484	6.7227	6.8944	6.8239	6.7021	6.7042	6.9186	6.6524	6.9545	6.8165	6.7855	6.8558	6.6792	6.7172	6.353	6.8538	6.2227	6.3457	6.8179	6.3089	6.3444	6.8147	6.9607	6.2394	6.3429	6.3337	6.3148
ADAM20P1	6.9596	6.7921	6.8554	6.9419	6.8885	7.0022	6.8473	6.8949	6.9496	6.986	6.8921	6.8653	6.9455	7.1399	6.7611	6.9975	6.9733	6.8117	6.8506	6.8417	6.748	6.8952	6.843	6.8241	6.9077	6.7236	6.8447	6.9213	6.9705	6.9023	6.8457	6.8354	6.9839	6.9356	6.8551	6.8674	6.3275	6.2976	6.3571	6.3868	6.3655	6.414	6.3712	6.3723	6.8579	7.1858	6.3989	6.7787	6.7685
ADAM21	7.124	7.107	6.9871	7.1152	6.8545	7.0174	6.9461	6.9801	6.859	7.0081	7.0498	6.9322	7.0305	6.8678	6.8929	6.8801	7.1265	7.0728	7.1089	7.1176	6.9981	7.1086	7.1292	7.1531	7.2599	7.0685	6.9866	7.0529	7.1281	7.2052	6.9916	7.0303	7.0998	7.1482	7.1359	7.152	7.0293	6.907	6.9882	6.8955	7.0092	7.16	6.9781	7.0405	6.3703	6.9068	6.8649	7.0491	6.9557
ADAM22	7.3215	7.2651	7.2977	7.539	7.2621	7.2552	7.1172	7.1045	7.1516	7.1247	6.9233	7.0802	6.9144	6.8882	6.9661	6.9024	6.7817	6.7902	6.9271	6.9109	6.7312	6.842	6.7751	7.0183	6.7461	6.7272	6.7428	6.8021	6.9273	6.8509	7.0153	6.8663	6.9215	6.8663	6.8904	6.9287	6.3032	6.3167	6.3819	6.856	6.3826	6.3479	6.8212	6.3395	6.8552	6.4294	6.3439	6.3399	6.9203
ADAM23	7.7532	8.3062	8.0759	7.9352	8.0846	7.8013	7.6191	8.4721	7.6432	7.2895	7.6069	7.0497	7.452	7.2163	7.2905	7.6633	8.0028	8.2864	8.0873	8.1764	8.1894	8.7445	8.713	8.959	7.7223	8.1257	8.5122	8.8033	8.9529	8.4763	9.1587	9.7279	9.1608	9.1172	9.3288	9.2869	8.87	8.8995	8.9519	8.8376	8.7448	8.9772	8.569	8.5686	9.163	8.3322	8.4121	8.4735	8.6074
ADAM28	6.8853	7.1657	6.9352	7.0981	6.8964	6.98	6.8864	7.0394	7.0705	7.0345	6.7946	7.4042	6.9665	6.8677	7.0712	7.2239	6.9482	6.7767	7.1041	6.7722	7.0916	6.9751	6.9249	6.9596	7.0683	6.9881	6.8921	6.7721	6.95	6.8577	6.8677	6.7517	6.8034	6.9458	6.991	6.7874	6.4281	6.2659	6.7622	6.2967	6.819	6.3883	6.3461	6.7576	6.8295	6.8662	6.8427	6.846	6.2946
ADAM29	6.805	6.899	6.8529	6.7003	6.7287	6.849	6.8032	6.826	6.8417	6.8415	6.8805	7.2266	6.8914	6.8895	6.9853	7.1119	6.8776	7.2182	6.728	6.9015	6.918	7.017	6.8148	6.9025	6.6461	6.9111	7.0016	6.9943	6.9303	7.0683	6.9814	6.9263	6.8386	6.845	6.8251	7.0453	6.9044	6.76	6.3335	6.4154	6.3921	6.3451	6.3255	6.314	6.8706	6.8199	6.7942	6.9768	6.3545
ADAM30	7.0073	6.8884	6.9732	7.0476	6.8429	7.012	7.0181	6.9492	6.8862	6.7938	6.9228	6.8478	7.0565	6.9539	6.9601	6.9388	7.09	6.9967	6.9567	7.0683	6.7916	6.9977	7.015	7.0701	6.862	6.8893	7.0036	6.9268	7.019	6.7763	6.9499	7.0395	6.8877	7.0053	6.8906	6.8875	6.7617	6.4095	6.4277	6.4243	6.84	6.3862	6.3826	6.7481	6.8963	6.3757	6.9143	6.3737	6.8179
ADAM32	7.1786	7.0921	7.0459	7.0216	7.1338	7.191	7.1445	6.9676	7.207	7.2509	7.2476	7.2848	7.3496	7.4356	7.3764	7.5798	7.5807	7.5487	7.6886	7.7828	7.5707	7.7607	7.9264	7.8957	7.2054	7.8537	7.7649	8.1667	7.9649	7.7826	7.8428	8.0254	7.7346	7.1128	7.5087	7.728	6.845	6.8405	6.8779	6.9886	6.4041	6.3732	6.8295	6.9159	7.0125	6.8342	6.3492	6.7551	6.7984
ADAM33	6.8986	6.8955	6.9885	7.0509	6.998	6.9938	7.0679	7.0551	7.0317	7.1691	7.106	7.0269	7.0307	7.0423	7.0283	7.0156	7.0612	7.0962	6.9301	6.8652	6.8695	6.9278	7.0004	7.1218	6.9634	7.1095	7.0043	6.9083	7.0921	7.2087	6.8292	7.054	7.0237	7.2504	6.917	6.9909	7.0118	6.8659	6.8305	6.928	7.0542	6.9385	6.9033	6.8926	6.3703	6.8768	6.859	6.8554	6.9813
ADAM3A	6.9216	7.1061	6.9218	6.7738	6.8222	6.9974	6.8574	6.9176	6.8266	6.9329	6.8537	6.7726	6.9729	6.8333	6.8483	6.8209	6.8423	6.985	6.8117	6.8983	6.8679	6.8925	6.8574	7.1265	6.9138	6.7914	6.9153	6.9	6.9085	6.8582	6.758	6.9705	6.8039	6.8842	6.7991	6.8788	6.3894	6.2668	6.43	6.7918	6.396	6.3306	6.3879	6.7547	7.3735	6.8591	6.4198	6.4149	6.8154
ADAM5	7.0046	6.8094	6.8418	6.8391	6.9159	6.8646	6.7446	7.0854	6.8816	6.9073	6.9162	6.9421	6.9664	6.8746	7.0004	7.0028	6.8678	7.1748	6.8512	6.9404	6.9858	6.9146	6.9372	6.8677	7.1548	6.8943	6.6852	6.7678	7.0546	6.7986	6.9713	6.9262	6.9243	6.9503	6.9839	6.8471	6.7974	6.8224	6.3221	6.3549	6.8182	6.326	6.7957	6.395	6.8125	6.3426	6.3633	6.4027	6.4015
ADAM6	6.8721	6.771	7.1779	6.8571	6.8006	6.9234	6.8702	6.7406	6.891	6.848	6.771	6.8851	6.8937	7.0794	6.8197	7.0332	6.979	6.9816	6.9075	6.7417	7.0145	6.8462	6.9855	7.335	6.983	6.9507	6.9769	6.9914	6.9666	6.7859	6.9753	7.0565	7.0217	6.7998	6.6801	7.0666	6.9691	6.8004	7.0015	6.8517	6.826	6.8651	6.3584	6.811	6.86	6.9043	6.3871	6.789	6.9427
ADAM7	7.0795	7.0987	7.1441	7.1377	7.0299	6.8961	7.1524	6.8243	7.0443	6.9383	7.0347	6.9305	6.9653	6.9391	7.064	6.9251	7.1086	6.8424	7.2548	6.8119	6.9928	7.1175	6.9084	6.991	6.9272	6.9986	7.0087	7.0857	6.8697	6.8984	6.9266	6.9352	7.09	6.996	7.1478	6.8827	6.7718	6.8026	6.2894	6.9481	6.762	6.3914	6.4088	6.9388	6.3703	6.8628	6.8579	6.8821	6.8591
ADAM8	7.0999	7.1004	7.018	6.9921	6.9174	6.9353	6.723	6.9497	6.8685	7.1286	7.1677	6.9195	6.9652	6.9025	7.008	6.9577	7.0625	7.072	7.0148	7.0084	7.0696	7.0759	7.1478	7.0366	7.128	7.28	7.0503	7.1125	7.1231	7.1888	6.8882	6.8197	6.9464	6.8666	6.9287	6.7973	6.7888	6.8916	6.3629	6.8926	6.3564	6.8959	6.954	6.4135	6.8438	6.9767	6.3251	6.9382	6.8484
ADAM9	7.4656	7.6116	7.3781	7.6542	7.8193	7.7383	7.7902	7.762	7.5677	8.1174	8.0886	8.2511	8.1304	8.308	7.9734	7.8398	8.232	8.3247	8.2922	8.0612	8.673	8.8698	8.4825	8.6349	8.4967	8.4328	8.897	8.6785	8.1568	8.9807	8.6527	9.0485	9.3432	8.0777	8.1174	9.1065	7.2834	7.2664	7.2365	7.2126	7.2574	7.2206	7.3863	7.2031	7.4745	7.5302	7.5515	7.4332	7.2614
ADAMDEC1	6.9699	7.0179	6.9024	7.1642	6.7769	6.9995	6.7438	6.9152	6.8541	6.8287	7.0307	6.7285	6.8651	6.8897	6.8906	6.8897	6.9058	6.7655	6.8155	6.843	6.8432	6.9409	6.846	6.791	6.7814	7.0514	6.854	6.9271	6.8822	7.0489	6.9768	6.7886	7.0121	6.6875	7.0337	6.7953	6.8201	6.8586	6.8046	6.8581	6.3983	6.8665	6.8288	6.8428	6.3703	6.8626	6.9354	6.7826	6.9145
ADAMTS1	7.9686	8.0922	7.4325	7.7174	7.668	8.0111	8.3559	8.2279	8.2786	9.7552	9.8013	9.8597	9.6764	10.326	10.016	9.4677	9.1218	8.4133	9.207	9.1417	8.7655	8.8443	8.5824	7.9153	8.7321	8.0572	8.6098	8.5866	8.7157	8.3687	9.2735	8.0718	9.6418	9.4944	8.8015	9.3322	7.7723	7.6739	7.6702	7.5579	7.6093	7.5477	8.8521	9.028	6.6876	7.9149	8.1568	8.1451	9.908
ADAMTS10	6.922	6.8859	6.9628	6.927	6.7628	6.9624	6.9158	6.8079	7.0195	6.9106	6.7349	7.0703	6.9078	6.7768	6.6646	6.8433	6.921	6.969	6.7093	6.9316	6.9615	6.8925	6.6626	6.9141	7.046	7.0309	7.0024	6.6529	6.8657	6.6867	6.8035	6.7839	6.9519	6.8634	6.9494	6.9265	6.4137	6.3131	6.3738	6.9983	6.3799	6.3235	6.9064	7.0659	6.7942	6.8638	6.4087	6.3495	6.3915
ADAMTS12	6.8403	6.7042	6.9019	6.8687	6.8437	6.7377	6.9619	6.8468	6.9115	6.9322	7.0407	6.8384	6.9183	6.8547	6.8279	6.8808	6.7494	6.8915	6.974	6.8477	6.807	6.6876	6.7633	6.7237	6.8803	6.9502	6.8819	6.9107	6.8201	6.8931	7.057	6.7766	6.9446	7.0762	6.8942	7.0162	6.3941	6.3798	6.789	6.4103	6.3595	6.3354	6.7698	6.3357	6.8129	6.4147	6.3642	6.3155	6.8013
ADAMTS13	7.0592	7.1385	7.1303	7.2717	7.1681	7.1696	6.8762	7.0923	7.0023	7.4086	7.2317	7.2166	7.247	7.1265	7.183	6.9649	7.3856	7.1111	7.2019	7.1346	7.1803	7.2127	7.1892	7.1992	7.311	7.2289	7.0753	7.3548	7.1586	7.1939	7.5107	7.0597	7.0389	7.1069	7.2515	7.0447	6.8671	7.0041	6.7562	6.4072	6.773	6.922	6.4122	6.9447	6.8785	7.0717	6.8263	6.8153	7.0162
ADAMTS14	6.8198	6.9489	6.9555	6.8767	6.9618	7.0275	6.8574	7.0671	6.99	6.9678	6.9646	6.8568	6.8452	6.8957	6.9272	6.9414	6.785	7.1387	7.0175	6.8056	6.9191	6.8705	7.0419	7.026	6.7937	6.8686	6.7547	6.9648	6.9502	6.8957	6.9663	7.031	7.002	6.8459	7.0038	7.0374	6.4162	6.8757	6.3695	6.8482	6.7989	6.792	6.7842	6.8429	6.832	6.8481	6.8327	6.8531	6.7619
ADAMTS15	6.9121	6.7774	6.8227	6.7616	6.6832	6.9454	6.8506	6.8173	7.006	7.0034	6.9686	7.0628	7.0473	6.8949	6.9062	6.9382	6.8353	7.1724	6.9878	6.9441	7.0657	6.8383	6.9335	7.0217	6.917	7.1507	6.9657	6.8097	6.7697	6.9021	6.9636	6.7199	7.0144	6.907	6.8568	6.8489	6.3591	6.3993	6.3744	6.4181	6.4212	6.8925	6.788	6.3346	7.0043	6.7571	6.4173	6.912	6.8044
ADAMTS16	6.8714	6.9465	6.8608	6.9422	7.0552	6.8958	6.8351	7.1491	6.9675	6.8906	7.0243	7.0425	6.9029	7.021	6.9488	6.9673	7.0796	6.8835	7.0479	6.9898	6.9132	7.0606	7.0399	6.8618	7.1474	6.9922	6.8565	6.9639	7.096	7.0462	6.8889	6.9097	6.9652	6.829	6.8203	6.9419	6.3027	6.768	6.4017	6.2444	6.9654	6.8025	6.8473	6.8017	6.9896	6.8941	6.7744	6.85	6.8498
ADAMTS17	7.1429	7.2687	6.9589	6.9734	7.001	7.1197	7.0343	6.8725	6.8845	7.0835	7.0547	7.1476	6.7597	7.069	6.9991	7.1917	6.9298	7.018	6.9922	7.1361	7.0143	6.999	7.0556	6.9928	6.8925	7.1274	6.9684	7.0337	7.0822	7.0986	6.9719	6.7635	6.9674	7.1489	6.9182	6.8937	6.8354	6.7754	6.9232	6.822	6.8648	6.8245	6.9155	6.8573	6.9009	6.8135	6.8213	6.7775	6.372
ADAMTS18	6.804	6.9634	6.9418	6.8692	6.8575	6.8411	6.9558	7.0193	6.9079	7.361	7.3969	7.649	7.1684	7.394	7.6173	6.9101	6.9244	7.0577	6.8485	6.8466	7.163	6.7512	6.9433	6.8059	6.8802	6.7369	6.8857	7.0054	6.8045	6.9327	6.775	6.6112	6.7453	7.0403	6.9867	6.6926	6.3501	6.3808	6.8186	6.3639	6.4079	6.3346	6.3991	6.3698	6.3703	6.3746	6.3318	6.7826	6.4205
ADAMTS19	9.3302	9.337	9.3374	8.856	8.9261	9.3004	8.7056	9.3685	9.1741	8.8139	8.8889	9.7403	9.7647	9.9188	10.058	11.905	11.487	11.212	10.687	10.942	10.433	9.2714	9.9781	9.3701	7.9853	9.9208	8.7244	8.1155	8.1055	8.3017	7.3911	7.558	7.2882	7.496	8.1096	7.3604	7.446	7.4195	7.439	7.3735	7.3695	7.2699	7.071	7.0688	6.3703	7.0975	7.2359	6.8913	7.0369
ADAMTS2	6.8389	7.2571	6.8637	7.2235	6.6573	6.9318	6.8934	6.9528	6.7303	6.9988	7.0529	6.8918	7.056	6.9118	7.0546	6.9388	6.8106	7.0446	6.8964	6.8765	6.9627	6.9482	6.9211	7.1022	6.7579	6.8105	7.0081	6.8068	6.798	6.8494	6.8223	6.9517	6.7502	6.8365	6.7831	6.8862	6.8221	6.954	6.979	6.8264	6.9244	6.966	6.7601	6.7788	6.7797	6.8549	6.3931	6.9548	7.0776
ADAMTS20	7.0332	7.0159	7.0218	6.7912	6.783	7.0311	6.9173	6.8507	7.0397	7.0232	7.1848	7.0589	7.3	7.2265	7.2175	6.8917	6.815	6.8334	6.9232	6.7496	7.0369	6.8474	6.7604	6.8724	6.8026	6.7975	6.8454	6.9346	6.6905	6.9079	7.082	6.9238	6.7791	6.8397	6.8751	6.8486	6.4028	6.2272	6.3942	6.3722	6.3439	6.2299	6.4265	6.4065	6.8131	6.3339	6.2445	6.2783	6.8435
ADAMTS3	7.0258	6.8966	6.677	7.0485	6.9967	7.0448	7.1623	6.764	7.3475	7.1516	7.1358	7.9976	6.9481	7.0316	7.157	6.8362	6.9212	7.2162	7.1164	7.3811	7.331	7.177	7.2697	6.7923	7.1365	7.2664	7.178	7.1231	7.0194	7.0699	7.2628	6.933	7.3056	6.9264	7.1733	7.5106	6.2926	6.7919	6.378	6.8918	6.3154	6.4186	6.3914	6.2743	6.7526	6.2745	6.8421	6.3393	6.3197
ADAMTS4	7.2744	7.5672	7.4089	7.5724	7.2767	7.2456	7.2353	7.1504	7.3146	7.3366	7.1498	7.5163	7.0822	7.2925	7.2272	7.1067	7.1372	7.5269	7.2515	7.4261	7.328	7.0484	7.3311	7.5554	7.0541	7.357	7.5669	6.7179	7.1367	7.2832	7.228	7.2132	7.2126	7.1708	7.1209	7.4959	6.844	6.978	6.9627	6.7939	7.0401	6.831	7.0099	7.0429	6.9183	6.9158	7.212	7.0867	7.3516
ADAMTS5	6.9527	6.9049	6.7832	6.7519	6.9755	6.8835	7.1401	7.0127	6.7885	6.8949	7.1126	7.1156	7.1543	7.3218	7.2892	7.2373	6.9989	6.8621	7.1089	6.9126	6.915	7.1019	6.7363	6.9287	7.2194	7.2309	7.2508	6.9289	6.9306	7.0431	7.1288	7.0974	7.2243	6.8798	7.4368	7.0003	6.9098	6.8148	6.8496	6.7772	7.0052	6.9394	7.2445	7.3985	6.3703	6.9061	6.3989	6.362	7.6782
ADAMTS6	6.8265	7.0426	7.2188	6.8697	6.8688	7.0792	7.1949	7.3873	7.2239	7.9368	7.8596	8.3401	7.3866	8.0203	7.8762	7.4205	7.7728	7.3642	7.5801	7.4658	7.2895	7.3563	7.2768	7.6215	7.476	7.0327	7.5786	7.5278	7.1549	7.0668	7.6424	7.3488	7.9063	6.9063	7.0031	8.2509	7.1048	7.0916	7.1577	7.1113	7.0412	7.0804	6.3161	6.3174	6.822	6.3899	6.2894	6.8137	6.4072
ADAMTS7	7.8092	7.5706	7.9545	7.2404	7.2555	7.3555	7.5218	7.7381	7.4219	7.6943	7.5707	7.1294	7.3541	7.3649	7.4996	6.9334	7.0374	7.3525	7.2415	6.8926	6.9944	7.3374	7.1321	7.1918	7.5491	6.9535	6.9246	7.0943	7.0409	7.1176	7.03	7.1555	7.4218	6.9076	7.0989	7.0587	8.5317	8.4054	8.8124	8.4816	8.6575	8.4568	7.1477	7.114	7.1643	7.2629	7.4063	7.2807	6.9123
ADAMTS8	7.901	7.5656	7.4308	7.0681	7.0634	7.0684	7.109	6.961	7.0612	7.077	7.1504	7.4609	7.0419	7.3581	7.5426	7.3087	7.4284	6.8533	7.1743	7.3827	7.3394	7.2672	7.3158	6.8048	7.3496	7.466	7.3565	7.8251	7.9788	7.8232	8.0933	7.7963	8.0548	8.2826	7.9553	7.9629	8.1849	8.1737	8.1647	8.4538	8.2896	8.1758	6.828	6.2871	6.8434	7.0359	7.0434	7.1415	6.8676
ADAMTS9	6.9498	6.883	6.8913	6.9172	7.0602	7.0969	8.8942	9.4489	8.738	11.348	10.979	9.3496	11.806	11.17	10.858	9.743	9.4333	10.957	10.702	9.3004	9.8569	10.642	9.5025	9.7679	9.703	8.2474	9.2232	9.5848	8.8262	8.7803	8.8889	9.3109	8.0269	7.9182	8.1185	7.9647	8.996	8.5228	9.0605	8.7331	8.9395	8.8247	7.6095	7.7327	8.6705	8.54	8.6015	8.3577	10.207
ADAMTSL1	7.3307	7.1907	7.3238	7.6807	7.3539	7.0598	7.1618	7.2441	7.0883	7.0135	7.1002	7.0774	7.1171	7.2357	7.2114	7.2904	7.363	7.4574	7.6528	7.6336	7.5964	7.5387	7.6693	7.7603	7.5846	7.7214	7.6822	7.5749	8.0416	7.3899	7.7078	7.5059	7.6597	8.0173	7.923	7.5273	7.1585	7.1876	7.1733	7.1956	7.3171	7.3788	7.2255	7.1328	6.994	7.1698	7.2604	7.2348	6.9843
ADAMTSL2	7.2069	7.0961	7.1233	7.5491	7.2961	7.3066	7.6907	8.3874	7.652	8.615	8.6474	8.282	8.3093	8.2333	8.5231	9.3555	9.9587	10.084	9.1937	9.2566	9.417	8.3639	8.9233	9.1093	8.2985	8.784	8.8352	8.0365	8.6744	8.2826	7.708	8.141	8.1946	8.2155	8.6468	7.9243	8.5754	8.6535	8.8679	8.8127	8.8641	8.9308	9.11	8.8023	6.3703	9.4622	9.3952	9.5272	8.2399
ADAMTSL3	6.9607	6.8366	6.9057	7.2379	7.0614	6.9754	7.0053	7.0206	7.1093	7.0939	7.1061	7.1027	6.8642	7.0807	7.0082	7.1392	6.9599	7.0393	7.0078	7.1304	6.9954	6.9326	6.9868	6.9624	7.1237	7.3536	7.2658	7.0012	7.1973	6.8379	6.8521	6.7951	6.913	6.7505	7.0055	6.9934	7.5976	7.4297	7.236	7.6105	7.1937	7.388	6.9464	7.1958	7.7933	7.0801	6.8729	7.0972	7.0077
ADAMTSL4	6.963	7.0132	7.1097	6.9868	7.0681	6.7982	6.9805	6.8898	7.0085	7.3041	7.2614	7.3795	7.8752	7.9847	7.9422	8.308	8.2146	7.9644	8.1956	8.3668	8.3503	7.935	8.4577	8.5319	7.147	7.8696	8.0886	7.8385	8.1194	8.2937	7.6897	7.7688	7.3905	7.606	7.232	7.5544	7.3004	7.2037	7.3678	7.3907	7.2698	7.1622	7.4078	7.2405	8.0906	7.7851	7.7995	7.8918	7.7755
ADAMTSL5	6.9494	7.1126	7.0823	6.9158	7.0379	6.9207	6.9061	7.0968	6.9318	7.181	7.1232	7.0814	7.3525	7.2033	7.0931	7.5967	7.486	7.4852	7.3351	7.4544	7.3494	7.5587	7.7167	7.429	7.1361	7.1886	7.1608	7.4906	7.7883	7.4801	7.5812	7.8101	7.3038	7.3353	7.7322	7.2289	7.3062	7.3551	7.2717	7.4192	7.4406	7.3282	7.2358	7.5579	7.8182	7.4903	7.7412	7.5465	7.3631
ADAP1	8.9198	9.0056	9.3421	9.2807	9.0091	8.9787	8.2892	7.956	8.0132	7.7443	8.2331	8.4778	9.2807	8.8714	9.1187	9.5991	9.3921	9.8646	9.3813	9.4665	9.6552	9.1177	9.6021	9.9542	9.9031	9.4901	9.4936	8.9898	9.8358	9.5964	9.1452	9.1539	8.5548	9.5782	9.2366	8.9415	8.3228	8.3715	8.3455	8.3946	8.2982	8.2509	9.56	9.3279	10.337	9.5938	9.6657	9.6667	8.9545
ADAP2	7.5365	7.6396	7.5586	7.3473	7.2743	7.1779	7.1853	7.171	7.107	7.2121	7.1913	6.9066	6.9956	7.1499	7.1783	7.2531	7.1029	7.3187	7.1278	7.1681	7.1009	6.9474	7.1416	7.0638	7.0921	6.9574	7.0167	7.1436	6.8408	6.9881	7.0659	7.035	6.9615	7.0407	7.1411	7.0478	7.6607	7.7307	7.5217	7.675	7.5362	7.5168	7.7693	7.853	8.3577	8.492	8.3907	8.3397	8.4255
ADAR	11.996	12.005	11.454	11.691	11.849	12.059	11.378	11.339	11.15	11.584	11.254	11.568	10.644	11.09	11.378	10.237	10.172	9.8946	10.442	10.068	10.157	10.439	10.273	9.7413	10.67	9.7863	10.242	10.511	9.7109	10.024	10.211	9.57	10.428	9.9612	10.054	10.686	9.2095	9.3658	9.1754	9.3184	9.232	9.2653	9.8169	9.8369	6.3703	10.106	10.069	9.9736	9.9002
ADARB1	7.4973	7.6074	7.9701	7.5876	7.7206	7.6839	7.4502	8.0931	7.5204	8.232	8.2467	7.6312	8.5362	8.4107	8.3446	8.3938	8.1592	8.6054	8.3264	8.2971	8.3542	8.2697	8.6608	8.5046	8.2849	8.3164	8.0916	8.2155	8.3143	8.159	7.7231	8.0631	7.4687	7.442	7.9446	7.5331	7.9524	8.0387	7.9155	8.0282	8.0853	8.1647	7.1217	7.1167	7.8341	7.3105	7.3199	7.3898	7.4211
ADARB2	7.0288	6.8805	7.294	7.2031	7.0325	6.9672	6.9938	7.1765	6.9225	7.0814	7.0691	6.9661	6.8433	7.1032	7.1176	7.0432	6.9596	6.8821	7.0113	6.7807	7.0087	6.7528	7.0798	6.887	7.0351	7.0807	6.8641	6.8075	6.8408	6.9925	6.8307	6.8311	7.0578	6.7965	6.7546	6.91	6.7974	6.8073	6.3353	6.8291	6.3624	6.7759	6.2369	6.7775	6.8376	6.8111	6.8185	6.8252	7.0124
ADAT1	8.0248	8.0087	8.3802	8.3547	8.3262	8.226	8.2971	9.0077	8.1697	8.2467	8.3014	8.4055	8.4754	7.9258	8.221	7.9807	7.9433	8.3529	8.2123	8.0798	7.9166	8.2432	8.1485	8.3995	8.0892	7.9422	8.1148	7.939	8.3882	8.0503	8.245	8.4431	8.0085	7.8776	8.1267	8.9226	7.166	7.0606	7.2137	7.2167	7.1134	7.3233	7.8469	7.6158	6.3703	7.6804	7.5946	7.6112	7.5553
ADAT2	7.2607	7.0312	7.3069	7.1719	6.9518	7.1018	7.1969	7.5085	6.978	7.0891	7.1417	7.2239	7.1377	7.1465	7.032	7.088	7.0052	7.0255	6.9339	6.9289	7.124	7.182	7.0279	6.8861	7.2386	6.9631	7.07	6.8889	7.2393	6.9399	6.7783	6.997	7.0738	7.2039	7.0269	7.194	6.8293	6.908	6.9548	6.8747	6.8756	6.8744	6.8143	6.3765	6.3703	6.8465	6.8994	6.4259	6.9375
ADAT3	7.6328	7.2061	7.5478	7.4847	7.4912	7.2755	7.5017	7.6778	7.4607	7.5989	7.5861	7.3499	7.4454	7.428	7.4185	7.2578	7.1585	7.425	7.1606	7.1986	7.3836	7.4572	7.4862	7.5636	7.0438	7.1452	7.2477	7.1065	7.1218	7.023	7.317	7.2844	7.2574	7.0203	7.2923	6.8333	7.6308	7.5439	7.5668	7.6709	7.5918	7.628	6.8632	6.8774	6.868	7.248	7.1409	7.3324	6.9838
ADCK1	7.7324	7.375	7.9483	7.9327	8.0291	7.9775	7.5128	7.9297	7.3285	7.556	7.5821	7.5099	7.9631	7.5897	7.8828	8.2981	8.4898	8.4055	8.053	8.1552	8.2376	8.2509	8.1455	8.304	7.7832	8.1155	8.0631	8.2691	8.1848	8.0254	7.8604	8.4413	7.7561	8.0122	7.9647	7.5721	8.0815	8.066	8.3248	8.0196	8.167	8.4089	7.5698	7.2892	6.3703	8.0253	7.9942	8.2588	7.1931
ADCK2	8.5287	8.6017	8.6487	8.5203	8.5732	8.5089	8.2308	7.9065	8.1078	8.0142	8.1351	8.0987	8.4508	8.0588	7.5006	7.5829	7.349	7.6775	7.6233	7.4675	7.6516	7.7061	7.7568	7.9038	7.8427	7.6383	7.6188	7.5607	7.6075	7.5932	7.5168	7.9688	7.7325	7.8244	8.0448	8.7011	8.2327	8.0114	8.3901	8.1571	8.2149	8.1438	7.8849	8.0654	6.3703	8.4619	8.4457	8.4103	8.2727
ADCK5	7.0663	7.2211	7.2932	7.2555	7.2022	7.078	7.4178	7.2121	7.2742	7.8985	7.9761	7.3903	7.9195	7.7872	7.7307	7.7754	7.9234	7.541	7.818	7.6037	7.7656	7.8381	7.7362	7.8151	7.5049	7.5745	7.3796	7.8194	7.6211	7.5403	7.6322	7.5639	7.352	7.9485	7.5601	7.3913	7.5487	7.5777	7.4872	7.6264	7.5739	7.6618	7.1879	7.0597	7.4825	7.1299	7.23	7.2173	6.9114
ADCY1	8.1552	8.5698	9.02	7.7214	8.0272	8.0079	7.6312	7.7982	7.3262	7.5198	7.4068	7.1597	7.4436	7.2927	7.5148	7.5453	7.8013	8.3149	8.1548	7.8193	8.1128	8.0903	7.9983	8.5004	8.6054	7.9393	7.9989	7.8989	7.9238	8.1116	7.9746	8.3753	7.6622	7.8743	8.3455	7.5904	8.167	8.22	8.1338	8.247	8.102	8.2232	7.4494	7.3133	7.1847	7.257	7.365	7.238	7.1175
ADCY10	6.8045	7.0071	6.8703	6.8801	6.811	6.9545	6.9678	6.9571	7.0393	7.0673	6.8908	6.7569	6.8063	6.9029	6.9575	6.9937	6.8286	7.1613	6.7496	6.9414	6.8785	6.932	6.9021	6.9128	6.9211	6.9303	6.8495	6.9835	6.7859	6.9975	6.9912	6.8572	6.9304	7.0417	6.9768	7.1368	6.8811	6.8446	6.9364	6.7924	6.8042	6.868	6.8068	6.8829	6.916	6.9064	6.9506	7.1207	6.9456
ADCY2	7.5992	7.5899	7.3707	7.4875	7.563	7.3198	7.4579	6.9451	7.5798	7.3004	7.1903	7.4317	7.1234	7.3905	7.1304	7.589	7.4143	7.3929	7.4052	7.2686	7.3135	7.2935	7.3642	6.9433	7.7365	7.1801	7.3089	7.4572	7.5971	7.3872	7.4384	7.2384	7.4075	7.7667	7.4065	7.2895	6.9949	7.2356	7.1635	7.1295	7.1586	6.9892	6.9986	7.0327	6.3703	7.064	7.022	7.0402	6.9412
ADCY3	10.451	10.256	10.711	10.219	10.114	10.34	10.018	10.054	9.658	10.434	9.822	9.5274	10.497	9.9298	9.2862	8.4023	8.0535	8.8664	8.3743	8.1587	8.1672	8.3386	7.8347	8.5869	10.013	7.699	8.316	8.4366	7.7563	8.0616	8.6722	8.7944	9.3851	8.2998	7.6525	9.0971	9.8362	9.7505	9.9251	9.9443	9.8574	9.8508	9.6847	9.583	10.135	9.7711	9.9157	9.982	10.581
ADCY4	6.9781	7.0491	6.7909	6.8082	7.1078	6.96	7.0603	7.0812	6.8985	6.8011	6.7247	7.0099	7.0547	7.3972	7.3044	6.7392	6.7918	6.8162	6.9056	6.6154	6.8373	6.9921	6.9153	6.7562	6.9618	6.8017	6.7149	6.7312	6.8937	6.8627	6.9142	6.7303	6.9361	6.7324	6.6838	6.8329	8.5297	8.6035	8.5162	8.5571	8.4819	8.5358	8.1947	8.1372	6.3703	8.6917	8.7598	8.7424	8.1338
ADCY5	7.0324	6.8869	6.9862	6.9646	7.0788	6.9682	6.9115	6.7725	6.9003	6.8068	6.9361	6.7557	6.9107	6.8528	6.9962	7.0892	7.0783	7.0323	7.5041	7.3204	7.1393	7.3504	7.8792	7.2784	7.2555	7.4335	7.527	7.8058	8.3846	7.7609	7.8193	7.6394	7.2041	7.9676	8.5313	7.6034	9.2999	9.4041	9.5244	9.5255	9.6151	9.408	7.9966	7.766	8.6174	8.179	8.0916	8.1336	7.8977
ADCY6	7.7551	7.8445	8.1157	7.8024	8.0691	7.8814	7.9893	8.2132	7.6806	8.5064	8.7947	7.9162	9.01	8.5791	8.9991	9.5712	9.8095	10.146	10.203	9.9538	9.9408	9.7088	10.256	10.443	9.4001	9.7009	9.7275	9.7173	10.378	10.064	9.7319	10.045	9.8119	9.414	10.084	9.5163	10.603	10.511	10.624	10.524	10.651	10.677	8.6191	8.7548	9.4339	9.3557	9.3023	9.1181	9.0925
ADCY7	7.1486	7.1371	7.0384	7.2539	7.1881	7.0742	7.1253	7.2094	7.1548	7.3759	7.4902	7.1694	7.4894	7.3065	7.3254	7.1419	7.4174	7.1673	7.2949	7.226	7.2944	7.2933	7.3859	7.3705	7.3295	7.2941	7.3566	7.2726	7.0986	7.2334	7.2838	7.1997	7.2592	6.9732	7.0221	7.2457	7.0228	6.9609	7.1212	7.0725	6.8865	6.9727	6.9453	7.0454	7.081	7.0714	7.029	6.8567	6.875
ADCY8	6.9636	6.9891	6.9615	6.9855	6.8498	6.9473	6.8233	7.0113	7.1058	6.9863	6.7872	7.1441	6.8759	7.0351	6.9727	7.1941	6.8605	6.9597	7.0982	6.8881	6.9062	6.8716	6.9995	6.9605	7.2391	6.8435	6.978	6.8171	6.8268	6.8286	6.8889	7.1494	6.8587	7.079	6.9043	6.8647	6.3918	6.3944	6.8616	6.7917	6.4139	6.3531	6.7691	6.3612	6.3703	6.278	6.3274	6.3618	6.4092
ADCY9	7.6262	7.7272	7.4229	7.3759	7.1293	7.347	7.0114	7.0376	6.8894	7.3807	7.1837	6.9327	7.5551	7.4334	7.4271	7.749	7.538	7.7872	7.777	7.4832	7.6588	7.6874	7.5703	7.761	7.6151	7.5604	7.6479	8.0606	7.6399	7.5377	7.8339	7.7958	7.625	8.0371	8.2198	7.571	8.5156	8.7027	8.8337	8.6994	8.6397	8.4798	8.5039	8.6258	8.7961	8.6746	8.7948	8.7395	8.3232
ADCYAP1	6.8849	6.8203	7.2398	7.0338	7.2161	6.9694	7.1832	6.8902	7.014	7.0566	7.12	7.2491	7.0414	7.2031	7.0812	7.2489	7.0978	6.9757	7.4721	7.1693	7.0329	7.2137	7.011	6.9833	7.3448	7.3525	7.054	7.0398	7.0721	7.0484	7.1981	7.0179	6.9641	7.0424	7.0706	6.9777	6.9537	6.9755	6.9419	6.8594	7.0658	6.9321	6.3328	6.8445	6.3703	6.8913	6.8919	7.0436	6.9547
ADCYAP1R1	6.8575	6.7811	6.9749	6.8843	6.7988	6.8803	6.9297	6.917	6.8814	6.7527	6.8682	6.8685	7.0386	6.9384	6.9426	6.8483	6.7455	6.9604	6.7586	6.9106	6.8742	6.8003	6.8649	6.8209	6.9618	6.7851	6.8202	6.8681	6.9578	6.7692	6.876	6.777	6.9878	6.7468	6.9377	6.9061	6.8169	6.3664	6.8024	6.8129	6.7767	6.8175	6.9502	6.4207	6.8094	6.3877	6.4018	6.8067	6.3965
ADD1	11.896	11.929	11.799	11.528	11.941	11.726	12.211	12.782	11.696	12.79	12.481	12.435	12.89	12.575	12.609	12.68	12.363	12.812	12.931	12.531	12.484	12.741	12.68	12.776	12.79	12.299	12.464	12.814	12.537	12.37	12.466	12.701	12.27	12.291	12.695	12.624	12.492	12.581	12.655	12.537	12.787	12.643	12.25	12.196	12.886	12.405	12.402	12.388	12.017
ADD2	11.342	11.362	11.271	11.031	11.114	11.175	10.535	9.9117	10.154	9.51	9.6326	9.076	8.649	8.7474	8.7967	9.5049	9.1542	9.6197	10.627	10.038	10.153	10.209	10.564	10.546	10.663	10.197	10.509	10.17	10.282	10.675	9.9615	10.425	9.2913	9.9824	10.27	9.2312	8.6404	8.5953	8.7077	8.7004	8.781	8.7069	7.0243	7.0914	6.3703	7.2687	7.3009	7.1393	7.2598
ADD3	10.678	10.833	10.054	10.602	10.682	10.716	11.192	10.059	11.346	11.177	11.061	11.037	10.674	11.814	11.845	12.322	12.192	10.845	11.879	11.813	11.749	11.315	11.806	10.36	11.531	11.732	11.476	11.309	11.052	11.466	10.698	9.8294	10.919	10.778	11.443	10.674	9.315	9.1224	9.3291	9.4128	9.2325	9.3211	9.8011	9.8938	10.335	8.5423	8.6102	8.5537	10.166
ADGRA2	6.9693	7.1102	6.7449	6.9196	7.0697	7.0014	7.0189	7.15	6.9948	9.1624	9.0111	8.1055	8.5956	9.36	8.5783	7.4519	8.053	8.2995	8.5373	7.743	8.7929	8.651	7.8543	8.2591	9.1795	7.7865	8.5913	8.0004	7.3042	8.1284	7.496	7.8617	8.1753	7.4729	7.2409	8.0714	9.547	9.6881	9.3224	9.6386	9.2205	9.2834	7.6741	7.6224	7.9877	7.6993	7.7243	7.6958	7.4535
ADGRA3	7.1139	6.9002	6.7635	6.9158	7.0123	7.1479	7.1151	6.9917	6.9844	6.9188	7.1621	7.0357	7.0776	6.8581	6.8759	7.1199	7.0548	7.077	6.9462	6.9642	6.8745	7.0932	7.0791	6.8898	6.9512	6.9157	7.048	7.0045	7.0622	6.8266	7.0294	7.0286	6.8762	7.3118	6.9356	7.1323	6.8097	6.8764	6.3777	6.3268	6.3545	6.7896	6.8881	6.8166	6.8155	6.3993	6.8024	6.3974	6.3733
ADGRB1	7.1339	6.9588	6.8334	6.8996	7.1414	7.031	6.8339	6.9494	6.9284	6.865	7.0065	7.0564	6.7984	7.0505	7.0992	6.958	6.8574	7.0402	6.8298	7.1463	6.8981	6.9233	7.1721	6.8177	6.8159	6.9975	6.9041	6.9492	6.8413	7.0187	6.9154	7.1025	7.015	7.0321	6.8897	6.8308	6.7761	6.8617	6.4082	6.3837	6.4201	6.7662	6.8567	6.9957	6.9149	7.0047	6.9243	6.3728	6.9109
ADGRB3	6.951	6.8716	6.7543	6.842	6.7908	6.8535	6.9015	6.791	6.8876	7.1131	6.8809	7.2838	7.2447	7.1083	7.2327	6.8072	6.9194	7.0179	7.0096	6.8609	6.9119	7.1888	6.7237	6.8528	8.0577	6.7493	6.9084	6.7445	6.7842	6.9316	6.84	6.9922	6.978	6.9982	6.8765	6.9527	6.8778	6.9927	6.9103	6.9604	6.9029	6.9818	6.4276	6.3909	6.7626	6.8413	6.3804	6.4162	6.7968
ADGRD1	7.0513	6.9282	6.7709	6.9322	6.884	6.9565	6.8726	6.8526	6.9482	7.1361	6.9688	6.8219	6.8642	6.7001	7.0371	7.0989	7.0156	7.129	7.1531	7.0113	7.0708	6.9813	7.0755	6.8144	7.1398	6.9386	6.8929	6.9613	7.1104	6.9921	7.0739	6.9861	7.2319	7.0458	6.9496	6.847	6.4147	6.798	6.4079	6.3812	6.9364	6.8884	6.3914	6.8325	7.08	6.849	6.9035	6.3363	6.8056
ADGRE1	6.8585	6.9934	6.9474	6.7574	6.7263	6.9079	6.9529	6.9428	6.8554	6.6978	6.8429	6.8867	7.2357	6.9672	6.8712	6.9006	6.9039	6.7735	6.7863	6.6862	6.714	6.782	6.6934	6.6484	6.7333	6.7145	6.8532	6.9437	6.756	6.7382	6.8456	6.8435	6.6985	6.8778	6.7344	6.8721	6.2873	6.8301	6.3854	6.8346	6.8263	6.3552	6.3732	6.3792	6.8302	6.8393	6.3744	6.3857	6.3118
ADGRE3	6.6861	6.7922	6.8533	7.0041	6.7938	6.8054	6.8526	7.0781	7.231	7.0266	7.1072	7.0598	6.9367	6.7988	6.8932	6.8461	6.9133	6.9733	7.0112	6.9995	6.8867	6.8846	6.9823	6.8246	7.2892	6.8716	6.736	6.8219	6.9636	6.8527	6.9552	6.9142	6.855	6.7985	6.8848	6.9595	6.3818	6.3597	6.8711	6.8227	6.7871	6.2765	6.8795	6.2887	6.8181	6.4144	6.249	6.4268	6.7915
ADGRE5	7.298	7.1785	7.5022	7.1867	7.2066	7.2009	7.0152	7.0108	7.1603	7.1094	7.2011	7.0501	7.2312	7.0928	7.2027	6.9641	7.0707	6.9978	7.003	7.0363	7.1813	7.3822	7.2267	7.1256	7.3554	7.284	7.2013	7.2855	7.3777	7.2943	7.9734	7.9595	7.4918	7.9045	7.177	7.19	9.8392	9.9165	9.7964	10.067	9.7445	9.9274	9.6509	9.45	10.264	9.9102	10.08	9.9283	9.5343
ADGRF1	6.9769	6.9998	6.9753	7.0928	6.9691	6.8336	6.8776	7.0343	7.1089	7.1156	7.0309	6.9368	7.0852	7.0692	6.9019	7.0768	7.0062	6.8993	7.1463	6.7356	6.9685	6.9621	6.9787	6.862	6.9294	7.0373	6.9682	7.0346	6.8964	6.9648	7.0712	6.9166	6.9984	6.9035	6.9224	6.9457	6.862	6.3989	6.9703	6.4079	6.8315	6.796	6.2822	6.7857	7.2332	6.3947	6.9328	6.8329	6.869
ADGRF2	6.7658	6.944	6.8784	6.7998	6.7603	6.8275	6.8502	6.8147	6.7578	6.8535	6.9003	6.7952	7.0076	6.6443	6.7272	6.8671	6.7819	6.8792	6.7665	6.8123	6.8187	6.9095	6.7579	6.7824	6.8198	6.9152	6.8699	6.6951	6.8383	6.5925	6.8497	6.749	6.8556	6.8505	6.8129	6.8491	6.3447	6.3402	6.3578	6.3728	6.295	6.7793	6.8303	6.4028	6.7851	6.8003	6.3616	6.4169	6.3529
ADGRF3	6.9375	6.9746	7.1722	6.939	6.9753	7.0789	7.0815	7.1294	7.1024	7.0638	7.0389	7.2146	6.9491	7.068	7.0166	7.1234	6.9516	6.9508	7.0444	7.3807	7.1224	6.8743	7.0198	7.1615	6.9964	6.9464	7.0055	6.9314	6.9391	6.8321	6.849	7.1316	7.1638	6.927	7.0017	6.8933	6.9131	6.9431	6.8682	6.9322	7.0135	7.1062	6.8871	6.9709	7.1939	6.4003	6.8142	7.0046	6.8137
ADGRF4	6.6701	6.7329	6.9346	6.7462	6.925	6.8325	6.8726	6.7501	6.8968	6.9805	6.9379	6.9986	7.1051	7.0041	6.7925	6.7907	6.7767	6.7393	6.8007	6.9123	6.7363	7.0136	6.9007	6.8504	6.7231	6.9283	6.8453	6.74	6.7449	7.0541	6.9752	6.8602	6.7218	6.7719	6.8209	6.8097	6.4033	6.3241	6.3845	6.9545	6.8036	6.2381	6.3929	6.7866	6.8322	6.843	6.9996	6.814	6.7542
ADGRF5	6.9699	6.9918	6.8656	6.9158	7.0121	6.9875	6.9912	7.1142	7.1831	7.0083	7.2454	7.2774	7.2611	7.1174	7.4992	7.0381	7.1544	6.8662	6.9641	6.8406	7.0579	7.0763	6.8543	6.7908	7.8269	6.9437	7.1484	7.7825	7.0645	7.0522	7.0385	6.9168	7.072	6.9058	7.2453	7.0892	9.7373	9.6866	9.3774	9.5728	9.6732	9.46	10.884	11.057	11.548	9.2267	9.3167	9.2671	11.272
ADGRG1	7.0715	7.0055	6.8684	7.688	7.3831	7.2116	7.6801	7.9241	7.4958	7.761	7.8374	7.7067	7.532	7.3232	7.3532	6.9299	7.1475	7.0296	6.9696	6.9744	7.1026	7.5935	7.165	7.0758	10.056	7.0509	7.3769	7.3272	6.9972	7.1869	7.927	8.0349	7.613	7.1372	7.2776	7.3129	8.8464	8.8668	8.7961	9.2393	8.878	9.0396	9.0002	8.7737	9.4926	10.208	10.308	10.093	9.6769
ADGRG2	9.4868	9.8199	9.8879	9.6293	10.051	10.018	9.1068	8.5603	8.7967	7.2518	7.4385	7.6058	7.1584	7.2815	7.5068	7.0705	7.3027	7.3186	7.3859	7.0681	7.1294	7.1536	7.0854	7.2016	8.7266	7.1163	7.1245	7.4059	7.0516	7.2363	6.9102	7.1586	7.0249	7.0141	7.128	6.9715	7.124	7.0619	6.9205	6.425	6.8247	6.8707	6.9348	6.8933	6.3703	6.9682	6.9457	7.0721	7.1862
ADGRG3	6.9771	6.9523	7.0906	6.8955	7.1444	6.9983	6.9119	6.9479	7.0339	7.1121	7.0482	6.9948	6.9646	6.964	6.9186	7.0343	6.9866	7.2658	6.9045	7.0028	6.8922	7.0276	6.9534	7.1099	6.9687	6.9503	6.9516	6.8477	6.9228	7.0234	6.9587	6.9688	6.9536	6.9859	7.0579	6.9018	6.4287	6.8703	6.8154	6.7781	6.4205	6.8554	6.8468	6.8251	7.8563	6.7805	6.8313	6.8099	6.7785
ADGRG4	6.9948	7.0156	6.8272	6.9446	7.0385	7.0328	6.8777	6.8278	7.02	6.939	6.8749	7.0072	6.7729	6.883	6.9028	6.821	6.9266	6.8651	7.0308	6.8693	6.8683	6.9388	6.7726	6.8769	7.0471	6.995	6.9399	6.7836	7.1911	6.8785	7.0298	6.8448	7.1202	6.9018	6.9486	6.7934	6.3462	6.2721	6.4006	6.2824	6.3751	6.4064	6.302	6.2928	6.3703	6.3903	6.3868	6.3414	6.4245
ADGRG5	8.8583	8.5578	8.9504	8.1116	8.148	8.3109	7.7956	7.7525	7.5451	7.2333	7.3261	7.2892	7.2081	7.0252	7.1988	6.9289	7.1149	6.8715	7.1803	7.1652	7.1073	7.0816	7.0417	7.1511	7.0331	7.1482	7.042	7.3147	7.1621	7.2055	7.0067	7.2672	6.9374	6.9474	7.2443	7.1598	6.8849	6.9535	6.3726	6.922	6.9105	6.9682	7.0374	6.8339	7.181	6.7985	6.3957	6.9777	6.8334
ADGRG6	7.133	7.0999	7.0633	7.264	7.157	7.2913	7.3256	7.4628	7.5419	8.6539	8.4284	8.713	7.3529	7.731	8.1528	7.5932	7.8351	7.8065	8.0332	7.6539	7.564	8.2076	7.9131	7.6685	7.7591	7.6471	7.8224	7.8037	7.5663	7.5583	7.9722	7.8332	7.4775	7.2345	7.1615	7.7043	7.1295	6.9868	6.9174	6.9472	6.9068	6.9317	6.2614	6.3885	6.8892	6.3569	6.7695	6.8839	6.8467
ADGRG7	6.7603	6.9585	6.85	6.9047	6.899	6.8218	6.9458	7.0753	6.8728	7.0748	7.072	7.0972	6.9294	6.9691	6.733	6.9587	7.0751	6.8116	6.8029	6.9088	6.8927	7.0209	6.9311	6.8653	6.8385	6.9866	6.8722	6.9721	6.8456	6.9668	6.8003	6.9104	7.0256	7.0027	6.8776	6.734	6.829	6.7657	6.8427	6.7884	6.4001	6.8278	6.3639	6.4081	7.3262	6.3885	6.824	6.8607	6.3438
ADGRL1	9.9856	9.5896	9.8614	9.2523	9.4642	9.758	9.2971	9.7403	8.9529	8.7051	8.6744	8.4516	8.9272	8.9236	8.9496	8.4039	8.2611	8.8465	9.0098	8.513	8.7152	9.0527	8.7111	8.9791	9.3389	8.7298	8.8121	9.0131	8.43	8.5246	8.412	8.855	8.4072	7.6891	8.4313	8.3505	9.0825	9.2806	9.1453	9.2366	9.4425	9.3088	8.0024	7.8369	6.3703	8.4938	8.2135	8.2857	7.628
ADGRL2	9.5398	9.4704	9.2844	9.4377	9.4749	9.8997	9.8715	9.896	10.183	10.046	9.9547	10.995	9.3255	9.5308	9.5749	8.6421	8.6896	8.2482	9.0412	8.9383	8.726	8.7978	8.6051	8.3466	9.2202	8.4523	8.6927	8.7162	8.4375	8.4815	8.5143	8.057	8.8101	7.9981	8.4957	8.7328	8.1574	8.1291	8.1031	7.9178	7.8579	7.7919	8.5626	8.7062	9.3578	7.4182	7.4553	7.4809	8.4908
ADGRL3	7.4583	7.1101	7.1422	7.3529	7.312	7.6093	7.6867	7.1637	7.936	7.7422	7.8433	8.0336	7.4836	7.9759	7.8925	7.8837	7.9018	7.3343	8.0336	7.9668	7.8197	7.8493	8.1769	7.3104	8.1864	7.8155	7.9168	7.8633	8.1672	7.7761	7.737	7.4165	7.6786	7.1194	7.9272	7.3754	6.9895	7.0465	7.0013	6.927	7.0773	7.0954	7.0461	7.0986	7.2397	6.4037	6.3555	6.3749	6.8081
ADGRL3-AS1	6.8713	6.9368	6.8828	7.0531	6.7685	6.9037	6.7964	6.9711	6.846	6.9716	7.0518	6.9452	6.8369	6.874	6.9776	6.8662	6.8823	7.0199	6.7205	6.9205	6.9799	6.8762	6.7902	6.931	7.0319	6.9189	6.9002	6.9741	6.9701	6.8344	6.9885	6.9998	6.919	7.0826	6.9085	6.8566	6.3867	6.8143	6.4208	6.3745	6.4127	6.4015	6.8879	6.8841	6.3703	6.2442	6.842	6.8083	6.8099
ADGRV1	8.9921	9.2047	9.4355	9.2306	9.1559	9.026	8.5908	8.8358	9.0568	7.7636	7.8907	8.4122	7.5705	7.5028	7.8551	7.4847	7.7451	7.8042	7.4999	7.7728	7.4031	7.5693	7.4889	7.4851	7.2495	7.6685	7.4683	7.1864	7.2944	7.4128	7.3764	7.2582	7.1209	6.9656	7.2177	7.2256	6.8438	6.8677	6.8933	6.2892	6.7601	6.4196	6.8184	6.8618	6.7985	6.9111	6.3618	6.3469	6.4043
ADH1A	6.7504	6.8325	6.6536	6.835	6.9362	6.8702	6.7226	6.9098	6.8722	6.8656	6.6932	6.9475	6.9785	6.9599	7.1315	6.7665	6.958	6.798	6.8787	6.7527	6.866	6.8394	6.7749	7.0174	7.1557	6.8162	6.9735	6.8552	6.9257	6.7957	6.8888	6.8061	6.8402	6.9131	6.8497	6.7025	7.4531	7.4123	7.4592	7.3934	7.3994	7.4158	9.8477	10.014	6.3703	10.1	10.09	10.158	11.795
ADH1B	6.7667	6.8042	6.7375	6.9039	6.807	6.7192	6.8238	7.1591	6.7618	6.7769	6.8762	6.9481	6.9238	6.8659	6.8674	6.8712	6.8434	7.0986	6.7929	6.7683	6.721	6.9788	6.7744	6.8663	6.8632	6.8032	6.9229	6.772	6.7849	6.7269	6.781	6.8064	6.939	6.7452	6.8659	6.7946	6.9171	6.9592	6.7967	6.3228	6.3748	6.3688	7.9095	7.9078	6.3703	7.679	7.5952	7.623	8.9644
ADH1C	6.8424	6.7458	6.7772	6.9319	6.6677	6.6332	6.7563	7.1033	6.648	6.8162	6.7937	6.6693	6.9502	6.6582	6.6101	7.0027	6.9229	6.6538	6.8193	6.6749	6.7449	6.6568	6.7559	6.9423	7.195	6.8426	6.749	6.7722	6.7089	6.827	7.0174	6.8401	6.6785	6.8798	6.647	6.6397	6.4223	6.8977	6.784	6.8052	6.3629	6.3097	7.4448	7.4584	8.1562	7.3287	7.1768	7.0944	8.8275
ADH4	6.8788	7.0499	6.7958	6.9435	7.038	7.2324	6.8241	6.8745	7.2834	6.8935	6.9554	7.012	6.6262	6.9534	7.0804	6.8246	6.8755	6.7829	7.0059	6.8371	6.9877	6.8232	6.7607	6.7306	7.0167	6.9989	6.7145	6.9387	6.8231	6.9073	7.0395	6.7296	6.9645	6.6937	7.0247	6.9187	6.3783	6.7667	6.339	6.7771	6.3893	6.3999	6.4205	6.4143	6.3703	6.8622	6.7826	6.32	7.0046
ADH5	8.3239	8.6078	8.1888	8.3525	8.3566	8.5538	8.1132	8.4562	8.5799	7.9963	8.2155	9.1378	7.8527	8.2969	8.0239	8.3968	8.2152	8.046	8.0079	8.1233	8.2869	8.3054	8.2036	7.848	7.982	8.338	8.3743	8.4141	7.9228	8.1886	7.8535	7.8125	8.0595	8.1552	8.3043	8.5243	7.4016	7.2635	7.2828	6.9818	7.0753	7.0729	7.5339	7.7387	6.3703	7.3605	7.5711	7.5188	7.3694
ADH6	7.0639	6.8262	7.0255	7.0036	7.177	7.0322	7.1126	7.3705	7.0483	6.9361	6.9503	6.9845	7.0664	6.9027	6.8392	7.0734	6.9979	6.9706	6.9472	6.8107	6.9345	6.8943	7.0007	6.9827	7.0411	7.0483	6.961	6.9921	6.9955	6.8534	6.8362	7.0436	6.8982	7.0271	6.8619	7.0497	6.8972	6.9394	6.9875	6.4085	6.4255	6.819	6.864	6.9186	6.3703	7.1265	6.4008	6.7869	6.8162
ADH7	6.9045	6.9502	6.8616	6.7127	6.777	6.9252	6.9219	6.8019	6.8196	6.8863	6.783	6.8734	6.8383	6.7845	6.9349	6.7533	6.8913	7.0727	6.7782	6.8855	6.8971	6.8994	6.8232	6.9373	6.7651	6.7849	6.7197	7.0294	6.9458	6.8782	6.9169	6.9962	6.8848	6.7916	6.8539	6.9169	6.8187	6.3202	6.4046	6.3383	6.3865	6.7895	6.3287	6.4091	6.819	6.3987	6.765	6.2822	6.3948
ADHFE1	7.2537	7.6927	7.7553	7.4207	7.3499	7.1254	7.3751	8.0073	7.5921	8.0589	7.9752	7.9666	8.1401	7.9079	8.733	9.0801	9.1772	8.6788	8.9186	9.4359	9.1378	9.3809	9.4677	9.3758	8.3935	9.2637	9.3113	9.7666	9.5518	9.2758	9.0039	9.1134	8.4292	9.3914	9.6136	8.2729	9.7118	9.7274	9.56	9.5922	9.4861	9.5784	9.8848	9.9358	10.744	9.9358	10.062	9.9923	10.122
ADI1	7.4082	7.3373	6.9106	7.4018	7.6864	7.6841	7.7161	6.8648	8.0209	7.4242	7.5102	7.7938	6.9745	7.4728	7.5593	7.4271	7.4721	7.4362	7.5125	7.7095	7.948	7.2065	7.4381	7.1127	7.2745	7.8756	8.005	7.3842	7.5167	8.1563	7.6933	7.1322	8.0469	8.1739	8.0924	7.9056	7.0067	6.9162	6.979	7.0433	7.0171	6.9908	8.6846	8.4029	9.2709	8.3248	8.1234	8.276	8.2968
ADIG	6.9819	7.1272	7.1251	7.0577	7.1756	6.8023	6.9789	6.871	6.9897	7.169	7.0722	6.8198	7.0922	6.9837	7.0204	7.0044	7.1991	6.9758	7.1273	6.904	6.9796	7.054	7.0878	7.02	6.9275	7.0117	6.9991	7.0525	6.9607	7.0329	7.138	6.9443	7.0199	7.0256	7.0697	7.0669	6.8415	6.3628	6.8252	6.807	6.3853	6.7914	6.4149	6.4209	6.9347	6.8998	6.8296	6.8408	6.8649
ADIPOQ	6.862	6.9827	7.0137	6.8652	7.0192	7.0466	7.0124	7.1869	6.9882	7.1758	7.0539	6.9664	6.9358	7.0244	6.9159	6.9718	7.0285	6.8013	6.9541	7.1654	6.9464	6.9152	7.2013	6.9391	6.9388	6.9166	6.962	6.8874	6.9724	6.9976	7.0113	6.7973	6.8284	7.4738	7.1245	6.9799	6.3647	6.3046	6.3618	6.3977	6.345	6.3892	6.806	6.3987	6.7845	7.5496	7.7634	7.3	6.31
ADIPOR1	9.6379	9.6387	9.7165	9.4918	9.3644	9.4883	9.7004	10.357	9.5651	9.7297	9.4844	9.5586	9.9833	9.624	9.2232	10.074	9.9615	10.142	10.13	10.149	10.163	10.774	10.184	10.505	9.6512	10.102	10.391	10.433	10.551	10.42	10.78	10.908	10.396	10.32	10.323	10.608	10.188	10.078	10.108	9.9776	10.11	10.269	9.9546	9.9296	10.641	10.168	10.288	10.252	10.01
ADIPOR2	9.9829	9.8668	10.344	9.7199	9.7125	9.7661	10.042	10.676	9.84	10.286	10.118	10.41	10.414	10.071	10.1	10.519	10.408	10.674	10.287	10.105	9.907	10.136	10.239	10.487	9.8828	9.8143	10.057	10.025	10.387	9.8642	9.8229	10.375	9.5911	9.6193	9.9819	9.7751	9.0982	8.8439	8.8604	8.8627	9.121	8.972	9.2796	9.3297	9.982	9.7975	9.7118	9.6052	9.7888
ADIRF	6.9059	7.1032	7.0202	6.7717	7.1292	7.1852	7.0758	7.2458	6.8444	6.8407	6.969	7.0048	6.9688	6.9899	6.9932	7.1392	6.9924	6.9966	6.973	7.101	7.16	7.103	7.2392	6.97	7.1321	7.093	7.0338	7.0386	6.8701	6.7997	7.1008	6.903	7.108	6.9775	7.0174	7.086	9.2108	9.3057	9.2132	9.1589	9.1782	9.1626	11.165	11.122	11.968	12.324	12.32	12.281	12.413
ADK	9.9936	10.203	10.014	10.271	9.9563	9.9929	9.9699	9.6249	10.138	9.8694	9.6944	10.294	9.4395	9.5627	9.6915	10.244	10.514	9.8507	9.8038	10.22	10.154	10.031	10.118	10.398	10.08	10.48	10.177	9.7169	10.361	10.302	9.9655	10.158	9.9683	10.54	10.306	10.246	7.8563	7.9443	7.6287	7.8063	7.8098	7.8716	9.1688	9.3926	6.3703	8.3898	8.4839	8.6851	8.9451
ADM	12.911	13.38	13.246	13.608	13.501	13.513	12.537	11.024	11.207	11.215	11.332	10.583	10.647	10.595	11.279	12.38	12.216	12.51	12.505	11.889	12.025	12.017	12.022	12.419	11.359	12.145	11.855	11.96	12.082	11.917	11.123	11.577	11.917	11.482	12.809	11.23	9.9428	10.011	10.021	9.9533	9.9577	10.069	9.8655	9.7646	10.494	11.366	11.304	11.409	10.78
ADM5	7.5487	7.4338	7.3499	7.4002	7.5705	7.7107	7.6735	8.0929	7.6402	7.2036	7.2418	7.4342	7.2294	7.2521	7.1402	7.3468	7.0616	7.1376	6.8704	7.0037	6.9386	6.988	7.1205	7.0399	7.1285	6.9769	6.8858	7.0074	7.0361	7.0114	7.1207	7.35	7.1937	7.1643	7.0534	6.7946	7.1302	7.1917	7.2149	7.2022	7.2233	7.2847	7.215	7.0093	7.321	7.3655	7.3412	7.3173	7.3541
ADNP	9.8737	10.092	9.2309	9.5639	10.053	10.46	9.9643	9.5342	10.432	10.104	10.193	11.002	9.1391	9.8592	10.34	9.5318	9.5483	8.9985	9.7803	9.44	9.4677	9.1611	9.5073	8.6763	9.6225	9.2535	9.3588	9.1924	9.2464	9.0945	8.9244	8.4691	9.1472	8.9008	9.6041	9.6152	8.022	8.0303	7.813	8.1158	7.8192	8.0911	8.1864	8.4192	6.3703	7.7329	7.7788	7.6264	8.058
ADNP2	10.394	10.488	10.732	9.9049	10.196	10.191	9.7271	11.122	10.528	9.9499	9.5428	10.717	9.6306	9.4779	9.2573	9.4609	9.1076	9.3887	9.2907	8.9563	8.9124	8.9892	9.1134	9.1675	8.7976	8.6754	8.8596	8.5913	9.0801	8.8435	8.3422	8.9618	8.7414	8.3268	9.1565	9.2478	7.8198	7.7668	7.9028	7.8052	7.8698	7.996	8.0242	8.0627	8.5907	8.0656	8.07	8.0255	8.1709
ADO	9.5037	9.887	9.5386	9.8169	9.6293	9.5765	10.031	9.3543	9.6738	9.7021	9.3897	9.9639	9.8261	9.8946	9.8628	10.018	10.105	9.5138	10.076	9.8861	9.9961	9.7133	9.7422	9.7271	9.9612	9.9739	9.7657	9.9908	9.7874	9.8279	9.5347	9.4583	9.7855	9.8336	9.6548	9.9183	8.1868	8.057	7.9458	7.9732	7.8892	8.0372	8.8908	9.0404	10.027	8.1028	8.2457	8.193	8.5714
ADORA1	7.5046	7.3888	7.7782	7.8552	7.8094	7.7497	8.0989	8.348	7.7019	7.7865	7.8161	7.58	8.9727	8.5001	8.1473	8.874	9.7066	9.4984	9.6882	9.6379	10.075	9.1761	10.004	10.089	9.0789	9.9398	9.9936	9.4972	10.552	10.27	9.4883	9.6944	8.9339	9.8536	9.743	9.1861	8.644	8.9785	8.9278	9.2587	8.9341	8.8229	8.3459	8.3209	9.2007	8.2499	8.3383	8.445	7.7975
ADORA2A	7.445	7.4347	7.9348	7.3579	7.152	7.1175	7.229	7.1	7.3673	7.2192	7.2777	7.033	7.4332	7.2395	7.5241	7.2803	7.4349	7.7141	7.5907	7.3214	7.5042	7.344	7.3788	7.7012	7.3162	7.6046	7.5495	7.3498	7.5018	7.2527	7.0576	7.521	7.2817	6.9909	7.3736	7.1463	9.0894	9.0831	9.1322	9.2238	9.2028	9.1716	7.4252	7.3639	7.9985	7.7087	7.6234	7.8086	7.4775
ADORA2B	7.9239	8.1907	8.3915	7.7618	7.6732	7.5888	7.3334	7.5336	7.3631	7.4076	7.5654	7.2507	8.1868	7.7259	7.7867	7.0275	7.456	8.0413	7.4983	7.3634	7.6765	7.5017	7.1699	7.5465	7.9515	7.2433	7.6949	7.4247	7.1619	7.6121	7.9537	7.886	8.5008	7.7064	7.931	8.0341	7.3966	7.3453	7.4558	7.4429	7.4866	7.3561	6.8693	6.978	6.3703	6.9248	7.0592	6.9754	7.0049
ADORA3	8.2087	8.3838	7.9085	8.2569	8.0946	8.2647	7.9268	7.7653	8.0394	7.9014	8.0404	8.0134	7.7852	7.9584	8.0747	8.8088	8.2461	8.3241	8.2157	8.7944	8.5702	8.3692	8.3268	8.256	8.2474	8.6458	8.598	8.4926	8.7715	8.6529	8.3407	8.5206	8.5533	9.0473	8.7018	8.2746	7.996	8.0607	7.9435	7.8305	7.9108	8.0235	8.2507	8.2364	6.3703	8.3433	8.4525	8.3279	8.0832
ADPGK	8.9211	8.7661	8.8995	9.1487	9.0658	9.1318	9.3986	9.8801	9.5929	9.4633	9.5607	9.5667	9.5247	9.2452	8.9994	8.5282	8.6508	8.8223	8.8324	8.4924	8.6708	8.6595	8.6192	9.0638	8.9168	8.7062	8.6043	8.5195	8.3717	8.5587	8.539	8.7638	8.914	8.1556	8.4199	9.051	7.3482	7.6353	7.5192	7.6314	7.5864	7.6802	7.4556	7.37	6.3703	7.58	7.6561	7.7449	7.5602
ADPGK-AS1///ADPGK	6.7947	6.7252	6.9057	6.8371	6.6771	6.9333	6.8588	6.902	6.6689	6.8715	6.8613	6.8704	6.907	6.826	6.9772	6.9737	6.7438	6.867	6.918	6.8159	6.8521	6.8458	6.8817	6.9952	6.7783	6.8028	6.7994	6.7928	6.8912	6.7333	6.6998	6.8186	6.8219	6.8349	6.8918	6.6509	6.3653	6.8366	6.8366	6.9647	6.3829	6.353	6.4071	6.4256	7.1223	6.415	6.8795	6.3915	6.7835
ADPRH	7.0193	6.8084	6.8372	6.9074	6.9257	7.0768	6.8727	6.8938	7.0385	7.0884	6.9256	6.9996	7.0119	6.9751	7.0358	7.0849	7.1989	6.9734	7.0185	6.9973	7.0394	7.0345	7.115	7.3453	7.0065	7.2542	6.8916	6.9743	7.1131	6.9344	7.1774	6.9225	7.0439	7.1074	7.3943	7.031	6.8919	6.7782	6.2379	6.7845	6.9873	6.4245	6.8675	7.0472	7.5381	6.971	6.8523	6.3718	6.8212
ADPRHL1	7.2271	6.9899	7.0721	7.2093	7.176	7.2646	7.0644	6.9932	7.1784	7.3297	7.3113	7.0659	8.9134	9.1654	9.7044	11.059	11.454	11.926	11.615	11.597	11.838	12.258	11.758	12.205	10.691	11.584	11.57	12.022	12.035	11.593	11.631	11.891	11.073	11.222	10.763	9.7991	12.487	12.609	12.528	12.485	12.519	12.599	12.191	12	12.579	12.4	12.599	12.508	11.501
ADPRHL2	8.6066	8.5395	8.3556	8.6257	8.6621	8.3392	8.4045	8.3074	8.4236	8.1699	8.2852	8.6273	8.2176	8.4735	8.5744	8.4928	8.695	8.3738	8.3559	8.5409	8.6	8.3871	8.2958	8.496	8.6687	8.4463	8.5826	8.2167	8.8318	8.5671	8.8179	8.5839	8.9907	9.188	9.2352	8.9471	8.1632	8.3279	8.411	8.1054	8.1259	8.1158	7.3927	7.4599	6.3703	7.4997	7.7512	7.5133	7.3819
ADPRM	7.7066	7.6167	7.9291	7.8588	7.6809	7.759	7.8549	7.9809	8.1308	7.7174	7.596	7.4632	7.7141	7.8186	7.9824	7.4575	7.7061	7.7566	7.5457	7.5871	7.5911	7.6749	7.6844	7.956	8.1136	7.7453	7.7865	7.6869	7.9599	7.7825	7.791	7.7339	7.5656	7.8196	7.6884	7.6446	7.0437	6.9509	6.8772	7.0548	7.0062	6.9803	7.1274	7.0877	7.6003	7.1973	7.2585	7.0653	7.1124
ADRA1A	6.9738	6.8239	6.9254	6.8395	6.9512	7.0673	6.9083	6.8055	6.9007	6.9905	7.095	6.84	7.0503	6.9133	6.9197	6.8224	6.9386	6.8707	7.0466	7.0524	6.8788	6.8906	7.0098	7.0487	6.9665	6.8771	6.9358	6.9938	7.0237	7.0457	7.2395	7.0499	7.0719	6.8332	6.8628	6.7114	6.8634	6.3455	6.9075	6.9157	6.4248	6.8024	7.2645	7.196	7.0292	7.1925	7.1312	6.8901	7.4947
ADRA1B	6.6695	6.9638	6.6814	6.9909	6.8282	6.7451	6.8498	7.3877	7.4185	7.3232	7.0841	7.1946	7.4036	7.179	7.2033	7.051	7.2936	7.2458	7.1951	7.2685	7.2061	7.0478	7.2957	7.5979	7.1636	7.472	7.3454	7.0664	7.8353	7.4031	7.4097	7.5668	7.6262	7.8641	7.9339	7.317	7.0509	7.2286	7.0733	7.2628	7.246	7.3432	7.1549	7.1986	6.3703	7.5046	7.2966	7.152	7.2858
ADRA1D	6.9058	7.0399	7.0181	7.0443	7.1117	7.0584	6.8262	6.864	6.8504	6.9204	6.9811	6.9181	6.8677	7.081	7.0428	6.9654	6.9705	6.908	6.9268	6.94	6.9214	6.8384	6.9767	6.9498	6.9254	7.0327	6.9348	7.0782	6.8464	7.0848	7.1654	6.9099	6.8591	6.9633	6.9616	6.971	6.8609	6.8343	6.8316	6.8272	6.8538	6.9964	6.8581	6.9967	6.9124	6.8765	6.9323	6.839	7.1106
ADRA2A	7.4347	7.7134	7.5873	7.6014	8.0819	7.7801	7.2372	7.086	7.1521	7.2297	7.1096	7.2023	7.0203	7.0895	7.1993	7.3469	7.2256	7.1008	7.1766	7.3078	7.3451	7.0945	7.1956	6.9598	7.2917	6.8767	7.1552	7.2064	7.1263	7.3847	7.1177	7.0352	7.4396	7.8445	7.2775	7.116	6.3564	6.9218	6.9259	6.8334	7.1517	6.9269	6.9459	7.021	7.234	7.2239	7.1522	7.0986	7.1803
ADRA2B	7.329	7.2883	7.2102	7.3107	7.0725	7.2401	7.3085	6.9558	7.2944	7.2915	7.3541	7.0079	6.7982	7.3562	7.2629	7.5037	7.4039	6.9451	7.4268	7.51	7.2798	7.397	7.1713	7.2291	7.2692	7.5181	7.5029	7.4111	7.4065	7.5373	7.3636	7.0946	7.3165	7.5598	7.4676	7.3509	7.1534	7.1589	7.0809	7.0095	6.9544	7.067	7.1419	7.2176	7.9005	7.1638	7.3278	7.2605	7.1206
ADRA2C	7.1831	7.19	7.3351	7.0613	7.1514	7.091	7.2841	7.5697	7.3766	7.0094	7.1266	7.1837	7.0445	7.2769	7.0464	7.0972	7.0609	7.3196	7.1339	7.09	6.9858	7.0126	7.0785	7.146	6.893	7.2197	7.0794	6.9762	7.2317	7.1465	6.9119	7.1171	7.0555	6.9733	7.0968	6.9691	7.0641	6.9702	6.8666	7.0122	6.969	6.9164	7.0827	6.994	6.3703	6.8039	6.8769	7.0318	7.0105
ADRB1	6.8813	7.0691	6.7333	7.0167	6.8956	6.7558	6.8565	6.829	6.6724	6.7641	6.8085	6.7748	6.88	6.8721	6.9177	6.8466	6.9574	6.9128	6.9337	6.8234	6.9055	7.0028	6.989	6.8977	6.8546	7.1996	7.0613	7.0141	7.1141	7.056	7.518	7.5784	7.3403	7.9121	7.6414	7.7708	6.2985	6.814	6.9278	6.862	6.3624	6.4276	8.4735	8.0685	8.958	8.4426	8.3465	8.5622	7.8298
ADRB2	7.3117	7.4236	7.3751	7.0522	7.0632	7.2845	7.6559	8.1485	7.8354	7.3967	7.1565	7.3346	7.4963	7.7261	7.9144	9.2316	9.4187	9.3837	9.3555	9.4797	9.2865	8.9573	9.3453	9.1021	8.0336	9.2146	8.738	8.6043	9.3079	8.7599	8.1907	8.7165	7.8388	8.4448	8.5464	7.6016	8.8586	8.8347	8.857	8.825	8.7984	8.708	7.9607	7.9098	6.3703	8.3796	8.2539	8.3446	8.1065
ADRB3	6.9708	6.91	6.8959	7.008	7.0074	7.0457	7.1078	6.8236	7.0406	7.0643	6.8835	7.0297	6.972	6.7702	6.8238	6.8541	6.8664	6.8701	6.9224	6.9757	6.9133	6.8344	6.9865	6.8463	6.8464	7.0103	6.9233	6.9415	6.8002	6.7684	6.8696	7.0069	7.0428	7.0379	6.9764	6.9826	6.9147	6.9619	6.4264	6.8879	6.402	6.8543	6.8635	6.8413	6.9614	6.3373	6.4243	6.4276	6.3628
ADRM1	10.809	10.533	9.8414	10.763	10.831	10.827	10.649	9.6115	10.566	10.145	10.186	10.043	9.2202	9.9244	9.7762	10.375	10.407	9.3737	10.202	10.366	10.329	10.802	10.227	9.5059	10.024	10.325	10.242	10.895	10.382	10.334	10.861	10.137	10.896	10.677	10.288	10.087	10.73	10.658	10.723	10.794	10.575	10.63	10.637	10.08	10.906	10.948	11.08	10.908	10.29
ADSL	12.878	13.23	13.051	13.077	12.758	12.725	12.841	12.905	12.633	12.258	12.387	12.468	12.208	11.998	12.154	12.361	12.149	12.337	11.721	11.842	11.923	11.81	11.926	12.123	12.018	11.8	11.842	11.604	11.95	11.751	11.527	11.889	11.329	11.561	11.3	11.516	10.724	10.73	10.686	10.703	10.717	10.631	10.462	10.457	11.379	10.844	10.863	10.829	10.2
ADSS	11.68	11.779	11.844	11.628	11.618	11.366	11.319	11.164	11.122	10.643	10.415	10.919	10.785	10.557	10.297	10.211	10.026	10.459	10.235	9.6887	9.9706	9.7236	9.7494	10.027	10.095	9.9389	9.821	9.7384	9.3354	9.6221	9.7661	10.286	10.15	9.2025	8.7083	10.1	8.1314	8.0533	8.0068	8.1685	8.0882	8.1528	7.7392	7.951	6.3703	7.5857	7.6345	7.7516	8.0242
ADSSL1	7.8027	8.0422	8.5203	7.9485	8.0192	7.9658	7.8261	8.0501	7.8868	8.0623	8.07	7.761	8.5061	8.2797	8.4825	9.2404	9.2707	9.4561	9.5251	9.7837	9.3	9.47	9.691	9.7719	8.6331	9.6104	9.2686	9.4505	9.7323	9.4558	9.4062	9.6202	8.7779	9.6638	11.617	8.6898	11	11.047	11.161	11.176	11.139	11.238	11.557	11.481	12.093	11.679	11.744	11.808	11.258
ADTRP	6.9725	7.022	7.0761	6.9359	6.7706	6.8982	7.0083	7.0668	6.9196	7.1506	6.8725	7.0453	7.1218	7.0366	6.9339	6.9324	6.8774	7.2195	6.8366	6.9957	7.0492	6.9592	6.8693	7.0211	7.0225	6.9092	6.99	7.0989	7.016	6.9392	7.481	7.0373	7.131	7.0248	6.9886	7.1354	6.3302	6.9581	6.3974	6.8311	6.3286	6.9134	6.8098	6.3729	6.8	6.341	6.3908	6.8888	6.7713
AEBP1	8.0674	8.1599	7.8054	7.8872	8.0425	7.9135	8.4945	8.5446	7.9144	8.5522	8.6152	8.0937	9.3712	9.1505	9.366	9.352	9.7394	9.3092	9.5753	9.3504	9.5364	9.5051	9.6468	9.4602	9.0985	9.6379	9.6418	9.866	9.9049	9.7128	9.5938	9.2129	9.785	9.4227	9.8962	9.5745	10.598	10.454	10.546	10.692	10.566	10.435	8.801	8.55	9.49	9.1896	9.4236	9.3287	8.7276
AEBP2	8.8554	9.1274	9.1444	9.0149	9.1542	9.1658	8.3651	8.6773	8.3871	8.1708	8.1577	8.8271	8.5266	8.3765	8.1261	8.0905	7.9924	8.0931	8.1116	7.7424	7.7313	7.9413	7.8324	7.7374	7.9773	8.005	7.7467	7.9026	7.7339	7.8388	7.7713	7.8013	8.0975	7.7464	8.2092	8.2219	7.3103	7.1677	7.1634	7.1777	7.1463	7.1837	7.4323	7.5463	8.208	7.1627	7.0895	7.0484	7.5755
AEN	11.776	11.998	11.373	11.506	11.54	11.572	11.166	11.238	11.011	10.974	10.797	11.397	10.479	10.928	10.569	11.87	11.19	10.982	10.302	10.529	10.515	10.013	10.337	10.146	9.7021	10.446	10.142	9.7794	10.227	9.9625	9.7194	9.6399	10.223	10.456	10.44	9.998	7.6242	7.6407	7.4708	7.48	7.4143	7.7414	7.4706	7.5369	8.4353	7.8061	8.1637	8.0167	7.4332
AES	10.027	9.7044	9.9229	9.7165	9.5884	9.6555	10.052	9.559	9.686	10.236	10.419	9.6409	10.427	10.18	10.342	10.371	10.825	10.731	10.834	10.976	10.852	11.176	11.032	10.976	10.837	11.117	10.825	11.333	11.277	11.081	11.783	11.434	11.565	11.648	11.499	10.606	12.366	12.177	12.334	12.366	12.102	12.385	12.164	12.017	6.3703	12.42	12.364	12.571	11.864
AFAP1	8.1048	7.6952	8.3297	7.8263	7.7963	7.8973	8.2159	8.5172	7.7309	8.4232	8.56	7.9051	8.8093	8.4712	8.6421	8.1277	8.4297	8.8166	8.8548	8.7617	9.0989	8.5887	9.1505	9.6585	9.6383	8.7569	9.4992	8.8008	8.7537	9.0379	8.874	9.121	8.9681	8.4281	8.203	9.7066	8.7031	8.5732	8.6774	8.6611	8.4357	8.4908	7.1939	7.3062	7.9405	7.642	7.6986	7.5707	7.2907
AFAP1L1	7.1841	7.0497	7.4349	6.9746	6.9359	7.0182	7.2062	7.7132	7.3608	7.2096	7.1806	7.4625	7.5164	7.3078	7.6665	7.9381	8.2918	7.8983	8.0524	8.0981	8.0282	8.2179	8.5659	8.3677	7.874	8.4442	8.1817	8.6739	8.9907	8.3865	8.4277	8.813	8.3596	8.7432	9.4329	8.1026	9.0483	9.0715	9.0338	8.9527	8.9159	9.1181	8.2283	8.3106	6.3703	8.0844	8.0902	8.1147	7.9944
AFAP1L2	7.3229	7.5779	7.4918	7.8852	7.4909	7.6135	7.9278	8.9533	7.8987	11.233	10.927	9.9678	11.238	10.69	9.5282	7.6219	7.6985	8.3363	7.6745	7.9295	7.6001	7.942	7.7581	7.792	7.7615	7.0879	7.6259	7.2565	7.0888	7.2516	7.2548	7.0869	6.8867	6.9613	6.7741	7.1236	7.8323	7.9785	7.9874	7.686	7.8882	8.0051	7.3342	7.5461	6.3703	7.4809	7.5522	7.4755	7.3029
AFF1	8.6308	8.3915	8.2974	8.4437	8.4098	8.9021	8.5656	8.7888	8.4612	8.5466	8.5761	9.2505	8.0209	7.9844	8.2624	8.3038	8.1812	7.7046	8.0293	8.0574	7.8078	7.8054	7.9939	7.7984	7.6693	7.9496	7.9834	7.868	8.1554	7.9713	8.0221	7.8069	8.1217	7.5406	8.7324	8.4395	7.5691	7.5958	7.7176	7.6799	7.5497	7.7271	7.9882	8.1897	8.1879	7.8846	8.0466	7.7216	8.0994
AFF2	7.2861	7.3455	7.0435	7.715	7.5569	7.3503	7.2421	7.255	7.2489	7.7495	7.7532	7.5301	7.7282	7.5033	8.1084	7.8913	7.8949	7.8503	7.7499	7.5072	7.3698	7.3117	7.4262	7.4484	8.1532	7.3691	7.0638	7.2521	7.3954	7.2742	7.0798	6.8842	7.1524	6.9322	6.9881	7.0849	6.8637	6.7937	6.8971	6.7874	6.8692	6.9247	6.8185	6.8056	6.9578	6.8023	6.7962	6.3087	6.3861
AFF3	7.1463	7.1178	7.0258	7.3623	7.4481	7.3821	7.9955	7.7264	7.6126	8.5135	8.4763	8.2057	7.6126	8.1959	8.8502	8.8496	8.9257	8.6809	9.3704	9.0504	9.0625	8.5609	9.2025	8.5349	9.9335	9.01	8.8435	8.5654	8.9211	8.6927	8.1318	8.2012	8.0687	8.3247	8.8959	8.2208	7.6884	7.6559	7.5789	7.6331	7.5294	7.5729	7.3198	7.3567	6.9602	7.212	7.2227	7.1681	7.2606
AFF4	8.9927	9.4022	8.9333	9.0807	9.1419	9.2119	9.4711	8.9499	9.2188	9.2214	9.3367	9.1356	9.6375	9.3986	9.2387	10.375	9.9612	9.9768	10.016	9.2377	9.4905	9.1293	9.5976	9.5734	9.5518	9.1325	9.3228	9.0845	9.1184	9.6012	9.2324	8.7888	9.173	8.9831	9.0711	9.2508	7.5212	7.3308	7.4828	7.5868	7.5247	7.6255	7.487	7.5129	6.3703	7.3564	7.395	7.5508	7.6784
AFG3L1P	6.9776	7.1124	7.0906	6.9774	7.102	6.9649	7.012	7.0083	7.0498	7.0196	7.0324	6.9739	7.0061	7.059	7.0631	7.1018	6.9464	6.9348	7.0451	6.9638	7.0173	6.8278	6.7951	6.8682	7.0255	7.0987	6.7854	6.8894	6.9817	6.8273	7.1189	6.9609	7.0057	6.9705	7.011	6.828	6.3491	6.7741	6.2004	6.8216	6.8235	6.7228	6.2506	6.342	6.3703	6.769	6.341	6.7856	6.82
AFG3L2	10.47	10.582	10.357	10.207	10.465	10.289	10.285	11.092	10.437	10.122	10.068	10.642	9.8101	10.26	10.369	10.835	10.555	10.072	10.81	11.001	10.678	10.843	11.156	10.883	10.208	10.522	10.718	10.917	11.23	10.823	10.416	10.853	10.35	10.879	11.147	10.819	9.7357	10.042	9.8966	9.7568	9.8884	9.9348	10.598	10.597	6.3703	10.575	10.743	10.383	10.621
AFM	6.7064	6.859	6.9086	6.953	6.7606	7.0935	6.8685	6.9157	6.7957	7.0815	6.7689	7.1126	6.9267	6.7352	6.6721	6.7898	6.7941	7.2281	6.9592	6.6085	6.7035	6.6727	6.7062	6.6836	6.9487	6.6388	6.8414	6.9021	6.7853	6.7363	6.7957	6.8887	6.8214	6.8184	6.8601	6.9466	6.867	6.3817	6.4191	6.8228	6.7384	6.4233	6.1897	6.3544	6.8667	6.345	6.3055	6.1897	6.4258
AFMID	8.6714	9.0517	8.9336	8.5119	8.5252	8.6343	8.2985	8.3804	8.2633	8.2071	8.3598	8.0017	8.1775	8.0251	8.266	8.5505	8.0358	8.3203	8.4987	8.5418	8.539	8.3887	8.7207	8.9002	8.1145	8.656	8.6516	8.5464	8.9884	8.8204	8.4665	9.0792	8.4086	9.2941	8.8636	8.3568	7.0957	7.1261	7.066	7.257	7.0747	7.1877	7.9555	7.4662	8.307	8.2515	8.1833	7.8586	7.6988
AFP	9.1966	7.9909	7.8915	10.134	10.013	9.9394	7.5108	7.1946	7.3505	8.3193	8.3868	8.5381	11.647	10.772	10.558	7.0326	7.0511	7.0557	7.5061	7.1735	7.0408	7.0465	7.0284	7.1359	7.6279	6.9361	7.2078	7.1456	6.8867	7.2558	7.3494	7.151	7.2135	7.1544	6.9351	6.9726	9.1918	9.177	9.0813	9.4072	9.0426	9.1233	6.9056	6.4189	7.0064	6.3779	6.3901	6.2853	6.8636
AFTPH	7.8056	8.2032	7.5502	7.8437	7.6927	7.5834	7.6421	7.1568	7.6142	7.445	7.766	7.7811	7.4539	7.6023	7.572	7.5908	7.7009	7.5183	7.4338	7.4315	7.5939	7.7269	7.6241	7.2772	7.5174	7.5548	7.4682	7.7214	7.6816	7.5865	8.1086	7.8341	8.0384	8.1864	7.84	8.1788	7.0077	7.0747	6.9173	6.9142	6.9934	7.0076	7.5588	7.3656	8.0841	6.8614	7.003	7.1329	7.4424
AGA	7.8339	7.8326	7.6627	8.2583	7.987	7.9162	7.9699	7.5602	8.0063	7.4283	7.4244	7.9686	7.5989	7.7718	7.6199	7.3699	7.6138	7.4841	7.5394	7.5319	7.837	7.5992	7.7317	7.5091	7.8063	7.5886	7.7368	7.1224	7.4722	7.5366	7.4351	7.6505	7.7877	7.4369	7.9051	8.2884	7.0455	7.1103	7.082	7.0824	7.0983	7.3715	7.7285	7.7609	6.3703	7.4982	7.4165	7.4312	7.8814
AGAP1	9.1221	8.9039	8.984	8.7548	8.8525	8.9703	8.9428	9.0068	8.8002	8.9401	8.6978	9.1437	8.5008	8.263	8.9042	8.393	8.669	8.5246	8.6386	8.3368	8.5538	8.643	8.4951	8.1801	8.9745	8.264	8.2099	8.4077	8.1361	8.2732	8.4253	8.5556	8.5973	8.1657	8.6308	8.7602	8.2421	8.351	8.3602	8.423	8.4252	8.1475	8.2149	7.9682	6.3703	8.196	8.1268	8.1964	7.7647
AGAP11	6.9402	7.1326	7.032	6.9512	6.9378	6.9885	7.0461	6.9851	7.1168	6.9405	7.0777	7.0156	7.1422	7.0442	6.9446	7.0423	7.0187	6.918	6.9478	6.8905	7.1607	7.0616	7.085	7.0479	7.03	7.0523	6.9497	7.05	7.217	7.0157	7.0063	7.3138	6.8921	6.9368	7.0071	6.9713	6.8742	6.3404	6.405	6.3444	6.8883	6.8024	6.7864	6.4134	6.8157	6.3803	6.8619	6.9087	6.8149
AGAP2	6.728	6.4713	6.761	6.7553	6.8675	6.8664	6.8667	7.0037	6.9305	6.933	6.7789	6.9462	6.8723	6.7183	6.8882	7.0015	7.0424	7.0013	6.7039	6.7952	6.7448	6.7682	6.7566	6.9882	6.878	6.7722	6.8423	6.771	6.7891	6.7752	7.0285	6.9776	6.843	7.0043	6.8912	6.6233	6.8648	6.747	6.3321	6.4111	6.3816	6.833	6.4049	6.3767	6.3703	6.3647	6.4112	6.3327	6.3234
AGAP3	8.4413	8.2179	8.2764	8.0521	8.0941	7.8852	8.0586	8.0716	7.9551	8.3515	8.2136	7.9401	8.8364	8.8331	8.5738	9.3121	9.5389	9.3346	9.2921	9.2452	9.5371	8.6684	9.4583	9.4238	8.8583	9.3951	9.1172	8.8617	9.5105	9.3991	8.5801	8.8342	8.7822	9.7186	9.1546	9.0448	8.3727	8.439	8.4466	8.4729	8.2638	8.2706	8.1051	8.0009	6.3703	7.7784	7.9629	7.8772	7.6882
AGAP4	7.6157	7.7865	8.0171	7.5894	7.6675	7.6974	7.8013	8.3561	7.5089	7.8715	7.8006	7.9642	7.9249	7.9578	7.7046	7.606	7.4616	7.6403	7.7254	7.2407	7.5289	7.4916	7.4689	7.4974	7.6342	7.5186	7.6239	7.182	7.4957	7.4303	7.2862	7.4982	7.1024	7.0418	7.1392	7.4042	6.8823	7.029	7.0002	6.9487	7.0501	7.0046	6.8543	6.7699	6.8659	6.9081	7.0296	6.7805	6.9728
AGAP6	10.486	10.618	10.852	10.312	10.673	10.465	10.996	11.605	10.622	11.248	11.039	11.252	11.57	11.389	11.479	10.827	10.542	10.943	11.152	10.549	10.339	10.28	10.489	10.547	10.802	10.213	10.118	10.518	9.8942	10.048	9.3488	9.759	9.5681	9.0084	10.055	9.7829	9.1818	9.1352	9.1884	9.1674	9.295	9.2988	7.5556	7.7285	6.3703	8.1626	8.1642	8.0303	7.7618
AGBL1	6.9242	6.9536	6.8815	6.9214	6.8967	6.7701	6.8327	7.1686	7.0671	6.8515	6.9032	6.9239	6.9359	6.7648	6.8086	6.8709	6.7691	7.0469	7.0096	7.021	6.9542	6.9508	6.8552	7.3171	6.8806	6.96	6.7158	6.8174	6.8858	6.9029	6.838	6.885	6.8159	6.8164	6.9468	6.8413	6.4147	6.9848	6.972	6.8127	6.8898	6.781	6.841	6.8635	6.3703	6.2986	6.3674	6.7788	6.8332
AGBL1-AS1	7.0319	7.0519	7.129	6.9876	6.8511	6.9321	6.8933	7.1299	7.1882	7.0254	6.9674	6.9622	6.9898	6.9498	7.102	6.8299	6.8802	7.0831	6.897	6.9369	6.8769	6.9791	6.9201	6.9623	7.014	6.9873	7.0244	6.7498	7.0126	6.9567	6.6944	6.9846	6.9329	7.0475	6.9687	6.8158	6.844	6.8359	6.2805	6.8083	6.4011	6.9277	6.4109	6.9363	6.8946	6.8384	6.9699	6.8471	6.7663
AGBL2	6.9016	6.8541	6.9184	6.865	6.8145	6.9636	6.791	6.7549	6.7584	6.7435	6.9288	6.81	7.0315	6.9149	6.8351	6.906	6.843	6.8689	6.8239	6.7235	6.6602	6.8271	6.8351	6.8591	6.9405	6.7893	6.8887	6.8741	6.9412	6.791	6.8848	6.8204	7.011	6.8395	6.7493	6.8234	6.8017	6.3374	6.3253	6.4298	6.7786	6.3945	6.4202	6.2528	6.7918	6.7674	6.4131	6.3874	6.4226
AGBL3	6.8148	6.8153	6.8825	6.8468	6.6611	6.9784	6.884	6.9986	6.7579	6.798	7.0011	6.6408	6.9831	6.9702	6.6802	6.8219	6.7504	7.1238	6.9543	6.7815	6.7915	6.8618	6.7079	6.8666	6.9477	6.8901	6.6057	6.929	6.7671	6.7215	6.8474	6.9417	6.7926	6.7175	6.8147	6.6812	6.7943	6.3596	6.3079	6.8636	6.3533	6.8599	6.294	6.3633	6.7858	6.3868	6.2827	6.7938	6.2721
AGBL4	7.0782	7.0435	6.857	6.96	6.9619	6.954	6.9924	6.9228	6.9485	6.9735	7.0454	6.8198	6.7961	6.965	7.0101	6.9468	6.8094	7.1408	7.0962	7.25	6.7965	6.8616	7.0104	6.9799	6.7864	6.9591	6.8275	6.9619	6.8395	6.9716	6.8904	6.9465	6.9245	6.8458	6.9393	7.1145	6.8414	6.7975	6.2722	6.8849	6.7562	6.4079	6.8662	6.8386	6.3703	7.0298	6.9678	6.3961	6.4159
AGBL4-IT1	7.0208	6.904	7.1813	6.7792	6.9181	6.9066	6.8809	7.0798	6.9569	6.7799	6.9476	6.9478	6.8265	6.7749	6.852	6.9992	6.8085	6.7091	7.1408	6.7472	6.7971	6.8167	6.9072	7.1285	7.0169	7.0271	7.0516	7.0719	6.852	6.866	6.7716	7.043	6.9713	7.0536	6.9719	6.9594	6.7762	6.8246	6.8233	6.3284	6.7475	6.8121	6.8822	6.8259	6.3703	6.8596	6.4244	6.8294	6.8224
AGBL5	9.209	9.498	9.7092	9.178	9.1569	9.0995	9.2188	10.115	9.4591	9.6258	9.4525	9.6773	9.9234	9.4996	9.614	9.1539	9.127	9.2869	8.9305	9.1843	8.7864	9.3222	8.7701	9.2985	8.7906	8.7516	8.7435	9.0361	9.289	8.8333	9.0963	9.1003	8.7244	9.1565	8.6533	9.0244	9.401	9.4084	9.4991	9.2145	9.0828	9.2946	7.8327	7.6425	8.9778	7.8603	8.0198	8.0692	7.9906
AGBL5-AS1	6.9482	6.9555	6.9447	7.0684	7.0319	7.0459	6.9379	6.9837	7.1111	6.9573	7.0937	7.019	6.8565	6.9607	6.9411	6.8585	6.8555	7.1018	7.0282	7.0007	7.1887	6.9521	6.9191	6.7234	6.9748	7.0992	7.1266	6.8918	6.9969	6.8576	7.0087	6.7964	6.9418	7.2173	7.0247	6.9125	6.8099	6.8569	6.7829	6.8623	6.8145	6.3832	6.4291	6.8223	6.8683	6.9731	6.3383	6.7915	6.8766
AGER	7.0737	6.99	7.3876	6.9396	6.9671	7.0322	6.9463	6.907	7.2235	7.0201	7.053	6.9524	6.8598	7.0293	7.1946	7.0634	6.9247	7.0268	6.7964	6.9175	6.8761	7.1264	7.0741	6.8563	6.8756	7.1347	6.8845	6.8443	7.1306	7.0603	6.802	6.7912	6.9147	6.9481	6.9493	6.9057	6.8089	7.0681	6.9459	6.3458	6.9032	7.0005	6.3926	6.8185	6.7976	6.3907	6.3822	6.4299	6.3783
AGFG1	7.5771	7.8957	7.6866	8.0929	7.8077	7.5569	7.8497	8.0134	7.4224	7.5876	7.5788	7.777	8.0004	7.7052	7.2763	7.8622	7.7122	8.1397	7.6131	7.6222	7.771	7.9291	7.599	8.0132	7.6032	7.6784	7.7958	7.592	7.5821	7.904	7.6959	8.2645	7.7803	8.3297	7.5718	8.167	7.0727	7.072	7.0289	6.9773	7.0758	7.1283	7.515	7.3955	8.2377	7.2573	7.2258	7.2166	7.495
AGFG2	7.0876	7.2417	7.1574	7.4479	7.2712	7.2983	7.3015	6.8574	7.3048	7.062	7.1439	7.1394	7.0291	7.2266	7.2597	7.5277	7.3433	6.9709	7.1017	7.2962	7.3552	7.4319	7.3601	7.189	7.2078	7.3225	6.9826	7.3428	7.3167	7.3413	7.2171	7.3171	7.2465	7.5114	7.38	7.1891	7.5545	7.2665	7.7139	7.3716	7.4768	7.3892	7.1772	7.0492	6.3703	7.4874	7.4198	7.3149	7.3403
AGGF1	9.2084	9.2319	9.6017	9.1741	9.0829	9.3389	9.2934	9.8912	9.4058	9.2478	9.11	10.279	9.5951	9.51	9.4249	9.148	9.6356	9.3236	9.584	9.2601	9.2102	9.4031	9.3236	9.262	9.1437	9.2513	9.2093	9.3536	9.1289	8.8247	9.0146	9.1951	8.7653	8.4353	8.9774	8.9974	8.0526	7.9274	7.8659	7.9264	7.8595	7.9054	8.1382	8.351	9.1818	7.5386	7.4584	7.5529	8.3568
AGK	9.3029	9.6131	9.5424	9.1498	9.3417	9.2711	9.2452	9.6928	9.4417	8.9244	8.9086	9.6289	9.2634	9.1734	9.0504	9.2123	9.4936	9.7133	9.4014	9.2508	9.4435	9.8364	9.2993	9.5648	9.2513	9.5915	9.5938	9.5454	9.4802	9.6471	9.5617	9.852	9.4092	9.3928	9.3408	9.5239	8.2869	8.0876	8.2697	8.1765	8.2255	8.4	8.7096	8.8244	6.3703	8.9446	8.9426	8.8534	8.6303
AGL	9.9739	9.5382	9.3892	9.4866	9.3307	9.28	10.075	9.7471	9.8285	10.543	9.9121	10.756	10.048	10.559	11.286	11.411	11.84	11.021	11.875	11.688	11.356	11.414	11.938	10.911	11.129	11.726	11.299	11.677	11.67	11.284	10.974	10.622	10.743	10.702	11.647	10.576	9.6103	9.3129	9.4114	9.5429	9.1121	9.1285	10.841	10.962	11.245	9.3404	9.1489	9.2252	9.9553
AGMAT	7.4329	7.1309	7.4198	7.3895	7.4289	7.3487	7.1414	6.9188	7.1421	7.057	6.8804	6.9318	6.9232	7.017	6.9974	6.9466	6.9411	6.8396	6.8758	6.8708	6.9544	6.829	6.8067	7.0499	6.9201	6.9445	6.8679	6.9407	6.8803	6.7219	6.8327	6.8235	6.8514	6.7838	6.8471	6.8072	6.8235	6.3174	6.8246	6.3517	6.7589	6.8557	6.3766	6.8527	6.3703	6.351	6.8176	6.4267	6.9742
AGMO	6.9665	6.9171	7.0277	7.004	6.8713	6.8714	7.0788	7.0713	6.8192	6.8464	6.7571	7.2024	6.9466	6.7129	6.7947	7.0736	6.9411	7.0517	6.9024	6.9501	7.0344	7.0135	6.7767	6.9503	7.0516	6.8759	7.0536	6.9749	7.0381	6.9528	7.0145	7.0908	6.9006	7.3936	6.8291	6.9812	6.4292	6.8884	6.3815	6.8703	6.7671	6.4054	6.4248	6.8602	6.8399	6.3506	6.8645	6.373	6.4254
AGO1	8.6739	8.3287	8.1066	8.5928	8.749	8.5776	8.4055	8.1197	7.8464	8.3758	8.3745	8.0808	8.3618	8.281	8.2614	7.9847	8.3879	8.3335	8.456	8.282	8.4628	8.5152	8.4964	8.7263	8.4757	8.5513	8.7172	8.3634	8.3064	8.5092	8.616	8.5806	8.4045	8.3935	8.5965	8.3772	7.6207	7.5105	7.5993	7.7204	7.4172	7.3303	7.6319	7.6742	8.2327	7.9646	7.8592	7.9851	7.8325
AGO2	11.303	11.672	11.723	11.036	11.306	11.326	10.937	11.1	10.538	10.956	10.876	11.122	10.813	10.551	10.641	10.687	10.187	10.819	10.684	10.31	10.483	9.7713	10.894	10.879	10.808	10.475	10.609	9.9673	10.544	10.621	10.019	10.099	9.8225	11.134	10.804	11.629	8.709	8.9499	9.005	8.7367	8.9151	8.7666	9.1029	8.7666	9.9437	9.2779	9.3715	9.4429	8.7202
AGO3	7.5823	7.6547	7.6557	7.6633	7.6082	7.7076	7.7952	7.6557	7.5327	7.8143	7.9395	7.7103	7.8215	7.8008	7.9184	8.1128	8.073	8.2567	8.2594	8.1571	8.2705	7.9607	8.1994	8.401	7.986	8.1735	8.3295	7.8527	8.2238	8.1121	7.6681	8.1277	7.8065	8.0126	8.2393	8.1169	7.0069	7.0362	6.403	6.8147	6.8705	6.9425	7.1263	7.01	6.3703	7.037	6.8	6.838	6.9484
AGO4	7.0931	7.0238	7.1387	7.0485	7.1768	6.9564	7.1017	6.954	7.2596	7.359	7.327	7.3131	7.1312	7.2656	7.3056	7.1899	7.4612	7.4017	7.4909	7.6448	7.5243	7.3555	7.5522	7.5249	7.095	7.4193	7.4505	7.4252	7.3851	7.3183	7.3871	6.94	7.3062	7.3816	7.3766	7.4132	7.1078	6.9573	6.9494	6.9721	7.0213	7.1119	7.1121	7.2525	6.3703	7.111	6.9511	6.9215	7.2254
AGPAT1	8.7614	8.8795	8.9289	8.7884	8.6442	8.3346	8.5649	8.7773	8.3119	8.8746	8.7498	8.4361	9.1548	8.5976	8.5213	8.5203	8.7203	9.1519	9.0044	8.9353	8.8708	9.1928	8.8771	9.3708	8.5659	8.9244	8.763	9.2391	9.2302	8.8324	9.331	9.366	9.0885	9.1679	9.2679	8.8781	9.0643	9.0861	8.9598	9.0732	9.0448	9.0613	8.1574	8.2261	9.1572	8.6893	8.6713	8.6413	8.2613
AGPAT2	8.3618	8.0794	8.1466	8.3848	8.1523	8.1578	8.1684	7.7798	8.0985	8.3004	7.9251	7.8049	7.9688	8.2016	8.0883	8.2979	8.0085	8.1701	8.0733	8.2797	8.2302	8.231	8.0712	7.8437	8.192	8.3909	8.3717	8.6676	8.4344	8.5833	8.7806	8.3987	8.825	8.952	9.0737	8.215	8.6116	8.5925	8.5222	8.4276	8.6854	8.5007	8.9181	8.7378	6.3703	9.7067	9.5307	9.5784	8.2366
AGPAT3	6.871	7.1281	7.1253	6.986	6.9212	7.1211	7.164	7.434	7.0418	7.137	7.2159	7.2606	7.3409	7.027	7.0862	7.1667	7.1284	7.28	7.2408	6.9607	7.3212	7.311	7.149	7.2418	7.1197	7.0278	7.2607	7.3624	6.9741	7.1386	7.3849	7.4555	7.4237	7.0377	6.9962	7.3336	7.254	7.2322	7.2772	7.2843	7.007	7.3109	7.2962	7.3071	6.3703	7.417	7.2896	7.4046	7.086
AGPAT5	9.8289	9.8628	9.9015	9.4249	9.4262	9.5201	9.1303	9.757	9.0457	8.6037	8.3769	9.4591	8.4765	8.087	8.3895	8.085	8.0989	8.5965	8.0789	7.9709	8.1552	8.187	7.8568	8.0765	8.3583	7.8158	8.0665	7.9337	7.7539	7.7049	8.005	8.2991	8.1548	7.5392	8.3174	8.5776	7.3349	7.1771	7.254	7.2239	7.3109	7.2073	7.1445	7.3025	6.8758	6.3942	6.8697	6.9044	7.1576
AGPS	9.5033	9.5138	9.5051	9.4662	9.5968	9.6366	9.3393	9.9183	9.2532	9.0025	9.0383	9.3567	9.3218	8.8467	8.7522	8.7548	9.0651	9.1707	8.5556	8.6959	8.7121	8.9261	8.539	9.0609	8.128	8.8421	8.4765	8.9118	8.5967	8.4898	9.0173	9.7283	9.2025	8.92	8.8439	9.4922	7.4901	7.4883	7.5535	7.5723	7.5437	7.5401	7.6851	8.0069	6.3703	7.2797	7.1604	7.177	7.8592
AGR2	6.9431	7.153	6.7272	6.99	7.054	6.9983	7.0763	7.0472	6.7888	6.922	6.9554	7.0714	6.9659	7.057	6.9163	6.9289	7.0575	7.1134	6.8214	6.9757	7.0235	6.9926	6.8732	6.9618	6.9767	7.0625	6.9637	6.803	6.8477	6.9186	7.0166	7.0626	7.0845	6.934	6.873	6.9611	6.8603	6.8018	6.8498	6.8841	6.3248	6.4128	6.8302	6.8144	6.3703	6.8185	6.3199	6.4054	6.8579
AGR3	7.1065	7.1029	7.1039	7.1356	7.2208	7.0921	7.1891	7.0557	7.2432	7.0279	7.2833	7.1159	7.1201	7.2691	7.3661	7.1776	7.0395	6.9234	7.1601	7.0195	7.08	7.0148	7.0899	7.1124	8.1883	7.0405	7.2173	7.3551	7.2164	7.1585	7.2269	7.0742	7.1566	7.2105	7.1941	7.1087	6.8599	6.8722	6.7993	6.8065	6.8034	6.824	6.8423	6.8159	6.8964	6.8051	6.8034	6.835	7.0012
AGRN	8.9795	8.7244	8.849	8.2439	8.702	8.7765	8.6003	8.6346	8.5724	8.9559	9.0114	8.7985	8.1372	8.5418	8.6448	7.7261	7.9366	8.0212	8.2776	8.0339	8.2227	8.6356	8.1246	7.7322	8.8033	7.9115	8.3575	8.3259	7.86	8.2364	8.615	8.3654	9.1583	7.8361	7.6219	8.3726	9.7734	9.8985	9.8017	9.8626	9.7183	9.7183	7.5276	7.5782	8.2619	8.0468	8.0819	7.9828	7.7062
AGRP	6.8689	6.85	6.9642	6.774	6.8048	6.7623	6.8418	6.8356	6.8297	6.6855	6.9405	6.7916	6.8921	6.8219	6.9082	6.9843	6.8289	6.9573	6.983	6.9214	6.8505	6.9465	6.7813	7.0221	7.0947	6.9182	6.8311	6.8788	6.7851	6.9403	6.7276	6.8516	6.9158	7.0167	6.9725	6.7001	7.0266	7.1175	6.8914	6.9926	6.8	6.9642	6.8206	6.4157	7.3527	6.9041	6.7641	6.4153	6.8557
AGT	6.7601	6.6684	6.9541	7.0018	6.768	6.7785	6.8813	6.9477	6.9263	6.9304	7.0832	6.8422	7.1683	7.0971	7.3644	7.7574	8.2057	8.3401	8.7377	8.9569	9.2577	9.296	9.0437	9.6286	8.6933	9.1248	9.4988	9.8311	9.1807	9.6206	9.465	9.2374	9.1398	9.9352	9.8405	9.1826	9.8185	9.9533	9.7734	9.7998	9.982	9.8344	9.5036	9.4949	9.9046	10.14	10.076	10.208	10.432
AGTPBP1	9.7407	9.874	10.384	9.7155	9.5899	9.8916	9.5681	10.513	9.8751	9.465	9.4219	10.323	10.005	9.4321	9.4082	8.6436	8.5259	8.8101	8.8714	8.8002	8.4005	8.7596	8.7895	8.9687	8.7109	8.838	8.6524	9.0392	8.8667	8.5313	8.8255	9.2416	8.5668	8.747	8.8268	9.0345	7.7157	7.888	7.7674	7.6734	7.8378	7.8385	9.1711	9.3743	6.3703	7.4246	7.5762	7.57	9.1074
AGTR1	6.6798	6.8597	6.7534	6.8117	7.0221	6.8491	6.8502	6.8255	6.7437	6.892	6.7436	6.7999	7.1324	7.4188	7.249	6.9093	7.0723	6.7852	6.9768	6.9211	6.9406	6.9297	6.9924	6.8834	7.0296	6.9488	6.9638	7.0007	6.9617	7.1968	7.3091	7.073	7.1357	7.0507	6.9109	7.1294	6.932	6.8084	6.9197	6.8514	6.8485	6.8834	7.3269	7.3762	6.3703	7.3517	7.307	7.1579	7.1646
AGTR2	7.0322	7.0705	7.2203	6.8722	6.8843	7.023	6.6219	7.0026	7.0761	6.9765	7.0195	6.9212	6.9107	6.9846	6.6804	6.9592	6.9892	7.0347	7.0509	6.9469	6.7976	7.1036	6.9307	7.0141	6.9298	6.7617	6.9413	6.8639	6.9437	6.9152	7.0372	6.8568	6.8909	6.702	7.0558	6.869	6.9832	7.014	6.8933	7.0737	6.9189	6.9222	6.397	6.3909	7.0783	6.8576	6.8198	6.8809	6.4169
AGTRAP	8.1532	7.9929	8.0334	8.062	8.0183	8.055	7.8811	7.5695	7.8993	7.6036	7.8113	7.354	7.0935	7.1357	7.4761	7.5262	7.4875	7.4066	7.4333	7.5735	7.4339	7.6016	7.4018	7.3181	7.2969	7.6455	7.4772	7.565	7.5015	7.464	7.8194	7.7736	7.7815	8.044	7.5668	7.513	7.6539	7.6756	7.6324	7.7562	7.6602	7.3868	6.9883	7.1958	6.9256	7.7271	7.857	7.6532	7.6042
AGXT	6.9019	6.7331	6.9583	6.8553	6.9289	6.7183	6.7709	6.9303	7.0616	7.0567	7.0455	6.8577	6.8	6.807	6.8517	6.9525	6.9993	6.847	6.9707	6.827	7.0002	6.8416	7.1684	6.8926	7.0366	6.9087	6.9817	7.1453	6.981	6.8541	7.0014	6.8212	6.9907	7.0768	6.8613	6.9005	7.1009	7.2807	7.2962	7.402	7.3936	7.4198	6.3011	6.3956	6.3703	6.2658	6.8737	6.978	6.8199
AGXT2	6.871	6.8561	6.9097	6.9061	6.8785	6.8322	6.9291	7.0132	6.8395	6.8305	6.7764	6.8008	7.0216	6.8235	6.7908	6.8487	6.7795	6.8123	6.8669	6.7665	6.7766	6.7872	6.8165	6.8462	6.942	7.1206	6.8929	7.1185	6.867	6.8683	6.7573	6.8104	6.8773	6.7874	6.8971	6.9123	6.3921	6.8353	6.4044	6.4171	6.4222	6.9431	6.2839	6.3288	6.3703	6.8508	6.8037	6.2523	6.3295
AHCTF1	9.3215	8.9921	9.663	8.9028	8.909	9.4446	9.3708	9.7413	9.624	9.5836	9.4314	10.292	9.6468	9.703	9.5338	9.2377	8.8959	8.9086	9.0074	8.3765	8.3933	8.4032	8.6687	8.7034	8.9579	8.4395	8.4849	8.5326	8.4039	8.1401	8.3485	8.3711	8.3191	8.1355	8.4572	8.6015	7.5157	7.3468	7.4608	7.4875	7.4296	7.4521	8.1875	8.3459	8.8841	7.3994	7.4799	7.7126	8.4632
AHCY	12.27	12.768	12.809	12.378	12.503	12.025	11.832	12.165	11.639	12.093	11.889	11.903	12.9	12.118	11.986	11.466	11.312	11.977	11.305	11.679	11.646	12.06	11.449	12.008	11.279	11.045	11.781	11.73	11.726	11.506	11.913	11.96	11.45	11.33	11.114	10.933	11.964	12.129	12.006	12.122	12.074	11.903	10.201	10.184	6.3703	10.499	10.505	10.346	10.241
AHCYL1	10.748	11.318	11.027	10.524	10.744	10.729	10.714	11.067	10.536	11.397	11.427	11.631	11.122	11.499	11.19	10.824	10.956	10.864	10.627	10.556	10.49	11.043	10.566	10.486	10.638	10.427	10.603	10.816	10.619	10.66	11.094	10.718	11.18	10.891	10.999	11.782	9.1914	9.1572	9.0396	9.1608	9.2019	9.0732	10.303	10.367	11.03	10.426	10.488	10.61	10.623
AHCYL2	7.9909	8.014	8.4743	7.8207	7.8949	8.2879	7.8322	8.5406	8.2087	8.0557	7.9597	8.0462	8.4333	8.0604	8.0185	8.0933	7.6211	8.2684	8.1616	7.8942	7.6427	7.9489	8.1341	7.8998	7.9775	7.7038	7.6842	7.7016	7.9212	7.6568	7.5678	7.9245	7.659	7.6947	8.0192	7.7684	7.094	7.1272	7.1584	7.0822	7.1434	7.2283	6.3819	7.0434	6.3703	7.0151	6.8117	6.8975	7.1555
AHDC1	7.3023	7.1126	7.2091	7.0267	7.3133	7.1807	7.2964	7.5587	7.2135	7.5834	7.7479	7.0606	7.6749	7.3573	7.4899	7.5473	7.3521	7.4695	7.6022	7.4531	7.2962	7.4942	7.3573	7.4032	7.2942	7.4709	7.4139	7.59	7.4264	7.3546	7.6086	7.5825	7.4482	7.4862	7.5766	7.3323	8.2947	8.3865	8.1453	8.2619	8.3415	8.1586	7.3316	7.2562	6.3703	7.7553	7.9028	7.7161	7.4587
AHI1	7.9313	7.5089	8.0589	7.8001	7.8762	7.7591	7.9948	8.0034	7.8565	8.3525	8.1587	8.338	8.444	8.4554	8.4727	8.4634	8.5094	8.35	8.6711	8.4774	8.0602	8.6184	8.2346	8.4351	8.8893	8.1489	8.0658	8.6879	7.9626	8.176	8.2501	8.441	8.281	7.9157	7.8375	8.634	7.5887	7.6413	7.7461	7.7115	7.5524	7.7135	7.4873	7.4898	7.6728	7.0718	7.3159	7.1041	7.2565
AHNAK	7.4597	7.4662	7.9738	8.7842	8.7589	8.9477	10.614	10.247	10.222	11.938	11.574	10.441	11.822	11.786	11.343	9.835	9.9966	9.9053	10.358	9.9436	9.9997	10.089	10.682	10.369	11.186	10.327	10.833	10.635	10.339	10.815	11.254	10.967	11.554	10.443	10.886	10.184	11.326	11.11	11.222	11.17	11.119	11.237	11.037	10.902	11.534	11.415	11.41	11.3	11.35
AHNAK2	7.3073	7.3109	7.8552	7.7354	7.5036	7.7669	7.8356	7.8953	7.3543	8.0728	7.6695	7.6105	7.871	7.7163	9.2456	8.1951	7.5018	9.2523	7.7182	7.6125	7.5008	7.5159	7.9686	7.8013	8.0097	7.0501	7.9393	7.7504	8.2155	7.8698	9.1624	9.494	9.2655	8.6854	10.661	9.6118	7.1649	7.0378	7.11	6.9759	7.0325	7.0225	7.1865	7.168	6.3703	7.5738	7.8202	7.6361	7.5809
AHR	11.724	12.45	11.47	12.09	12.32	12.798	12.291	11.86	12.636	12.409	12.798	12.98	11.689	12.714	12.847	12.507	12.262	12.12	12.895	12.725	12.568	11.265	12.671	11.81	12.592	12.262	12.293	11.806	11.78	12.194	11.166	10.906	11.991	11.953	12.426	12.868	10.814	10.709	10.743	10.724	10.797	10.671	10.822	10.847	11.345	10.921	10.842	10.9	11.023
AHRR	6.9404	7.0307	7.0787	6.8013	7.0695	6.8255	7.0522	6.7772	6.9074	7.0068	7.0343	6.8506	6.8746	6.9702	6.9783	6.7264	6.9413	6.8858	6.8659	6.8953	6.9315	6.9071	6.8837	6.8277	6.8993	6.8189	6.83	7.0181	6.9403	6.8866	6.9526	6.8616	6.8865	6.7375	6.8112	6.9137	6.3527	6.3829	6.8302	6.3579	6.3773	6.8401	6.2934	6.4093	7.687	6.2999	6.8655	6.3181	6.3556
AHSA1	10.656	10.638	9.8646	10.455	10.388	10.547	10.53	9.8056	10.272	10.033	10.392	9.2937	9.1734	9.8143	9.9819	10.398	10.146	9.896	10.246	10.297	10.279	10.268	10.464	9.6646	10.241	10.371	10.323	10.059	10.52	10.454	9.9891	9.7673	10.369	11.097	10.622	10.457	9.6847	9.5694	9.6169	9.5104	9.4521	9.6416	10.003	10.048	10.358	10.142	10.044	10.114	9.6653
AHSA2	8.0761	8.0608	7.9486	7.6836	7.8367	7.9396	8.1455	7.7187	7.869	8.2286	8.0703	7.8991	8.1127	8.1401	8.3797	7.9517	8.0963	7.6005	8.6057	7.9322	8.1892	8.3027	8.1452	7.9937	8.1009	8.3236	8.2059	8.0265	7.871	7.9452	7.7177	7.3425	7.9354	7.062	7.8059	7.6514	7.4493	7.2839	7.1011	7.3047	7.1953	7.1369	6.9883	6.8018	6.7755	6.9173	7.1983	7.0102	6.886
AHSG	7.0796	7.3044	6.9607	7.11	7.1923	7.3143	7.1765	7.1114	6.9238	6.9428	7.1232	6.8823	6.9274	7.3121	7.1687	7.195	7.2198	7.1386	7.2308	7.2918	7.0487	7.1218	6.977	7.1326	7.2934	7.064	7.222	7.2677	7.4235	7.0522	7.2431	7.0575	7.3111	7.0223	7.1259	7.111	9.188	9.2897	8.8448	9.1909	9.014	9.2897	6.8191	6.7499	6.3703	6.9291	6.3341	6.8664	6.319
AHSP	7.5443	7.3769	7.6339	7.4303	7.4145	7.4716	7.1193	7.032	7.0885	7.0939	6.9202	7.0706	6.9296	6.9912	6.962	7.0222	6.856	6.952	7.044	6.904	6.8584	7.0963	6.9479	7.0859	6.8795	6.9302	6.9449	6.8671	6.9168	6.9057	6.9215	6.9862	7.0252	6.932	6.8167	7.103	10.52	10.6	10.495	10.543	10.5	10.484	6.8087	6.423	6.9283	7.3541	7.3737	7.4267	7.9649
AICDA	6.7779	6.843	6.7545	6.8422	6.9616	6.7607	7.0361	6.847	7.0195	6.9288	6.9714	6.9331	7.01	6.9233	6.9643	6.8257	6.93	6.9004	7.1034	6.8083	6.8959	6.8761	6.9245	6.87	6.8537	6.8077	7.0064	6.9735	6.965	6.8227	7.0887	6.8448	6.998	7.0238	6.9113	7.0464	6.3362	6.3644	6.7876	6.3498	6.4007	6.3358	6.854	6.8436	6.7691	6.8073	6.3449	6.358	6.3217
AIDA	8.4242	8.3559	8.2165	8.5367	8.6539	8.3624	8.4617	8.7368	8.0819	7.8696	7.7839	8.144	7.8747	7.5571	7.5322	7.7429	8.0176	7.8071	7.6132	7.6447	8.0661	8.5089	7.565	7.9764	7.7838	7.9887	8.0091	8.2947	7.5537	8.0039	7.9838	8.1689	8.239	7.7665	7.5764	8.1392	7.2503	7.1362	7.0677	7.22	7.1242	7.246	7.0844	7.2565	7.3342	6.9425	7.1189	6.8518	7.1361
AIF1	8.3129	7.7963	8.383	8.3222	7.9379	7.8837	7.8847	7.4982	7.8614	7.5723	7.3963	7.5083	7.439	7.3918	7.353	7.2796	7.174	7.0623	7.214	7.0674	7.1185	7.0858	7.1047	6.8777	7.5671	7.1284	6.9296	7.1092	7.3475	7.2136	7.2206	7.0878	7.1053	6.9871	7.2099	7.0921	7.9053	7.9756	7.8513	7.8941	8.0225	7.9769	8.4938	8.6449	6.3703	8.8147	8.8183	8.8422	9.699
AIF1L	10.131	10.037	9.4165	9.7413	9.6742	9.4654	9.4046	8.856	9.4388	8.6864	8.399	9.1761	7.6899	8.0846	8.1909	8.3634	8.1535	7.5996	7.4782	7.5075	7.4742	7.2998	7.3066	7.3183	7.4275	7.2987	7.1207	7.3125	7.4226	7.0563	7.3936	7.2801	7.1373	7.1339	7.181	6.8797	8.0523	7.9651	8.0456	8.0558	7.8741	7.9856	8.2659	8.2313	8.3715	8.4453	8.6179	8.4777	8.0971
AIFM1	8.9305	8.803	8.4992	8.4554	8.5159	8.5119	8.4062	8.5727	8.673	8.7837	8.8046	8.7803	8.4229	8.7039	8.7827	9.9891	9.6552	9.3025	9.5112	9.8026	9.5486	9.5121	9.5684	9.4819	9.0547	9.3734	9.366	9.3616	9.7314	9.2559	9.2573	9.0241	9.118	9.6216	9.4853	9.1024	8.0335	8.0504	7.9282	7.9313	7.8116	7.8666	8.9018	9.0181	9.5901	8.653	8.6687	8.683	8.4083
AIFM2	6.9715	7.3374	7.2238	7.3416	7.0845	6.9831	7.1893	6.8364	6.847	6.9225	7.05	6.9085	7.0294	7.0865	7.0699	6.9288	7.1811	6.9439	7.2142	6.9557	7.1091	7.247	7.063	7.0462	7.0417	7.0587	7.0859	6.9911	7.175	7.0509	7.2918	7.2201	7.2821	7.1197	7.2097	6.8779	7.1398	7.0905	7.0769	7.2418	7.2799	7.1137	7.1306	6.9939	6.3703	7.2966	7.171	7.2699	7.1693
AIFM3	7.0844	7.207	6.9046	7.0171	7.0452	7.0197	6.9336	6.7931	7.0321	6.9663	6.8385	7.0713	6.8057	6.7611	6.8608	6.8896	6.9867	6.9967	7.0396	7.0072	7.0033	6.9539	6.9699	6.9533	7.0926	7.1077	6.8436	7.005	6.9315	7.1877	7.0043	6.8276	6.9257	6.8246	6.8153	6.9002	6.3718	6.8157	6.9009	6.3594	6.2296	6.3108	6.7779	6.3557	6.8049	6.4053	6.4068	6.1858	6.3717
AIG1	8.7531	8.6632	8.159	8.9398	8.9699	8.7919	8.0638	7.4311	7.8425	7.8425	7.872	8.0588	7.9398	8.0087	8.3559	8.6616	8.7847	8.2404	8.6676	8.9971	9.0225	9.0924	9.1662	8.4082	8.5344	9.3516	9.1031	9.3496	9.4553	9.2066	9.2743	8.7039	9.0957	9.2535	9.7762	8.643	8.2143	8.2816	8.2644	8.154	8.1964	8.1385	9.2499	9.4753	9.8369	9.2653	9.1804	9.2209	9.1679
AIM1	7.1102	7.5089	7.2286	7.0573	7.2572	7.3427	7.2184	7.1499	7.1131	7.1425	7.2209	6.7909	6.9081	6.9931	7.1131	6.9865	6.9185	7.0244	6.9287	7.3251	6.9666	6.9886	7.1447	7.385	7.1021	6.9882	7.0351	6.9914	7.2022	7.2206	7.1118	7.1512	7.1495	7.3174	6.9989	7.0653	6.9681	6.9399	6.8049	6.3117	7.0954	6.9355	6.9954	6.8262	7.0241	6.359	7.1361	6.8902	6.9776
AIM1L	7.6509	7.1779	7.354	7.4634	7.4229	7.2895	7.1991	6.9724	7.3373	6.9	6.9268	6.9141	7.1188	6.8262	6.8182	6.9652	6.8512	6.9145	6.8511	6.8292	6.8831	6.7841	6.7375	6.8259	6.8572	6.9771	7.0178	6.9699	6.7565	6.8529	6.8392	7.0107	6.8284	6.8456	6.9055	6.8422	6.2392	6.3105	6.8447	6.3195	6.3036	6.8373	6.3388	6.4024	6.9004	6.8108	6.3964	6.7834	6.3203
AIM2	7.4984	7.5456	7.4723	7.0102	7.4231	7.2057	7.4085	7.5533	7.3562	7.3053	7.1585	7.2655	7.2445	6.8986	7.1375	6.8442	6.9094	7.1406	6.9646	6.9485	6.7778	6.8104	6.7792	6.9025	7.3222	6.8767	6.897	7.0332	6.7959	6.755	6.9002	7.1006	6.9093	6.9882	6.7919	6.8473	6.801	6.3893	6.8348	6.8333	6.8367	6.9313	6.7989	6.4248	7.7723	6.8643	6.4077	6.7864	6.8699
AIMP1	7.0829	7.0482	6.8799	6.953	6.8888	7.062	6.9174	6.9055	7.1261	6.7823	7.0423	7.1873	7.0529	6.9826	7.0333	7.0546	7.0024	6.8693	6.8993	6.9485	7.1147	7.0169	7.0812	6.7501	6.9497	6.9894	7.097	7.1305	6.9726	7.1418	7.0115	6.801	7.1361	7.1225	7.0733	6.9669	6.2961	6.3624	6.3312	6.8172	6.3177	6.7701	6.4217	6.8448	6.8976	6.7818	6.9004	6.4221	6.3727
AIMP2	11.678	11.465	11.563	11.771	11.631	11.666	12.006	11.353	11.705	11.293	11.137	11.066	10.818	10.982	11.216	12.231	11.991	11.898	11.424	11.606	11.525	11.491	11.531	11.642	11.452	11.449	11.601	11.496	11.624	11.496	11.416	11.51	11.364	11.622	11.156	10.659	10.941	10.788	10.894	10.906	10.824	10.803	10.415	10.496	6.3703	10.795	10.8	10.735	10.323
AIP	8.3692	8.1403	8.8285	8.3446	8.1554	8.1583	8.6536	8.641	8.8395	9.026	9.0596	8.1046	9.5166	8.9784	9.3055	9.1248	8.9917	9.4049	8.8188	9.1512	9.504	9.5386	9.3859	9.673	9.1024	9.3318	9.445	10	9.9212	9.6322	9.7004	10.296	9.5973	9.9908	9.4662	9.214	10.325	10.543	10.391	10.411	10.408	10.488	9.0308	8.8995	6.3703	9.7821	9.8029	9.5115	9.3172
AIPL1	7.1142	6.993	7.1962	7.0673	6.9074	6.999	6.8852	7.139	6.858	7.0367	6.9313	6.906	6.9046	6.8728	7.0094	6.9482	6.9507	6.9744	7.0182	6.7228	6.9376	7.0027	7.0093	6.8092	6.9067	6.8673	6.6753	7.1008	6.8894	6.935	7.0679	6.986	6.8465	7.2474	7.0215	7.0606	6.8065	6.8183	6.3347	6.4105	6.8648	6.945	6.8688	6.8893	6.3703	6.8532	6.347	6.8053	6.9711
AIRE	12.725	13.218	12.361	12.866	13.222	13.394	13.051	12.466	13.294	13.277	13.528	13.813	12.604	13.593	13.517	13.266	13.037	12.883	13.513	13.536	13.593	12.045	13.479	12.553	13.259	13.155	13.11	12.337	12.661	13.129	11.979	11.306	12.983	12.898	13.433	13.694	11.574	11.573	11.599	11.452	11.484	11.465	11.828	11.688	12.589	11.923	11.933	12.015	11.939
AJAP1	7.0714	7.0064	7.0046	7.0569	7.0445	7.1057	6.9154	7.1709	7.222	7.056	7.0379	7.0356	7.112	6.9341	6.9416	6.9721	7.1314	7.0355	7.0865	7.083	7.0564	7.0208	7.217	6.9398	7.1972	7.1605	6.9708	7.1359	7.0668	7.061	7.1774	7.0161	7.1233	7.0424	7.0921	7.0511	6.9226	7.0317	6.9471	6.908	6.9591	6.9475	6.7939	6.3276	6.9274	6.8467	6.8243	7.0561	6.9038
AJUBA	7.719	7.7982	7.7854	7.1777	7.3036	7.3388	7.6606	7.2524	7.7645	8.1769	8.0909	8.1597	7.6444	7.7947	7.8779	8.046	8.1459	7.3119	7.8945	8.0139	7.8787	7.8925	8.0508	7.578	7.829	7.8854	7.7776	8.1208	8.3034	7.7626	7.7109	7.7558	7.7575	7.6069	8.2445	7.7575	7.3164	7.4263	7.2863	7.3702	7.4146	7.3734	7.0756	7.0676	7.2018	7.0219	7.1368	6.9546	6.9869
AK1	7.8338	7.8147	7.9991	7.7959	7.5677	7.8288	7.5256	7.4533	7.6578	8.445	8.2969	7.7002	9.3236	9.301	9.898	10.116	10.704	10.416	10.6	10.933	10.943	10.18	11.05	10.689	10.202	11.341	10.79	10.733	10.96	10.928	10.487	10.316	10.236	11.142	11.237	9.6738	9.2201	9.3825	9.1914	9.3704	9.5224	9.3518	11.352	11.103	11.767	10.974	10.851	11.06	10.18
AK2	10.585	10.231	10.585	10.753	10.542	10.428	10.476	9.8042	10.398	9.9758	10.483	9.9734	11.04	10.689	10.848	11.551	11.564	11.71	11.232	11.56	11.554	11.615	11.248	11.826	11.439	11.716	11.779	11.678	11.869	11.758	12.008	11.899	11.703	11.879	11.742	10.831	10.775	10.772	10.752	10.971	10.867	10.806	11.108	11.147	11.957	11.219	11.279	11.309	11.243
AK3	10.336	10.642	10.87	10.513	10.543	10.427	10.202	10.667	10.031	10.724	10.86	11.142	11.255	11.239	11.01	11.871	11.413	11.782	11.675	11.646	11.443	11.569	11.721	11.655	11.177	11.55	11.354	11.463	11.792	11.557	11.43	11.921	11.387	11.889	11.848	11.799	9.6875	9.3399	9.5665	9.4384	9.6963	9.7167	11.485	11.664	12.067	11.248	11.284	11.223	12.272
AK4	12.05	12.059	12.481	11.697	11.501	11.545	10.829	10.717	10.581	10.563	10.36	11.188	11.085	10.231	11.732	9.5929	9.4272	11.463	10.347	9.872	10.333	10.157	10.223	10.885	10.232	9.8984	10.677	10.428	10.059	10.765	10.298	11.009	10.476	10.111	12.168	10.47	9.9052	9.7928	9.7654	9.8109	9.6762	9.7492	11.512	11.477	12.071	10.53	10.636	10.551	10.933
AK5	7.0241	7.0639	7.0057	6.7846	6.8024	6.919	6.5938	6.9929	6.766	6.97	6.7975	6.8246	6.7479	6.8702	6.8963	6.8874	6.7764	6.8306	6.6578	6.9797	7.0111	6.8056	6.8986	7.148	7.0039	6.8709	6.8848	6.8772	6.7775	6.8652	6.886	6.7909	7.1223	6.9435	6.9698	7.3851	6.3968	6.4035	6.357	6.3119	6.7873	6.8842	6.8673	6.8011	6.3703	6.3816	6.8736	6.8789	6.8598
AK6	8.4973	8.591	7.6162	8.6136	8.5392	8.8361	8.4294	7.6516	8.8682	7.9356	8.2127	8.4138	7.3448	8.2897	8.304	8.6445	8.5727	8.0287	8.432	8.8411	9.0153	8.3177	8.1571	7.7632	8.2304	9.4741	9.131	8.2073	8.3485	9.11	8.8021	7.5988	8.7407	8.5266	8.7626	8.5991	6.9099	6.8889	6.3473	6.8863	6.9788	6.8418	7.6779	8.0082	6.3703	7.1205	7.0441	6.9948	7.447
AK7	6.9719	6.772	6.855	6.8261	6.7484	6.8221	7.0136	7.0216	6.9082	6.8366	6.9122	6.9996	7.0566	7.0477	6.9551	6.9515	6.6786	7.113	7.0242	6.8565	7.0464	6.971	6.7867	6.7981	6.7375	6.8827	6.939	6.855	6.9745	6.8765	6.9514	6.6962	6.9025	6.8122	6.9425	6.9042	6.4125	6.7906	6.3723	6.382	6.3641	6.3652	6.2752	6.7898	7.0317	6.2603	6.3899	6.3959	6.4057
AK8	7.0123	7.0715	6.8759	6.9531	6.9394	6.834	7.1862	6.9117	7.0202	6.9182	6.9383	6.9479	7.0202	7.0091	6.8286	6.9627	7.0418	7.3161	6.9817	6.9347	7.1615	7.0207	6.9878	6.9221	6.8434	6.7271	7.1821	6.9033	7.007	7.077	7.0235	6.6804	6.9963	7.0492	6.901	7.1114	6.892	6.4111	6.8563	6.8018	6.7794	6.3746	6.7801	6.2365	7.7073	6.3025	6.4201	6.8463	6.3501
AK9	6.9633	6.9588	6.9746	7.054	6.9742	6.7888	6.9593	7.1719	6.9406	7.1669	7.1431	7.3028	7.1203	7.0068	7.0577	7.3125	7.3546	7.1969	7.2712	7.4105	7.2652	7.5607	7.5929	7.5348	7.2999	7.5148	7.5467	7.4287	7.7703	7.5524	7.6496	7.6214	7.2113	7.5102	7.9676	7.6193	7.0012	6.9586	6.7737	6.8267	6.9287	7.0027	7.0716	7.1791	6.963	6.8916	6.9471	6.4014	6.9466
AKAIN1	7.1732	7.009	6.9397	6.9115	7.0694	7.3051	7.0095	7.0539	7.1734	6.949	7.2846	7.1668	6.9409	7.0549	7.0788	7.0883	7.0232	7.0943	6.922	7.2019	7.0922	7.0596	7.099	6.9137	7.0286	7.1487	7.0609	7.1132	7.0062	7.0611	7.2024	7.0833	7.2248	6.894	7.0298	7.3205	6.9013	6.9347	6.8333	6.764	6.851	6.9361	6.8819	6.8055	6.818	7.0038	6.8591	6.8358	6.8797
AKAP1	8.3352	8.1399	7.798	7.7383	7.8171	8.2023	7.346	6.9688	7.3514	7.497	7.3222	7.4241	7.0513	7.258	7.4577	7.3854	7.6678	7.0349	7.5932	8.028	7.8935	7.4703	7.9188	7.3636	7.5743	8.0685	7.9232	7.626	8.0493	8.2678	7.7718	7.3796	7.6537	8.1073	9.1857	7.7092	7.2546	7.2454	7.3359	7.3393	7.2457	7.1875	8.6696	8.6525	9.2713	8.8099	8.8369	9.0551	8.4307
AKAP10	7.6085	7.4118	7.856	7.5796	7.5571	7.6078	7.6128	7.9887	7.569	7.7084	7.6242	7.9024	7.6912	7.5853	7.4954	7.7583	7.4004	7.7649	7.3051	7.4036	7.5104	7.8085	7.5707	7.2842	7.4373	7.4389	7.5796	7.527	7.7588	7.418	7.6303	7.6506	7.8789	7.674	7.5689	7.9651	6.9636	7.0632	7.003	6.992	6.9606	7.0862	6.8469	6.8157	6.3703	6.8549	6.9208	6.8402	7.0331
AKAP11	9.0149	8.5256	8.8358	8.9566	9.1266	9.3867	9.1187	8.8714	9.2416	9.229	9.336	10.018	9.2982	9.6953	9.6678	9.513	10.109	9.4892	9.9053	9.5088	9.1758	9.3186	9.758	8.779	9.3302	9.4383	9.2577	9.4429	8.9236	8.9691	9.2594	8.9499	9.5076	8.3799	9.6961	10.118	7.6885	7.8476	7.5795	7.7176	7.3522	7.7282	8.962	9.0089	9.1776	8.292	8.3734	8.263	8.7559
AKAP12	8.9988	8.8088	8.0671	8.6986	8.7837	9.3508	8.6521	8.1749	9.0461	9.3325	9.1637	9.7825	8.1587	8.9804	9.2781	8.3767	8.3382	7.7368	8.0438	8.3116	8.5497	7.9267	7.6822	7.3192	8.3918	8.0852	8.4082	7.8704	7.7849	8.0537	8.1966	7.4477	8.6586	7.9715	7.9717	8.5597	7.1974	7.1033	7.0765	7.0838	7.0988	7.088	7.3137	7.4326	7.7515	7.129	7.1849	7.451	7.6207
AKAP13	9.2777	9.1826	9.6918	9.0585	9.4326	9.5492	9.6249	10.079	9.4078	9.998	10.11	10.083	9.9298	9.8132	10.155	10.048	9.6216	10.063	10.734	10.503	10.195	10.258	11.19	10.521	10.5	10.037	10.402	10.037	10.931	10.43	9.9913	10.223	9.6575	10.093	11.409	10.776	9.8712	9.9566	9.8603	9.7605	9.8477	9.8902	10.485	10.346	11.156	10.945	11.079	11.002	10.064
AKAP14	6.7534	6.8445	7.1657	6.9524	6.7975	6.9	6.7847	6.9953	6.9129	6.8896	6.876	7.0586	7.0045	6.911	6.8236	7.2405	7.0205	6.722	6.7418	6.9644	6.849	6.9119	6.9311	6.8548	6.9108	6.993	6.833	6.9402	7	6.9353	6.9268	6.9629	6.8983	6.9987	6.8937	6.7074	6.3526	6.3203	6.8291	6.3847	6.3749	6.7936	6.2562	7.0095	6.3703	6.2515	6.4003	6.7968	6.3421
AKAP17A	10.472	10.638	10.55	10.016	10.267	10.205	10.431	10.5	9.9096	10.232	10.024	9.6705	10.558	10.236	10.547	10.163	9.8837	10.532	10.231	9.852	10.045	10.284	9.9198	10.179	10.191	9.7884	9.9739	10.264	9.6601	9.7309	10.094	10.295	10.494	9.7173	10.195	9.9096	10.428	10.414	10.326	10.316	10.114	10.297	8.7661	8.8784	9.5385	9.6851	9.8923	9.8149	8.929
AKAP2	6.8689	6.882	6.8087	6.9212	6.9227	6.8611	6.7563	6.8931	6.9939	6.9238	6.8002	6.9975	7.0559	6.8872	6.77	6.7111	6.8838	6.9541	6.923	6.8999	6.8966	7.0044	6.8837	6.8128	6.848	6.7697	7.0069	6.9025	6.9508	6.8933	6.6782	6.9239	6.8647	6.9933	6.8481	6.7987	6.7684	6.2988	6.3851	6.7981	6.3918	6.3125	6.423	6.3565	6.3703	6.3056	6.8079	6.3459	6.7744
AKAP3	7.1607	6.9206	7.5046	7.1783	7.1837	7.2194	7.2971	6.9175	7.1601	7.1266	7.1623	7.2789	7.2926	7.3041	7.1802	7.1304	7.2985	7.219	7.1439	7.1954	7.1948	7.1513	7.1468	7.1952	7.1794	7.3628	7.0972	7.0521	7.2764	7.111	7.3386	7.3721	7.3471	7.3897	7.3473	6.9678	7.0072	7.0077	7.0457	7.0636	7.0903	6.9745	7.0378	7.0335	7.008	7.1896	7.3133	7.0119	7.0118
AKAP4	7.0097	6.7839	7.0665	7.1325	6.9359	6.9849	7.2067	6.8993	7.0919	7.5721	7.056	7.2628	7.6347	7.3567	7.252	6.9318	6.9046	6.9302	6.9401	6.8435	7.0474	6.8048	7.0071	6.9835	7.0731	7.0349	7.0038	7.0575	6.9489	6.9579	6.9416	7.0391	6.9219	7.2077	6.9981	6.8445	6.8235	6.7648	6.7874	6.9798	6.841	6.751	6.7921	6.9162	6.8589	6.3664	6.7815	6.8607	6.3887
AKAP5	7.086	6.8619	6.8676	6.9646	7.06	6.9911	6.9353	6.7879	7.0942	7.1208	6.7661	6.8834	6.9136	6.8317	7.0758	6.8995	6.9047	6.7548	6.9484	6.9786	6.9822	7.1216	6.9183	6.7818	6.9405	7.0642	7.0705	6.9462	7.069	6.8095	7.0487	6.6604	6.7974	6.854	7.0939	6.8389	6.8243	6.3744	6.7806	6.3983	6.88	6.3912	6.2589	6.2397	6.7682	6.8628	6.7714	6.3426	6.3362
AKAP6	6.7772	6.9299	6.8714	6.9215	6.8484	6.7687	6.7316	6.9416	6.9254	6.7497	6.8363	6.8535	6.9475	7.0274	6.933	7.7246	7.7137	7.2987	7.7097	7.7847	7.3509	7.7577	8.3756	7.8991	7.5198	8.0107	7.3448	7.7407	8.1944	7.6688	7.353	7.7817	7.6506	7.394	8.2326	7.5376	7.2768	7.0989	7.2757	7.2657	7.1534	7.1263	7.6539	7.8625	8.5539	7.2668	7.2409	7.2331	7.5412
AKAP7	9.9661	9.6742	10.319	9.6855	9.2111	9.3817	8.7591	9.008	8.7121	9.0898	9.6686	9.8299	9.9608	9.7762	10.428	8.9418	9.3701	9.6429	9.2535	9.3664	9.0302	9.1009	9.1325	9.1933	9.237	9.3883	9.1498	9.1761	9.0273	9.0094	8.8883	9.2669	8.3038	8.5023	8.8295	8.9956	8.2988	8.3255	8.1975	8.3394	8.3391	8.2301	8.6294	8.8342	6.3703	7.8232	8.0344	7.9892	8.1761
AKAP8	9.1535	9.2793	9.4009	9.0184	8.9446	9.1991	9.1134	9.8429	9.366	8.8915	8.7872	9.0416	8.9793	8.8011	8.7688	9.2075	8.7794	8.8383	8.591	8.695	8.5484	8.7054	8.6456	8.721	8.449	8.2645	8.3177	8.4292	8.6605	8.0219	8.4258	8.6628	8.4771	8.7086	8.4987	8.602	7.9884	8.0391	8.1761	8.0389	7.9678	8.0619	7.9982	8.2123	8.6058	8.258	8.1469	8.0403	8.0771
AKAP8L	8.2942	8.3387	8.4554	8.2388	8.1485	7.9112	8.2575	8.4702	7.8334	8.0737	8.3488	8.1132	8.1229	8.0347	8.1745	9.0726	8.3666	8.6973	8.3741	8.3077	8.0935	8.4926	8.481	8.5027	8.2408	8.1523	8.0752	8.4102	8.9582	8.3692	8.5702	8.743	8.5092	9.4191	9.0697	8.4924	8.6447	8.4648	8.8922	8.8918	8.7362	8.825	8.1327	8.1734	8.5	8.1919	8.0259	8.1108	8.4353
AKAP9	6.9579	6.9706	6.7071	6.8008	6.977	6.7658	6.9062	6.8572	6.9847	6.9799	6.8326	7.0674	7.0083	6.8061	6.958	6.9883	6.8592	6.9347	6.8402	6.9506	6.8807	7.0167	7.0328	6.9686	6.8799	7.0816	6.9317	6.9133	6.9643	6.8924	6.9991	6.7032	6.8224	6.8118	6.9301	7.0442	6.3208	6.2499	6.7902	6.7877	6.3257	6.4184	6.3827	6.4247	6.3703	6.3632	6.2585	6.3454	6.3993
AKIP1	9.2356	9.384	9.8159	9.3914	9.0818	9.3354	9.5062	9.8244	9.5617	9.4119	9.455	8.4849	9.6054	9.7231	9.3716	9.9086	10.327	10.34	9.9615	10.316	10.183	9.835	10.334	10.579	9.8544	10.608	10.389	10.234	10.758	10.71	10.885	10.778	10.644	11.47	11.301	10.832	9.281	9.2136	9.1238	9.1854	9.0401	8.9446	9.7579	9.7424	10.469	10.093	9.9461	10.051	9.8824
AKIRIN1	11.407	12.028	11.506	11.418	11.551	11.395	10.723	11.558	10.734	10.485	10.724	10.936	10.308	10.341	10.414	11.37	10.916	10.973	10.551	10.825	10.609	10.877	10.796	10.936	10.285	10.399	10.559	10.827	11	10.65	10.763	10.89	10.67	10.97	10.483	11.164	7.7385	7.7492	7.7846	7.7738	7.5075	7.806	9.4841	9.2188	10.136	8.8331	8.801	8.8914	8.2648
AKIRIN2	10.245	10.536	10.464	10.299	10.378	10.328	10.229	10.255	9.6228	9.9908	10.015	9.6084	10.209	9.9173	9.7009	10.732	10.132	10.563	9.9695	9.9781	9.9357	9.866	9.9377	10.234	9.874	9.8928	9.9976	9.8047	10.238	9.9312	10.111	10.66	10.195	10.288	10.019	10.161	9.5337	9.5014	9.5502	9.7027	9.6111	9.5123	9.6461	9.7002	10.221	10.179	10.064	10.052	9.5261
AKNA	8.1244	8.2771	8.0282	8.1293	8.1651	8.389	7.9942	7.464	7.5621	7.5495	7.5891	7.2839	7.5135	7.5705	7.7651	7.2126	7.5677	7.8565	7.6735	7.431	7.4223	7.5287	7.3173	7.6312	7.6888	7.36	7.3718	7.4298	7.1377	7.4279	7.4003	7.2011	7.5914	7.3006	7.2755	7.3258	7.668	7.7083	7.9234	7.7679	7.5819	7.6894	6.9393	7.0417	6.3703	7.4669	7.4382	7.6184	6.9821
AKNAD1	6.8714	6.9442	6.895	6.9013	6.9524	6.8638	6.9569	7.1117	6.7954	6.8867	6.7892	6.9383	6.6875	6.8576	6.793	7.0469	6.926	7.2435	6.763	7.0527	6.8261	6.923	6.8664	6.969	6.7963	6.8437	6.9488	6.8892	6.9165	7.0448	6.8752	7.0062	6.8242	7.013	7.1005	6.8631	6.3495	6.8016	6.3897	6.8366	6.8692	6.4084	6.3261	6.3064	6.8166	6.8868	6.2787	6.814	6.3029
AKR1A1	12.037	12.152	11.895	11.579	11.575	11.68	11.363	10.546	11.029	11.06	11.127	10.933	10.925	11.194	11.271	11.134	11.525	11.153	11.462	11.219	11.252	11.235	10.889	10.986	11.26	11.242	11.267	11.409	11.165	11.189	11.116	10.778	11.036	11.133	10.867	10.478	11.045	11.089	10.968	11.105	10.999	11.122	9.3938	9.6178	10.041	10.345	10.245	10.325	9.7398
AKR1B1	11.527	11.886	11.652	11.751	11.728	11.7	11.487	11.466	11.545	11.745	11.954	11.474	12.182	12.035	11.5	12.45	12.111	11.965	12.295	12.629	12.351	12.9	12.911	12.665	11.684	12.441	12.709	12.579	13.135	12.741	12.991	13.138	13.045	12.915	12.685	13.243	11.822	11.724	11.767	11.839	11.818	11.785	11.711	11.929	12.492	11.722	11.536	11.631	11.742
AKR1B10	6.8209	6.8043	6.7965	6.8472	6.8377	7.0006	7.0129	7.0554	6.8503	7.3076	7.033	6.9709	8.8073	7.8282	7.6769	6.9461	7.2494	7.5251	6.9936	7.0862	7.3576	7.1359	6.7775	7.0666	7.0998	6.9897	7.0636	7.0828	7.3048	7.2969	7.2961	7.5042	7.4553	7.21	6.8595	7.2759	6.3876	6.3232	6.3396	6.3944	6.4214	6.4085	6.7976	6.3623	6.9598	6.9018	6.3446	6.3048	6.7712
AKR1B15	6.5807	7.0195	6.8844	6.9375	6.8471	7.0039	6.9082	6.826	6.9982	8.0287	7.6145	7.5825	7.7618	7.833	7.6493	7.523	7.6128	7.3543	7.3591	7.6135	7.861	7.0869	7.2014	7.5947	6.9929	7.5052	7.2953	6.8359	6.8251	7.2866	7.0542	6.7917	7.2595	6.9023	6.754	7.2194	6.4228	6.783	6.8922	6.3863	6.2875	6.4079	6.3887	6.4096	6.8492	6.86	6.3875	6.7595	6.841
AKR1C1	6.7554	6.7088	6.7677	6.8369	6.7182	6.9439	6.6814	6.8062	6.6632	7.0057	6.8147	6.7801	6.8633	6.8397	6.8771	6.8249	6.8939	6.803	6.9533	6.8802	6.8277	6.7296	6.8213	6.7861	6.8941	6.6658	6.992	6.8062	6.6623	6.7259	7.002	6.8567	6.7984	7.0277	6.7135	6.6473	6.2669	6.2851	6.3621	6.3265	6.3068	6.1508	6.4001	6.8462	6.3703	6.3894	6.4055	6.7854	6.8088
AKR1C2	7.1543	7.2377	7.4864	7.0087	6.9876	7.0197	7.1117	6.9495	7.002	7.4931	7.7628	7.6758	7.2728	7.4332	7.348	6.7572	7.0145	7.0625	7.14	6.8659	6.9542	7.1503	6.8891	6.8974	10.231	6.8831	6.9021	7.4453	6.9164	7.0301	7.0131	7.1594	7.3187	7.0629	7.3116	7.006	8.058	8.2549	8.1565	8.1637	8.1057	8.2316	9.6146	9.68	10.509	10.489	10.367	10.407	9.2115
AKR1C3	8.7024	9.072	8.9147	8.0306	7.7401	7.862	8.0361	7.7221	8.0685	7.6328	7.801	8.0567	7.2686	7.4819	7.2936	7.7673	7.7809	7.8129	7.7003	7.73	7.4476	7.5197	7.4161	7.4335	7.4709	7.9525	7.2109	7.5919	7.1021	7.2266	7.4783	7.4835	8.4604	8.1607	8.8241	7.9214	7.2122	7.2477	7.1686	6.9716	7.1973	7.2118	9.5268	9.6469	10.479	9.4749	9.4496	9.4737	10.16
AKR1C4	6.7787	6.8921	7.0082	7.0174	6.9826	6.8612	6.9455	6.9448	6.8102	6.8956	6.7348	7.01	7.0622	6.7762	6.813	6.9508	7	7.0117	7.0207	6.908	6.8669	7.0064	6.8221	6.7502	6.9572	6.9966	6.8691	7.0255	6.8822	6.804	6.8237	7.1456	7.0415	6.9659	6.927	6.954	6.4176	6.8166	6.9651	6.381	6.8383	6.8877	6.7827	6.3471	6.3703	6.7676	6.3222	6.3377	6.3987
AKR1C6P	6.7013	6.9706	7.1779	6.9251	6.8372	6.9288	7.1247	6.846	7.0487	6.9068	6.805	6.9251	6.8995	6.8837	6.8514	6.7607	6.884	6.9387	6.8208	6.8385	6.8826	7.015	6.8479	6.9847	7.0403	6.8491	6.8069	6.8053	6.8837	6.7735	6.8315	6.8894	6.7035	6.7363	6.8629	7.026	6.2894	6.3981	6.8283	6.9325	6.3791	6.843	6.8746	6.7933	6.3703	6.8762	6.8111	6.8043	6.3448
AKR1D1	13.756	14.008	13.412	13.69	13.89	14.055	13.841	13.847	13.886	14.065	14.248	14.466	13.348	14.19	14.076	14.301	13.756	13.764	14.27	14.076	13.899	13.068	14.248	13.403	14.037	13.769	13.649	13.403	13.558	13.756	12.868	12.363	13.602	13.58	14.032	14.359	12.684	12.571	12.677	12.549	12.629	12.546	12.4	12.447	6.3703	12.663	12.505	12.674	12.405
AKR7A2	10.76	10.807	10.829	11.041	10.843	10.815	11.365	10.814	11.484	11.56	11.477	10.793	11.465	11.543	11.443	11.342	11.199	11.155	11.259	11.446	11.442	11.077	11.288	11.384	11.331	11.367	11.463	11.145	11.49	11.428	11.264	11.004	10.958	11.821	11.598	10.997	11.594	11.528	11.597	11.493	11.394	11.548	10.743	10.582	11.69	10.916	10.877	10.934	10.726
AKR7A2P1	7.0334	6.6842	6.9164	7.1846	6.9541	7.0137	6.9089	6.8381	6.9006	7.0024	6.9414	6.8925	6.8837	7.0591	6.888	6.779	6.9792	6.8508	6.8748	6.9889	7.051	7.068	6.8773	6.9869	7.0413	6.8572	7.0592	7.3056	6.9485	7.0035	7.0587	6.8162	6.9635	7.0479	6.9204	7.0368	6.2947	6.8716	6.2837	6.3953	6.8533	6.3942	6.3805	6.8079	6.8934	6.2739	6.3045	6.8636	6.4287
AKR7A3	8.3703	8.2784	8.163	8.5677	8.5111	8.4118	8.731	8.3297	9.0006	8.7203	8.8545	8.7235	8.394	8.8759	8.9254	8.6848	8.5553	8.2076	8.6124	8.9363	8.9723	8.9374	8.6214	8.318	8.6848	8.8204	8.9363	8.8807	8.9937	8.9752	9.1553	8.7555	9.0807	9.3067	9.0313	8.6795	8.8882	8.8793	9.0133	9.2706	9.0519	9.0198	8.6449	8.4823	9.1939	9.032	9.1397	9.0695	8.5893
AKT1	10.406	10.704	10.678	9.9192	9.9315	9.9216	10.951	11.58	10.759	11.325	11.379	11.542	11.759	11.716	11.445	11.157	11.133	11.697	11.28	11.242	11.382	10.996	11.446	11.536	11.442	11.078	11.216	11.116	11.275	11.335	10.832	11.087	10.832	11.284	10.944	11.81	11.62	11.657	11.671	11.934	11.702	11.784	10.7	10.697	11.372	10.709	10.792	10.801	10.513
AKT1S1	7.2685	7.0323	7.2689	7.3	7.3062	7.2205	7.25	7.3049	7.2908	7.2059	6.9906	6.9591	7.2112	7.0228	7.0675	7.0729	7.296	7.3103	7.2125	7.1097	7.1216	7.4266	7.1247	7.0116	7.1383	6.9093	7.1136	7.3125	7.1253	7.1878	7.4169	7.4003	7.1012	7.38	7.4241	7.026	7.1522	7.0607	7.1561	7.3086	7.3227	7.1278	7.0451	7.0565	7.129	7.3353	7.1833	7.1052	7.0957
AKT2	7.1656	6.9142	7.1768	7.066	7.3223	7.1196	7.0701	7.0562	7.0747	7.1118	7.0817	7.0597	7.2117	7.0304	7.0756	7.3005	7.0427	6.9471	7.2462	6.9562	7.277	7.2049	7.0287	7.0314	6.9871	7.0981	7.0509	7.1159	7.1898	7.1248	7.013	7.4282	6.9605	7.3827	7.1445	7.0072	7.5259	7.3344	7.3135	7.4874	7.3971	7.4714	6.7672	6.8311	7.9237	7.2572	7.2966	7.1643	7.0335
AKT3	6.9708	6.9809	7.0569	7.0475	6.8819	7.0709	7.0603	6.8904	6.971	6.8855	6.7813	7.1037	6.8478	7.115	6.8723	6.8216	6.8623	7.1662	7.0312	7.0494	7.011	7.0336	7.0722	6.9253	6.8651	7.0688	7.036	6.9886	7.0519	7.1701	7.1051	7.088	7.099	7.189	6.9576	7.388	6.7923	6.7784	6.8486	6.8077	6.375	6.2635	7.0024	6.9128	6.3703	6.8648	6.7854	6.3578	7.0387
AKTIP	9.0019	9.0978	9.3201	8.9888	8.9321	8.9553	8.7417	9.1498	8.9971	8.7152	8.895	9.0985	9.4794	9.2703	9.0862	9.8928	9.9608	10.076	10.129	10.122	10.021	10.175	10.097	10.361	9.9971	10.288	10.01	10.28	10.129	10.13	10.462	10.8	10.026	10.522	10.485	10.343	8.9656	8.9681	8.7479	9.0338	8.7682	9.0023	10.558	10.979	11.231	9.7701	9.8281	9.8787	10.387
ALAD	7.958	8.1435	8.0326	7.6429	7.7564	7.8692	8.0188	7.9004	7.9303	8.2995	8.5649	7.9077	9.053	8.9205	8.7939	8.4045	8.747	8.9956	8.9816	9.025	9.1248	8.9632	8.9342	9.4591	8.9254	9.2634	9.319	9.1692	9.1959	9.4541	9.165	9.2934	9.0936	9.3813	9.4156	9.296	7.8921	8.0364	7.934	7.7457	7.861	7.7968	9.2136	9.2701	10.153	8.7011	8.5533	8.6756	9.2433
ALAS1	7.3744	7.4007	7.2615	7.3167	7.0731	7.3505	7.4099	7.2048	7.0808	7.1548	7.0355	7.0419	6.9631	7.1985	7.1671	7.363	7.5835	7.3135	7.5273	7.5207	7.4985	7.5745	7.7325	7.5475	7.4602	7.4607	7.5844	7.8981	7.8228	7.5679	7.6869	7.9649	7.4169	8.0089	7.4384	7.1746	7.2035	7.3438	7.2958	7.2448	7.2887	7.1534	7.7502	7.5424	6.3703	7.9232	7.7425	7.8389	7.3629
ALAS2	6.8708	7.0828	6.8754	6.8142	6.855	6.9789	7.0484	7.0602	7.0298	7.6307	7.3227	7.4007	7.1976	7.0832	6.9201	7.1085	6.925	6.8989	6.807	6.9583	7.0474	7.1221	6.9037	6.9277	6.9289	7.0022	7.0097	7.3479	7.3961	7.3268	7.5807	7.5627	6.9113	7.2501	7.4017	6.8379	11.134	11.381	11.381	11.213	11.345	11.279	6.9373	6.4296	6.8845	7.8432	7.9867	7.9482	8.9898
ALB	6.8937	6.9831	7.0384	6.9186	6.9267	6.9501	7.0909	6.8698	7.2263	6.9813	6.8732	7.1879	7.4585	7.1537	7.1778	6.9935	7.0823	6.8484	6.9981	6.9696	6.7859	6.8114	6.9703	6.8832	7.15	6.8127	6.7941	7.0036	6.8358	7.1233	6.8946	6.901	6.9887	7.0206	6.9782	8.5656	12.942	12.933	13.057	13.126	12.9	12.773	6.9809	6.8061	6.8568	7.1931	7.2652	7.1905	6.4023
ALCAM	9.4149	9.4602	8.813	9.4187	9.348	9.7049	8.8834	8.6343	8.9943	10.322	9.8889	10.273	9.0467	9.8405	9.7367	8.8318	8.849	8.4184	9.396	9.2259	9.0156	9.2598	8.994	8.0024	9.2282	8.7414	8.9723	9.3017	8.7527	9.0898	9.6667	8.6424	10.244	8.9762	9.7389	10.2	8.0367	8.0937	7.9242	7.9232	8.2342	8.0556	7.0626	7.0589	6.8886	6.9044	6.4286	6.9901	7.6628
ALDH16A1	8.1449	7.8339	8.1452	8.0682	8.3553	8.2504	8.1602	8.2143	8.0278	8.0073	8.0515	7.6484	7.7213	7.6419	7.6222	7.6131	7.4967	7.7991	7.5136	7.6437	7.7483	7.5902	7.5647	7.7407	7.5046	7.4546	7.6099	7.0976	7.5724	7.4211	7.529	7.8182	7.6695	7.672	7.6417	7.3291	7.9232	8.0543	7.9715	8.2701	7.9489	8.075	7.2485	7.2636	8.1758	7.4002	7.6054	7.4271	7.3417
ALDH18A1	9.8992	10.252	10.176	10.048	9.9154	10.027	9.7334	9.8614	9.8654	9.819	9.8631	9.8154	9.9082	10.279	9.7821	8.6032	8.6644	9.1206	8.6081	8.2005	8.5466	8.575	8.278	8.9703	9.1696	8.2194	8.6368	8.6112	8.0107	8.7083	8.7765	8.8788	9.0867	8.6255	8.0785	9.6054	7.9618	8.0711	7.9507	7.8649	8.0162	7.8982	7.3177	7.2691	8.0099	7.7083	7.6079	7.5794	7.5449
ALDH1A1	7.2219	7.3172	7.3568	7.3368	7.1913	7.0701	7.2579	7.1719	7.3464	7.4892	7.4774	7.36	8.2258	8.3191	7.9188	7.0501	7.4519	7.2957	7.401	7.1434	7.2401	7.8602	7.3247	7.4319	8.4693	7.1552	7.2818	7.4422	7.3712	7.316	7.4149	7.3402	7.0783	7.581	7.0892	7.1453	7.6868	7.6438	7.7227	7.5385	7.6884	7.6638	7.7913	8.0103	6.3703	7.893	7.8213	7.5954	8.7615
ALDH1A2	7.0424	6.8321	6.9695	6.8558	7.0798	7.1872	7.8052	8.8962	7.8807	8.825	9.3364	9.738	8.4378	8.3884	9.4905	7.7623	7.5336	8.2782	8.1801	7.112	7.7561	8.5649	7.1226	7.7941	9.8801	7.0853	8.3765	7.5012	7.0855	7.394	8.0985	7.9524	7.2986	7.3547	7.0713	6.922	9.571	9.3758	9.5545	9.7579	9.7204	9.4701	7.9507	8.0607	8.6183	8.6252	8.7045	8.4959	8.0964
ALDH1A3	7.9049	8.1605	7.8612	7.4113	7.5851	7.5756	8.5108	8.6285	8.1208	7.1981	7.2153	7.141	7.6779	7.7069	7.1853	6.9787	7.0322	6.6895	6.8479	6.769	6.8716	7.2055	6.9517	7.0211	7.4087	6.9681	7.203	7.8345	6.7857	7.317	8.0194	8.278	8.7042	7.6448	6.8007	8.4606	7.0279	6.9697	6.7726	7.0038	6.388	7.008	7.1292	7.1601	7.5532	7.502	7.8274	7.3892	7.9315
ALDH1B1	9.2862	8.8752	8.5421	8.5461	8.8799	9.0467	8.4027	7.9033	8.3074	8.0052	7.9278	7.8748	7.5885	7.6052	8.113	8.2517	7.8024	7.5222	7.8491	8.0113	7.8747	7.7214	7.822	7.5693	7.6516	7.4512	7.8983	7.8919	8.1242	7.9781	8.176	7.7333	8.2432	8.0217	8.0171	7.9024	6.8365	6.8819	6.3694	6.4289	6.9282	6.9481	7.4135	7.4228	7.398	7.2113	7.3966	7.4436	7.2879
ALDH1L1	6.9861	6.9986	7.218	6.8193	6.9472	6.7292	6.642	6.9182	6.6919	6.976	6.8603	6.6489	6.9684	6.8949	6.9407	7.0507	6.8609	6.9489	6.8527	6.7931	6.8308	6.7894	6.8653	6.7634	6.8828	6.8449	6.9329	7.0347	7.1322	6.7032	6.9383	7.0699	6.9322	6.9927	6.8647	6.9453	7.3161	7.5369	7.3793	7.439	7.3897	7.4551	9.6374	9.2209	6.3703	9.3071	9.3399	9.4733	9.367
ALDH1L1-AS2	6.8675	6.9433	6.8067	6.8296	7.0643	6.8853	7.0291	6.8637	6.8389	7.0593	7.0194	6.8626	6.8689	6.9689	6.8901	6.9768	7.0096	6.9036	6.8639	7.2183	6.8796	6.7664	6.9549	7.0748	6.8436	6.8366	6.8217	6.9044	6.8947	6.8383	6.9392	6.891	6.8831	7.0712	6.8815	6.8595	6.7649	6.9245	6.2495	6.2824	6.8435	6.3543	7.2818	7.0154	6.3703	6.8064	6.4214	6.837	6.8426
ALDH1L2	6.8968	7.158	6.8837	6.8958	7.0937	6.851	6.9919	6.9389	6.9802	6.8577	6.9737	6.8301	7.2417	6.8855	7.0461	6.8233	6.9323	6.9172	6.6889	6.7671	6.8609	6.9827	6.9143	6.859	6.9291	6.9629	6.926	7.0341	6.7288	6.8606	6.8996	7.023	6.9232	6.8184	7.1503	7.0198	6.949	6.8709	6.4151	6.8925	6.3745	6.3556	6.7589	6.8123	6.8251	6.3106	6.3088	6.4169	6.2242
ALDH2	9.3278	9.4507	9.5206	9.3168	9.0911	9.348	9.9716	10.926	10.191	11.31	10.948	10.461	10.569	10.353	10.317	9.9961	9.7348	9.7818	9.8997	10.083	9.8912	10.022	9.7728	10.211	9.6961	10.162	10.122	9.9024	10.25	10.197	10.243	10.287	10.102	10.016	10.191	10.245	9.6543	9.5935	9.6117	9.4516	9.7484	9.4015	11.114	11.221	12.024	11.155	11.167	11.101	11.092
ALDH3A1	7.003	6.9112	6.9451	6.9364	7.1077	6.7261	6.674	6.7688	6.8696	6.7713	6.8648	6.6372	6.8634	6.6139	6.7782	6.7017	6.8746	6.8682	6.746	6.7251	6.6707	6.9339	6.7994	6.9601	6.7049	6.782	6.9182	6.8202	6.7459	6.8992	6.8957	6.9035	6.7991	6.8209	6.708	6.815	6.8114	6.907	6.287	6.2879	6.8686	6.8297	6.9583	6.3076	6.7692	6.8882	6.7936	6.8642	6.3044
ALDH3A2	10.328	10.028	10.596	10.995	10.709	10.896	10.696	10.452	10.29	9.6115	9.9458	9.5286	11.147	10.848	10.944	11.045	11.364	11.669	11.624	11.454	11.318	12.015	11.522	11.909	10.98	10.985	11.286	11.62	11.471	11.208	11.379	11.938	10.652	10.835	11.242	10.857	9.1317	9.1088	9.233	9.0222	9.1854	9.2816	9.9695	10.085	6.3703	9.5319	9.6881	9.3302	9.6173
ALDH3B1	7.0472	7.0167	6.9554	6.9863	6.9607	7.0765	6.9132	6.7591	6.9268	7.011	6.9402	7.3307	6.7804	6.9825	6.9119	6.7674	6.8555	6.9981	6.9434	7.0824	6.8788	6.8772	7.0202	6.9338	7.0498	6.9483	6.8758	6.9193	7.2044	7.0145	7.1554	6.8947	7.0165	6.9851	7.091	7.0755	8.7004	8.8275	8.9009	8.8306	8.887	8.8109	7.1819	7.2609	7.196	7.6232	7.76	7.5191	7.2058
ALDH3B2	6.8355	6.8209	6.9299	6.8914	6.9384	6.9263	7.2435	6.9824	6.8019	6.9049	6.9462	7.0956	6.9028	6.775	6.869	6.803	6.9031	6.8292	7.0423	6.9174	6.897	7.0982	6.7418	7.045	6.9719	6.8864	6.8551	6.7786	6.9934	6.9385	6.8325	6.9016	6.8995	6.8155	6.9208	6.9386	6.33	6.4146	6.9042	6.8299	6.3514	6.864	6.8461	6.7693	6.8685	6.4146	6.9202	6.8278	6.3933
ALDH4A1	9.4724	9.6563	9.1888	9.6127	9.5134	9.6041	9.1047	8.146	8.8759	8.7461	8.9576	9.1391	8.5581	9.1559	9.4782	10.349	10.341	9.6261	10.277	10.535	10.674	9.553	10.315	9.7522	9.2324	10.059	10.275	9.7252	9.9852	10.154	9.1519	8.4335	8.7321	9.6474	9.1519	9.1206	9.494	9.7734	9.731	9.6971	9.65	9.7707	8.7439	8.566	9.3904	8.3037	8.4951	8.6362	8.0468
ALDH5A1	7.4768	7.6081	7.8839	7.3836	7.5292	7.4945	7.4682	8.0789	7.5597	7.8978	8.0761	7.9731	8.3382	8.1093	8.3795	8.1925	8.3051	8.3449	8.132	7.852	8.0937	8.0618	8.1737	8.4781	8.3095	8.1747	8.0483	8.0792	8.1174	8.361	8.1587	8.245	7.8234	7.9126	8.0652	7.9272	8.0071	7.9143	7.8364	7.9102	7.7607	7.8909	8.5583	8.7004	9.1029	8.8534	8.8922	8.8214	8.3031
ALDH6A1	9.4595	9.839	10.053	9.354	9.7074	9.5342	9.4068	10.619	9.3171	9.7985	9.5581	9.5125	10.047	9.3457	9.9877	9.2306	9.114	9.5486	9.236	9.1515	9.4026	9.3716	9.1861	9.5304	8.9328	9.1714	9.3263	9.4219	9.2612	9.4096	9.1161	9.7652	8.641	9.7088	9.6612	9.3983	9.4196	9.4356	9.4425	9.6103	9.3621	9.5723	9.6079	9.8535	10.35	9.8439	9.8223	9.8239	9.525
ALDH7A1	11.831	12.155	11.929	12.102	11.996	11.963	11.786	12.242	12.026	11.968	11.95	11.908	11.614	11.373	11.241	11.186	10.921	10.983	11.062	10.9	10.734	11.28	10.624	10.776	10.777	10.644	10.684	11.035	10.548	10.659	10.744	10.894	10.622	10.091	10.268	10.538	9.9507	9.8824	9.7759	10.138	9.9755	10.09	9.5115	9.7557	9.8946	9.0732	9.1551	9.2084	9.8521
ALDH8A1	7.2571	7.3275	6.9396	7.1367	6.9989	7.3413	7.1166	6.8759	7.0493	6.9976	7.0449	7.0307	6.9877	7.2218	7.2003	6.9965	7.1674	7.2137	7.1924	7.1513	7.2351	7.0924	6.8922	6.8046	7.3203	7.211	7.1259	6.9291	7.1857	7.0424	7.0265	7.0869	7.1369	7.1859	7.189	7.139	6.8953	6.3902	6.946	6.8086	6.9681	6.9171	7.0859	7.0216	6.3703	6.8261	7.093	7.0357	6.8621
ALDH9A1	12.671	13.013	12.98	12.701	12.597	12.604	12.476	13.097	12.604	12.637	12.529	12.247	12.798	12.592	12.544	12.665	12.437	12.895	12.55	12.562	12.455	12.412	12.661	12.748	12.096	12.383	12.517	12.455	12.517	12.366	11.973	12.562	12.059	12.646	12.575	12.194	11.251	11.334	11.306	11.442	11.226	11.223	11.771	11.83	6.3703	11.82	11.873	11.901	12.098
ALDOA	11.522	11.974	12.307	11.592	11.411	11.533	11.242	11.875	10.549	11.468	11.864	10.429	11.92	11.659	12.27	12.761	12.503	13.101	12.059	12.453	12.537	13.165	12.584	12.996	12.255	12.229	12.793	13.09	12.741	12.716	13.312	13.781	13.34	13.162	13.553	13.488	14.56	14.638	14.507	14.552	14.591	14.658	14.178	14	14.312	14.318	14.318	14.269	13.371
ALDOB	7.2587	7.1199	7.1816	7.3023	7.0827	7.444	6.9824	7.3955	6.9358	7.0611	7.2464	7.0804	6.7944	6.9739	7.1754	7.2168	6.9303	6.9759	7.1845	7.148	7.1458	7.0089	6.9639	6.9455	7.1344	7.0672	7.097	7.0878	6.8921	7.0119	7.0771	7.0239	7.0939	6.8138	7.0059	7.1864	8.0018	8.1549	8.0802	8.1828	8.1716	8.0085	7.0725	7.0941	7.2475	7.1128	7.0798	7.1562	7.0447
ALDOC	11.366	11.756	12.233	10.671	10.297	10.581	10.251	10.686	10.383	10.308	10.594	9.949	10.611	10.213	11.878	10.208	9.5904	11.615	11.05	10.999	11.264	11.651	11.915	12.297	11.847	12.32	12.784	13.198	13.476	13.211	12.718	13.513	11.977	13.488	14.501	12.603	13.256	13.205	13.384	13.205	13.336	13.151	11.923	11.931	12.818	12.328	12.261	12.053	11.923
ALG1	8.2519	7.7563	7.7809	8.1333	7.9258	7.9492	7.7376	8.0834	7.7626	7.5316	7.4729	7.4266	7.6677	7.7292	7.2855	7.6765	7.4899	7.4437	7.2608	7.1772	7.5487	7.705	7.3761	7.5056	7.2098	7.5042	7.4396	7.6111	7.4154	7.4223	7.7306	7.6974	7.6936	7.4995	7.5127	7.8203	7.4523	7.4016	7.5849	7.7087	7.4934	7.5031	7.0632	6.9735	6.3703	7.2432	7.0759	7.3156	6.9166
ALG10	7.0348	7.1999	7.4934	7.2272	7.2358	7.3131	7.3359	7.2358	7.2958	7.3149	7.1531	7.3415	7.5113	7.4032	7.1217	6.9572	7.1096	7.098	6.7908	7.0214	7.0187	7.1405	7.0133	6.763	7.1468	7.1217	7.1165	7.1898	7.125	7.1306	7.0931	6.9889	7.0298	6.938	7.1352	7.164	6.8743	6.3723	6.4124	6.2978	6.9596	6.7862	6.3941	6.3166	6.3703	6.3887	6.3938	6.339	6.8259
ALG10B	7.0935	7.19	7.0575	7.3688	7.2455	7.4549	7.3337	7.0161	7.337	7.1662	7.0594	7.0363	7.0131	7.0565	7.108	7.0053	6.9707	7.1659	7.0804	7.1338	6.9505	7.0429	7.0273	7.1163	7.1211	7.0525	7.0289	7.1647	7.0463	6.8442	7.1492	6.8906	6.8981	6.9776	7.3036	7.2056	6.9338	6.8753	6.7955	6.3776	6.8718	6.4282	7.0241	7.0322	7.0377	6.8967	6.9847	6.8437	6.3746
ALG11	7.9649	8.3241	8.1415	8.2788	8.1138	7.7307	8.1359	8.6678	8.4082	8.2797	8.1894	8.1616	8.8478	8.7459	8.0919	8.2351	8.2657	8.237	8.1742	7.9298	7.9703	7.8037	7.9974	8.2424	7.7645	8.0081	7.9862	7.5995	8.0678	7.9877	7.8247	8.2572	7.9555	7.9773	7.7885	8.6982	7.0818	6.9775	7.0977	6.9934	7.0306	6.9263	7.0104	7.067	7.0279	6.9054	6.9235	7.2296	7.0606
ALG12	7.2646	7.045	7.0888	6.7901	7.2404	7.0259	7.228	7.1108	7.1579	7.1571	7.0572	6.9903	6.9551	7.1739	7.097	6.9685	7.2102	7.0808	7.0979	7.135	7.0417	7.2706	7.1174	7.1857	7.1451	7.2673	7.0767	7.0186	7.3179	7.2591	7.2906	7.3309	7.3304	7.213	7.0724	7.1733	6.9479	7.1631	6.9137	6.9371	7.0603	6.9432	6.9156	7.0372	6.3703	7.0186	6.9315	6.9764	6.8579
ALG13	8.7555	8.4577	8.8185	9.2469	9.0794	8.8771	9.2612	9.4561	9.5398	8.8965	8.9717	9.2754	9.2637	8.9956	8.7072	9.0684	9.121	9.087	8.7165	8.9408	9.0963	9.0181	8.7578	9.3936	8.9974	9.335	9.0754	9.4588	9.0613	9.1637	9.5568	9.8013	9.4405	9.1776	8.6821	9.0116	7.3031	7.3617	7.1666	7.149	7.348	7.4908	7.6993	7.6924	8.3739	7.5285	7.5475	7.3841	7.5657
ALG14	7.4703	7.4228	7.3285	7.5919	7.3687	7.2933	7.8767	7.8301	7.8762	7.9452	7.9427	7.4607	8.1367	8.2293	7.4038	8.0352	8.1244	8.2116	7.859	8.0645	8.053	8.3297	7.9889	8.2645	7.9883	8.2614	8.1361	8.2424	8.217	8.3537	8.6276	8.6875	8.529	8.4421	8.1017	7.7306	7.0247	7.224	6.973	7.0537	7.0571	7.1127	7.5125	7.4135	8.1268	7.5058	7.5292	7.7444	7.3173
ALG1L	7.3704	7.3629	7.9564	7.3084	7.2772	7.2099	7.1965	7.0179	7.2438	7.0119	7.037	6.9136	6.8653	6.8975	6.9254	6.8555	6.8941	7.0239	7.0332	6.9726	6.9024	6.7771	6.8933	6.8455	6.9665	7.08	6.8781	7.0156	6.8129	7.0798	6.9453	6.9588	6.9478	6.99	6.9551	6.9971	7.0739	7.0979	6.9567	7.23	7.167	7.1974	7.3264	7.0692	6.7911	7.0412	7.004	7.0993	6.8006
ALG2	6.9585	6.9838	7.1571	6.9767	6.8061	6.8955	6.9598	6.9135	7.0461	7.0642	6.8371	7.1005	7.109	7.2666	7.0182	7.0175	7.023	6.9275	7.2353	6.9721	7.0277	7.0498	7.0272	6.9856	7.1097	6.9653	7.0198	7.1106	6.9672	7.0743	7.149	7.1342	7.0589	6.9103	7.0058	7.1586	6.8947	6.7578	6.3861	6.3164	6.4133	6.7643	6.8593	6.9027	6.3703	6.3637	6.7861	6.8166	6.3558
ALG5	9.9961	9.681	9.2881	9.9096	9.7669	9.8105	10.008	9.0299	10.136	9.8951	9.3576	9.7513	9.4243	10.228	10.041	9.5454	9.8828	9.0989	9.7146	9.5044	9.7703	9.4006	9.5534	9.0907	9.8636	9.6928	9.7357	9.3338	9.324	9.8364	9.835	9.1336	10.207	10.235	9.8364	9.5121	7.6295	7.5229	7.5366	7.5139	7.5104	7.6418	8.8055	8.6653	6.3703	8.3418	8.3933	8.2784	9.1419
ALG6	10.139	9.9716	10.141	10.123	10.027	9.9212	9.5286	9.3883	9.6148	8.8765	8.7298	9.1266	9.2084	8.5034	8.9586	7.9045	8.4641	8.6136	8.4118	8.1229	8.3772	8.5206	8.0269	8.5252	8.7451	8.2964	8.3882	8.361	7.8745	8.2886	8.4102	8.6725	8.476	8.2273	8.0968	8.6512	7.4157	7.3604	7.4317	7.5415	7.457	7.4105	7.4179	7.3939	6.3703	7.0555	7.191	7.2414	7.1844
ALG8	11.238	11.232	11.096	11.292	11.08	11.007	11.377	11.355	11.266	11.01	10.983	10.989	11.178	10.708	10.765	10.752	10.802	10.826	10.519	10.41	10.507	10.423	10.535	10.499	10.197	10.635	10.293	9.8498	10.103	10.095	9.866	10.211	10.049	9.8806	9.9808	9.9956	8.1334	8.1166	8.0798	8.2408	8.0456	8.1086	8.4812	8.4201	8.7352	8.7094	8.6938	8.6622	8.5977
ALG9	9.0349	8.8483	8.9892	8.72	8.914	8.7688	8.8578	9.3472	9.076	8.9793	9.2105	9.0609	9.076	8.9723	9.0691	9.0194	8.9547	8.8886	9.4464	9.3043	9.1668	9.4507	9.1747	9.2682	9.1073	9.0694	9.164	9.0012	9.1839	9.1553	9.3116	9.451	9.4733	8.6905	9.1127	9.1245	9.1683	9.2132	9.2843	9.177	9.0381	8.9075	7.7102	8.0162	8.8973	8.4083	8.4103	8.3028	8.4165
ALK	7.0129	6.9277	6.8944	6.8694	7.0682	6.8629	7.07	6.9689	7.1645	7.4623	7.4056	6.9913	7.4129	7.5032	7.404	7.1473	7.3315	7.4649	7.5352	7.264	7.4319	7.283	7.2388	7.3766	7.6834	6.9079	7.1608	7.2374	7.0274	7.1288	7.3526	7.3695	6.909	7.0129	6.9457	6.9142	6.8612	6.4019	6.7762	6.4229	6.9298	6.9093	6.392	6.4244	6.8598	6.4262	6.8843	7.0126	6.8179
ALKBH1	8.4147	8.3291	8.4025	8.4948	8.4847	8.4188	8.4644	9.0552	8.3045	8.2041	8.3729	8.342	8.6118	8.2741	8.0665	8.7235	8.3729	8.6708	8.0668	8.2318	8.3593	8.5566	8.4244	8.575	8.1011	8.5162	8.4387	8.2995	8.4813	8.4704	8.5581	8.9586	8.7492	9.087	8.6716	8.7954	7.7246	7.8447	7.8032	7.8481	7.9302	7.9468	7.9425	7.8986	6.3703	7.8407	7.7614	7.9861	7.6441
ALKBH2	8.6719	8.8028	9.1115	8.5651	8.4926	8.6217	8.5114	8.4086	8.4369	8.3157	8.5566	7.9537	8.4691	8.5566	8.5584	8.577	8.4424	8.7688	8.3034	8.4459	8.2036	8.198	8.2176	8.2876	8.3833	8.2282	8.1552	7.9804	8.2456	8.0933	8.0542	8.2794	7.9303	7.9014	8.0126	7.6685	8.5083	8.6575	8.5749	8.7107	8.5819	8.6126	7.6353	7.4055	8.3356	7.7639	7.7806	7.9531	7.7287
ALKBH3	8.5869	8.4715	8.8354	8.8924	8.6335	8.6882	8.7803	9.6283	9.0146	8.7525	8.693	9.1696	8.8331	9.0019	9.0302	9.0473	9.1822	9.3014	9.01	9.1498	9.0019	9.252	8.8837	9.2282	9.1078	9.337	9.0379	8.8467	9.1734	9.1764	9.1005	9.462	9.2773	9.118	9.3215	8.9321	7.859	7.8659	7.8354	7.916	7.9578	7.9709	8.3298	8.5301	7.3453	8.5017	8.2887	8.3588	8.1726
ALKBH4	7.5802	7.602	7.9814	7.7387	7.7074	7.5119	7.3211	7.319	7.3023	7.6427	7.5537	7.3123	7.6154	7.4829	7.4662	7.448	7.6233	7.363	7.6437	7.7519	7.8249	7.2901	7.8024	7.9249	7.3531	7.6388	7.5766	7.7204	7.8527	7.7105	7.4955	7.5728	7.5498	7.887	7.9126	7.3736	7.6614	7.7089	7.6258	7.4645	7.7277	7.5464	6.9097	6.9672	6.8427	7.0477	6.9693	7.0057	6.9359
ALKBH5	12.233	12.544	12.584	11.765	12.122	11.817	12.166	12.175	11.841	12.355	12.27	11.81	12.701	12.435	12.909	12.447	12.562	13.11	12.807	12.29	12.473	12.542	12.695	12.555	12.235	12.233	12.366	12.776	12.284	12.254	12.143	12.517	12.361	11.885	13.484	12.836	12.968	13.044	13.111	12.85	13.082	12.963	13.096	13.191	13.775	13.116	13.17	13.174	12.814
ALKBH6	8.4778	8.0862	8.4513	8.4045	8.2884	8.3608	8.4398	8.3093	8.179	8.3827	8.2102	7.7601	8.2367	8.1824	8.0879	8.0386	8.3138	8.2063	8.3198	8.3087	8.3955	8.2397	8.2442	8.7051	8.2567	8.3449	8.3666	8.5275	8.6015	8.4691	8.486	8.4735	8.5162	8.7377	8.2981	8.1157	7.6049	7.6882	7.8381	7.4876	7.7492	8.052	7.4528	7.4681	8.5651	7.5845	7.4175	7.5331	7.4605
ALKBH7	8.4586	8.2461	8.8338	8.8803	8.3776	8.5753	8.6311	8.0783	8.7455	8.4873	8.6851	7.9597	9.3014	8.9005	9.0104	9.1398	9.4883	9.2384	9.0059	8.9962	9.1583	9.2591	9.1212	9.4598	8.6512	9.2703	9.0485	9.6197	9.4857	9.2869	9.8186	9.6057	8.9801	9.8737	9.1913	8.1	10.771	11.007	11.086	11.059	10.919	11.073	9.9073	9.4563	10.37	9.7351	9.7472	9.8073	9.3386
ALKBH8	8.4034	8.74	8.3786	8.6337	8.6096	8.3328	8.5635	8.9404	8.3495	7.8059	7.8305	8.4275	8.0199	7.9968	7.7109	7.7921	8.0916	8.019	7.8669	7.7615	7.8017	7.6612	7.9995	7.8042	7.8375	7.9893	7.7429	7.0892	7.4643	7.7286	7.3954	7.6244	7.2726	8.1663	7.9722	8.6187	6.9255	6.8245	6.8069	6.9438	6.8037	6.3856	7.085	6.9195	6.3703	6.8355	6.9302	6.7961	6.9379
ALLC	6.7512	6.7339	6.9169	7.0811	6.9186	6.8204	6.9533	6.7748	6.8985	7.0188	6.9771	6.7762	7.0939	6.7545	6.9348	7.164	6.9783	7.18	6.9636	6.8662	6.9997	7.0121	6.8672	7.351	7.0535	6.9283	6.9197	6.7174	6.8445	6.878	7.1061	6.9262	6.8312	6.9466	6.9633	6.9095	6.8736	6.9103	6.8899	6.7947	6.7904	6.3252	6.823	6.4181	6.8234	6.7982	6.8356	6.3616	6.8721
ALMS1	8.0407	8.1257	8.1901	7.8884	8.0661	8.1138	7.9662	8.4973	7.9098	8.1237	8.0171	8.0487	7.7867	7.6966	7.6983	7.4154	7.3405	7.8928	7.4727	7.4094	7.294	7.4157	7.2682	7.5471	7.5569	7.4971	7.4027	7.1283	7.4529	7.1758	7.1658	7.3611	7.2011	7.2132	7.6208	7.3673	7.2653	7.2162	7.0842	7.278	7.155	7.3667	6.8761	6.8955	7.3813	6.979	7.0289	6.8652	6.9966
ALOX12	7.1383	7.1716	7.0468	7.2191	7.1048	7.3446	7.1526	7.226	7.0952	7.0201	6.8605	7.109	7.159	6.8726	7.0858	7.0854	7.007	6.7927	7.0633	6.9383	6.97	6.9025	6.8867	6.9078	6.8382	6.8162	6.8324	6.7766	6.6585	6.7659	6.8915	6.8737	6.8575	6.8341	6.8807	6.9278	6.9673	6.8852	6.403	6.833	6.9813	6.8479	6.4151	6.3255	6.3703	6.3661	6.3691	6.8023	6.9044
ALOX12B	6.8953	6.8967	6.9056	6.9871	6.9572	6.828	6.9614	6.8349	6.787	6.8136	6.8915	6.8754	6.8812	6.9988	6.8535	6.8125	6.8915	6.9506	6.8528	6.9286	7.0381	6.991	6.88	6.7647	6.8564	6.8791	6.8987	6.9208	6.8573	7.0549	7.1211	6.8897	7.113	6.7773	7.0154	6.9778	6.8105	6.8053	6.8578	6.8221	6.3374	6.9002	6.4119	6.3296	6.9503	6.3707	6.4226	6.4253	6.4006
ALOX12P2	6.9215	6.8571	6.921	7.0958	7.0969	6.8124	7.0354	7.035	6.8026	6.8289	6.9402	6.9414	7.0432	6.8037	6.9045	6.833	6.8838	6.8056	6.8833	6.7903	6.8525	6.8327	6.6347	6.9278	6.9429	6.8494	6.6984	6.9726	6.7943	6.7676	6.7977	6.8686	6.8376	6.763	6.8948	6.8999	6.2935	6.3954	6.899	6.4057	6.3692	6.3685	6.8057	6.2855	6.8181	6.244	6.8114	6.7883	6.3915
ALOX15	7.0301	6.9591	7.1684	7.1701	6.8288	7.0081	6.81	6.9966	6.9348	7.777	7.4483	7.3167	8.6308	7.9978	7.1011	6.8134	6.9572	7.1542	7.1294	6.9203	6.9774	7.287	7.0444	7.0068	6.9123	6.7416	7.0762	7.0218	6.844	6.822	7.0434	6.8604	6.9375	6.782	7.0504	7.0191	6.2734	7.0053	6.8637	6.8445	6.9308	6.866	6.8193	6.3645	6.8682	6.4012	6.7713	6.9491	6.8025
ALOX15B	6.9717	7.013	6.926	7.0892	7.1066	6.8763	7.0028	6.821	7.0564	6.6991	6.8693	6.9286	6.9079	7.1967	7.1277	6.8975	7.0573	6.9856	6.7074	7.0345	6.9215	7.0209	6.912	6.9606	7.0194	7.2241	7.0894	6.8598	7.1883	7.0079	6.8924	7.0177	7.102	6.9529	7.101	6.9854	7.0243	6.4115	6.8068	6.7783	6.3695	6.9117	6.8385	6.4175	7.0483	6.8031	6.4083	6.3659	6.8616
ALOX5	7.8356	7.9049	8.3982	7.6745	7.833	7.8425	7.7221	7.5926	7.5841	7.4973	7.3776	7.4801	7.6479	7.51	7.4845	7.1561	7.2074	7.3404	7.4212	7.4219	7.3091	7.299	7.5287	7.3913	7.3608	7.2847	7.2222	7.2491	7.2952	7.3501	7.3187	7.2824	6.9932	7.0314	7.1765	6.9411	7.4496	7.5311	7.6174	7.5461	7.6175	7.5767	7.9228	7.7344	8.5718	8.2213	8.3386	8.2845	8.6294
ALOX5AP	6.8188	6.823	6.722	7.0257	6.8865	6.8632	7.0257	6.8641	6.9355	7.1072	7.1617	6.9195	7.0079	7.1937	7.1543	6.8885	6.9873	6.9114	6.9818	7.0894	7.0005	7.0602	7.0178	7.0474	7.2651	7.0531	7.152	7.2357	7.2092	6.9868	7.192	7.1093	7.3616	7.2248	6.7872	7.5113	7.7679	7.6912	7.6241	7.5931	7.559	7.7133	9.1545	9.4072	10.006	9.6234	9.6205	9.5507	11.033
ALOXE3	6.8498	6.9404	6.9859	6.8899	6.9177	6.9768	6.9856	6.8437	7.0634	6.9924	7.0083	6.9295	6.8368	6.954	7.0217	6.9341	7.1404	6.9794	6.8885	7.0675	6.973	6.9875	7.1583	6.7658	7.022	6.9198	6.8511	6.7921	6.9344	6.9977	6.9328	6.7988	7.1316	7.0181	7.0258	6.8206	6.4057	6.4151	6.9887	6.8544	6.3865	6.9023	6.3617	6.3683	6.3703	6.4024	6.3774	6.985	6.7909
ALPI	7.1214	7.2081	6.8285	6.9992	6.9602	7.1619	7.0452	6.867	7.0479	7.131	6.8666	7.0918	6.8161	6.9332	7.0389	7.0156	7.079	6.9476	7.2417	6.9636	7.0717	7.2371	6.8668	6.9841	7.1658	7.0941	6.8479	7.0203	6.799	7.0701	6.9755	6.927	7.3152	7.2471	6.9743	7.1209	6.9852	6.9134	6.8543	6.8112	6.881	6.3922	6.9213	6.9002	7.0734	6.9801	6.9415	6.8053	6.9467
ALPK1	6.7965	7.0925	7.0728	6.8594	6.8607	7.01	6.8098	6.7899	6.9216	6.8561	6.7772	6.8557	6.9245	6.949	6.9741	6.8921	6.7945	6.8992	6.9198	6.8661	6.9463	6.8312	6.9297	6.8164	7.0901	6.87	6.9086	6.8915	6.7251	6.8051	6.9263	6.9324	6.8041	6.8522	6.8027	7.0837	6.3736	6.8732	6.8482	6.3963	6.7936	6.9026	6.8155	7.16	6.3703	6.9404	6.869	7.0576	7.4499
ALPK2	7.0149	7.0658	7.1094	7.0564	6.9416	6.9137	11.289	12.725	11.062	12.505	12.227	12.313	11.96	12.208	12.495	13.123	12.676	13.123	13.29	13.058	12.652	12.656	13.23	12.741	11.786	11.952	12.343	12.38	12.821	12.162	11.883	12.033	11.356	11.174	12.645	11.561	10.912	10.933	10.823	10.959	10.962	10.831	11.49	11.471	12.196	10.65	10.816	10.662	11.329
ALPK3	6.919	6.9383	6.7678	7.0265	6.8848	6.6952	7.1739	6.9486	6.8718	6.9434	6.9529	6.8236	6.8801	6.8256	6.8418	6.9601	7.1078	7.0056	6.9544	7.1322	7.0671	7.1863	6.9879	7.1081	6.9507	7.1401	6.9285	6.9856	6.9024	7.0037	7.0128	6.9619	7.2072	6.9972	7.0343	6.8744	7.2947	7.2618	7.2807	7.3262	7.2891	7.1964	7.3606	7.2213	7.7133	7.6234	7.671	7.634	7.0547
ALPL	12.575	12.945	12.796	12.24	12.441	12.401	12.052	12.761	11.969	10.537	10.572	10.93	8.3882	8.462	9.1836	7.3131	7.1151	7.7901	7.1329	7.039	7.0243	6.9376	7.1138	6.9717	7.7721	6.978	6.9537	7.2768	7.0372	6.9439	6.9403	6.9774	6.771	6.9959	6.935	7.0816	8.2381	8.2644	8.439	8.3077	8.3459	8.4114	9.6428	9.4733	10.614	9.8483	9.872	9.9348	10.882
ALPP	11.021	11.082	10.393	11.132	11.506	11.647	11.372	10.854	11.653	11.736	11.836	11.894	10.825	11.923	12.395	11.36	11.475	11.096	11.962	11.906	11.882	10.781	11.736	10.856	11.774	11.508	11.288	11.509	11.018	11.338	10.738	10.01	11.711	11.192	11.915	11.726	10.445	10.462	10.321	10.49	10.366	10.488	10.077	9.9741	10.858	10.279	10.143	10.194	10.159
ALPPL2	7.0479	7.1295	6.9673	6.8859	7.0523	7.0045	7.0752	6.9959	7.0703	7.0641	7.0602	7.2086	6.7561	6.9419	6.9986	7.0252	6.978	6.7687	7.0587	6.9617	6.9559	6.9941	6.9074	6.8154	6.9352	6.9727	6.9916	6.758	6.9182	7.1261	6.9473	6.9356	7.1198	7.1756	7.0534	6.8479	6.9424	6.8537	6.3817	6.7742	6.3874	6.8298	6.8859	6.3761	7.0885	6.9377	6.7774	6.8089	7.0113
ALS2	10.191	10.235	10.295	10.322	10.266	10.208	10.514	10.648	10.423	10.638	10.543	10.436	10.458	10.281	10.304	10.425	10.83	10.656	10.846	10.576	10.237	10.21	10.844	10.331	10.296	10.513	10.342	10.665	10.48	10.234	9.8531	10.002	10.081	9.9135	10.615	9.9798	9.3738	9.2764	9.2671	9.4247	9.3518	9.2524	9.5618	9.7055	10.454	9.1149	9.1044	9.3211	9.1909
ALS2CL	7.1594	6.9867	7.3204	6.8362	6.8072	6.8828	7.0351	6.8281	6.8728	6.9308	6.7835	6.8163	6.9829	6.9477	6.8343	6.6805	6.7514	6.9167	7.0008	7.0279	6.7003	6.8288	7.0068	6.9662	6.8368	6.8329	6.822	6.8581	7.0133	6.9954	6.7881	6.9241	6.7246	6.837	6.9562	6.8396	6.9006	6.9769	6.9424	6.9387	7.0834	6.8923	6.9483	6.8991	6.864	6.9041	6.8271	6.9471	6.9284
ALS2CR11	6.8735	6.9129	6.928	6.8209	7.1177	6.7638	6.9165	6.8635	6.8212	6.7823	6.9427	6.9044	6.8205	6.833	6.8618	6.8387	6.8754	6.8731	6.962	6.9818	6.8638	6.9094	6.9854	6.9242	6.7392	6.8078	6.7118	6.937	6.844	6.9204	6.9797	7.0167	6.9077	6.9812	6.8601	6.897	6.3207	6.8085	6.4166	6.8119	6.3778	6.8235	6.9135	6.7968	6.3703	6.7994	6.9463	6.9174	6.9854
ALS2CR12	6.8368	6.9126	6.8648	6.8248	6.9111	7.0995	6.859	6.7941	7.0168	6.7958	6.7921	6.9671	6.7553	6.8562	7.0035	7.0551	6.9535	6.6006	6.8113	6.9667	6.7125	6.9141	6.7902	6.7881	6.9622	6.8348	6.8434	7.0808	6.8475	6.8703	6.9835	6.9979	6.7505	6.9891	6.9695	6.8944	6.2424	6.3271	6.2835	6.4181	6.2535	6.7616	6.3746	6.3177	6.3703	6.2591	6.4065	6.3159	6.7938
ALX1	7.1554	7.0227	7.0257	7.0332	7.1054	6.9681	7.8039	8.1817	7.837	7.6712	7.5935	8.148	7.8658	7.5949	8.1964	7.5005	7.4844	7.7224	7.1683	6.9348	7.1713	7.0627	6.9027	6.9005	7.4658	7.148	6.8538	7.1252	6.913	6.9503	6.6904	6.7213	6.9932	6.8088	6.8302	6.939	6.3251	6.3971	6.346	6.8007	6.3232	6.2999	6.9905	6.7987	6.3703	6.3985	6.4034	6.8556	6.2711
ALX3	7.0977	7.1348	7.0302	7.0803	6.9968	6.895	6.9113	6.7723	6.9915	7.0077	7.1352	7.1158	6.9871	7.0002	7.1816	7.2885	7.1377	6.9368	7.0822	6.9926	7.0988	7.1412	6.9213	6.8803	7.1836	7.1311	7.0008	6.9932	6.8218	7.0116	7.0286	6.8604	6.9628	7.0693	7.0236	6.8792	6.3828	6.4066	6.9264	6.9301	6.9263	6.8544	6.3151	6.9515	6.8376	6.8778	6.4157	6.8395	6.4205
ALYREF	11.265	10.899	11.144	11.252	11.099	11.153	11.129	11.08	11.031	10.85	10.935	10.525	10.452	10.716	10.355	10.614	10.022	10.318	10.138	10.061	10.023	10.29	9.6662	9.943	10.063	9.675	9.8473	9.8473	9.9208	9.8583	10.158	10.098	9.7458	9.8751	9.2686	9.4905	10.535	10.713	10.608	10.662	10.4	10.623	8.805	8.8999	6.3703	9.3825	9.287	9.2881	8.6015
AMACR	7.3781	7.7197	7.7951	8.0733	8.0265	7.732	7.7648	8.086	7.5083	7.4484	7.5457	7.4768	7.9642	7.7527	7.4528	8.0985	8.3009	8.3634	7.871	8.0931	8.1138	8.1583	8.032	8.4686	7.6596	8.2184	8.1677	7.9856	8.1626	7.9008	7.7654	8.2514	7.5541	7.9798	7.8895	7.8483	7.074	7.1255	7.1649	7.0874	6.968	7.1726	7.2302	7.1147	7.7385	6.9694	7.301	7.1465	6.9655
AMBN	6.8298	7.0085	6.9549	6.8489	6.7537	6.8246	6.8413	6.9119	7.0374	6.8705	7.1974	6.891	7.2245	6.914	6.8626	6.9626	6.9703	6.9474	6.8045	6.8429	6.915	6.9809	6.8705	6.9512	6.9149	6.8483	6.8914	7.0453	7.0815	6.905	6.9432	6.8261	6.9716	6.993	6.9823	6.8868	6.4209	6.3482	6.8609	6.2973	6.8731	6.7622	6.9694	6.7798	6.9926	6.8811	6.9335	6.3872	6.7899
AMBP	7.2301	7.1345	7.2338	7.018	7.1262	7.0367	6.9945	7.2683	7.2625	7.0927	7.1429	7.0113	7.2962	7.1384	7.0776	6.9767	7.1019	7.042	7.1284	7.0511	7.1389	7.093	7.0843	7.0209	6.9882	7.2257	7.3313	6.9244	7.3212	7.036	7.0489	7.412	7.253	7.0239	7.1093	7.0438	6.9796	7.0318	6.9005	6.8223	7.1203	6.8982	6.997	6.8798	7.0857	6.9666	6.7961	6.8162	6.9812
AMBRA1	7.0354	7.0672	7.0274	7.0087	7.0944	7.0881	7.0886	7.3014	7.0764	7.1247	7.0201	6.935	6.8298	7.0275	7.1232	6.8377	7.2222	6.9867	6.8609	7.2152	7.2981	6.9963	6.962	6.817	7.0725	6.9474	7.0574	7.0608	6.9646	7.1298	7.0828	6.9409	7.1851	6.9765	7.3344	6.8624	6.794	6.8923	7.0412	6.9392	6.8741	6.9201	6.8575	7.0016	6.9921	6.4206	7.0137	6.9457	6.3379
AMD1	10.025	10.433	9.7807	10.139	9.8064	9.6429	9.7125	10.533	9.7059	9.3017	9.2844	10.295	9.5288	9.1062	8.5046	9.5073	9.2426	9.2862	8.7142	8.9556	9.2701	9.2356	9.1262	9.2198	8.5908	9.0345	9.0162	9.0205	8.7287	8.8837	8.5753	9.2679	8.673	8.7193	8.5114	9.0757	7.6293	7.5175	7.5688	7.594	7.5562	7.6652	8.7404	8.6851	6.3703	7.7633	7.8523	7.691	7.6512
AMDHD1	6.9612	7.0072	7.0674	7.1309	7.0326	7.2047	6.9936	6.8928	7.249	7.0209	7.0307	7.1276	7.0816	6.9292	6.9288	7.247	7.4441	7.0844	6.9713	7.0697	7.3649	7.1816	7.2039	7.2745	7.0443	7.2655	7.2245	6.8013	7.2926	7.1985	7.0626	7.2301	6.8793	7.0862	7.3071	7.1718	6.8884	6.3976	6.8153	6.7662	6.985	6.871	6.9389	6.8767	7.2418	6.8972	6.9005	7.0511	6.9414
AMDHD2	8.0693	7.8606	7.9036	8.2302	8.0597	8.1764	7.947	8.3198	7.7701	7.6383	7.6663	7.4683	7.2694	7.3267	7.6033	7.4098	7.5394	7.678	7.4519	7.2769	7.5091	7.5662	7.2977	7.6801	7.1862	7.3546	7.5707	7.3482	7.5602	7.5272	7.451	7.4734	7.6446	7.902	7.7989	7.3951	8.073	8.0089	8.1065	7.8974	7.9274	8.1332	7.3777	7.2899	8.0094	7.8118	7.5996	7.8765	7.3415
AMELX	6.8927	6.8765	6.7315	6.8932	6.7334	6.8875	6.7646	6.7572	6.9464	6.8893	6.7659	7.037	6.9751	7.0289	6.7613	6.9089	6.8415	6.9869	7.0012	6.7367	6.9297	6.8076	6.9358	6.839	6.9109	7.0825	6.919	6.7089	7.0096	6.959	6.8661	6.9753	6.9912	6.8789	6.8386	6.9525	6.4176	6.8384	6.8197	6.2938	6.7922	6.3319	6.3905	6.3857	6.7866	6.3932	6.3983	6.8832	6.3913
AMELY	7.0312	7.0643	6.9443	6.9542	6.9668	6.8924	6.9544	7.4768	6.9795	6.853	7.0573	6.9362	7.1973	6.8859	6.9289	6.7532	7.2054	7.152	6.9725	6.7756	6.9143	6.8914	6.9035	6.925	6.9063	6.9375	6.7282	7.0757	6.8657	6.7863	7.0108	6.965	7.0872	6.9588	7.1841	6.9264	6.9553	6.8783	6.7828	6.8088	6.9589	6.8109	6.406	6.8318	6.8368	7.1044	6.8943	6.8312	6.7643
AMER1	9.5011	9.396	9.5765	8.8893	8.9499	8.9884	9.366	10.161	9.2566	9.3907	9.3346	9.5684	9.4412	9.0885	9.0704	8.0068	8.3482	8.8196	8.2351	8.2439	8.349	7.839	8.5097	8.6337	8.5177	8.3953	8.0089	8.4815	8.4197	8.0987	7.7617	8.1501	7.8116	8.1275	8.908	7.8303	8.2303	8.3706	8.4211	8.4255	8.292	8.3115	7.9022	8.0135	6.3703	7.9106	7.952	7.8145	7.6737
AMER2	7.1418	7.4909	7.042	7.2225	7.2377	7.2537	7.1592	6.9537	7.2237	7.17	7.1545	7.0122	7.1601	7.0392	7.0807	7.0374	7.1469	7.205	7.109	7.2758	7.1432	6.9529	7.024	7.2038	6.8979	7.0189	6.9228	7.1715	6.9477	7.1273	7.1417	7.1417	7.1878	7.3051	7.0148	6.9338	6.6876	6.4136	6.3529	6.8458	6.9535	6.9033	6.8849	6.9062	7.0499	7.0277	6.9239	6.9642	6.8423
AMER3	6.7548	6.8979	7.0569	7.0039	6.8338	6.8714	6.8527	7.0385	6.7645	6.8429	6.9628	6.8778	6.9383	6.8581	6.9795	6.9714	6.785	6.8484	6.8161	6.9487	6.9954	7.0344	6.8969	7.0978	6.7222	6.8463	6.8601	6.9218	6.948	6.8337	6.7069	7.0189	6.9337	6.9787	6.8289	6.7805	6.8459	6.2377	6.8084	6.8858	6.3498	6.3673	6.8383	6.4083	6.8977	6.8817	7.0104	6.2843	6.825
AMFR	7.2648	7.1704	7.47	7.0891	7.2675	6.8952	7.3323	7.907	7.6011	7.4081	7.5213	7.5838	7.6357	7.2863	7.277	7.4662	7.3683	7.5575	7.546	7.4575	7.4343	7.6188	7.3267	7.5857	7.3304	7.6702	7.4071	7.7752	7.3072	7.2312	7.5966	7.747	7.6813	7.8854	7.6296	7.8117	7.2637	7.231	7.1264	7.1856	7.3155	7.4501	7.2469	7.4643	8.378	7.6184	7.3759	7.5865	7.2925
AMH	7.2488	7.3363	7.1118	7.0478	7.0194	7.2317	7.3601	7.5643	7.2815	7.2451	7.055	7.3568	7.0924	7.2613	7.2374	7.2277	7.2366	7.3978	7.3855	7.061	7.1574	7.2116	7.0582	6.9778	7.2644	7.0059	7.0866	7.4734	7.3174	7.0208	7.2608	7.1185	7.1338	7.011	7.336	7.2529	6.8858	6.9802	6.8564	6.9582	6.913	6.8895	6.775	6.4168	6.3703	6.3169	6.3641	6.2213	6.4054
AMHR2	7.2013	7.0916	7.0635	6.9994	7.0193	7.0004	9.2182	9.9283	9.9763	10.376	10.502	9.205	10.679	10.663	11.371	10.25	10.298	11.084	10.832	10.473	10.643	10.343	10.342	10.782	10.159	10.617	10.774	9.8354	10.225	10.353	9.1696	9.3863	8.3274	10.159	10.308	8.4771	9.9096	10.015	10.176	9.8838	10.06	9.9244	7.1722	6.9492	6.9194	7.1081	7.0746	7.1248	6.8461
AMIGO1	7.1573	6.9376	7.0613	7.1366	7.1307	7.0434	7.0301	6.8149	7.0413	7.0197	7.0495	6.9517	7.0632	7.0618	7.0382	7.1255	7.2802	6.976	7.2564	7.057	7.1998	7.1075	7.2913	6.8665	7.0955	7.0878	7.128	6.9269	7.0367	7.1739	7.2967	6.8016	6.9597	7.2225	7.2744	7.1196	6.8091	6.8216	6.8743	6.9129	6.8329	6.3979	7.1121	6.9186	6.9002	6.9416	6.8977	6.8916	7.0002
AMIGO2	7.1302	6.9805	7.2468	7.1834	7.1037	7.0061	7.1053	6.9009	7.0161	7.1093	7.0293	6.874	7.214	7.023	7.0149	6.9933	7.1185	6.8446	7.0057	7.0845	6.9792	7.0549	7.1679	6.9373	7.2308	7.091	7.1668	7.0067	7.2685	7.0981	7.1696	6.8641	7.0772	7.0528	7.2718	7.0536	6.9079	6.828	6.9459	7.0108	6.8673	6.4269	6.8249	6.8803	6.8223	6.8472	6.4147	6.4027	6.3445
AMIGO3	7.0473	7.0482	7.3213	7.1341	7.0087	7.1544	6.9764	6.9301	7.1807	6.9538	7.1626	6.9508	6.9625	7.1963	6.9526	7.08	7.0845	6.8999	7.1211	7.2722	7.3658	7.1671	7.0436	7.0303	7.0877	7.1565	6.978	7.0705	7.1209	7.2007	7.178	6.8928	7.1215	6.9976	7.0737	7.0709	6.9988	7.0607	6.9474	6.9702	7.0453	6.8535	6.874	6.7747	7.5182	6.7891	6.85	6.8574	6.8566
AMMECR1	9.6802	9.6575	8.5747	9.5293	9.6258	9.7142	9.0892	8.323	9.1632	8.7638	8.6815	8.6989	7.9094	8.7346	8.713	8.6276	8.7812	8.4706	8.6026	8.5264	8.9681	9.0919	8.6648	7.8967	8.5084	8.5841	8.6512	8.6795	8.2252	8.785	8.838	8.4067	9.081	8.138	8.2607	8.7557	7.0118	6.8909	6.8524	7.0006	6.913	6.8111	6.9063	6.9507	6.788	6.3609	6.9167	6.4173	6.9119
AMMECR1L	9.0056	9.2609	8.53	8.7859	8.9828	9.0485	9.0605	8.3071	8.8567	9.0911	8.9467	9.2275	8.266	8.8596	9.0184	8.8324	8.7988	8.0709	8.9172	8.8182	8.8908	8.5322	9.1891	8.3645	8.9446	8.9523	9.1177	8.7634	8.8095	8.9784	8.686	8.2395	9.1611	8.9994	9.2319	8.9299	7.3199	7.5217	7.4357	7.446	7.4195	7.2717	7.7748	7.9134	8.2822	7.9514	8.0629	7.7788	7.6481
AMN	6.8968	7.303	7.1174	6.9482	7.0644	7.0396	6.9618	6.9856	7.0311	6.9963	7.2107	6.9533	6.9766	7.0405	7.0264	6.8296	6.9726	6.9568	6.9302	6.9955	6.9786	6.9091	7.0032	6.8694	6.9398	7.0162	7.1003	6.8466	6.9818	6.9994	7.0118	7.0384	6.813	7.0123	6.9013	6.9047	6.9414	6.8858	6.409	6.7846	6.7827	6.8453	6.86	6.8255	6.3703	6.364	6.3952	6.3406	6.7817
AMOT	7.7284	8.0485	8.0101	7.5289	7.7214	7.8839	8.92	10.31	9.6107	10.262	10.166	10.101	10.181	10.057	9.9678	8.3784	8.0506	8.6512	8.3172	7.6145	7.7251	8.2761	7.6325	7.875	8.9895	7.3336	7.7086	7.7991	7.5144	7.556	7.8024	7.8687	7.7144	7.2915	7.2935	7.743	7.5411	7.4579	7.6355	7.4308	7.4254	7.3762	7.3024	7.3167	7.3049	7.2429	7.4214	7.3734	7.2478
AMOTL1	7.0379	6.9766	7.0569	7.2824	6.9217	6.8588	7.0706	7.6612	7.2068	7.0135	7.0821	7.0986	6.9297	7.1282	7.003	6.9329	6.9623	7.0055	6.978	6.932	7.0414	7.0002	6.8928	6.979	7.0085	6.8666	6.9018	6.9444	7.1044	6.9593	6.7727	6.9321	6.9337	6.9646	7.0079	6.9652	6.4289	6.861	6.9646	6.8114	6.9117	6.9486	6.9004	6.9587	6.8301	6.7896	6.8763	6.8557	6.9858
AMOTL2	7.0564	6.875	6.8079	6.9804	7.084	7.0157	6.9559	6.9104	6.9942	7.0238	7.079	6.8763	6.6736	6.8923	6.6775	7.0723	6.7786	7.1617	6.9164	6.8982	7.0951	6.947	6.941	7.0112	6.8231	6.8679	6.8093	6.9734	7.0854	6.9929	7.0576	7.0637	7.0377	7.0115	7.0259	7.0457	6.7685	6.7779	6.9011	6.3089	6.3967	6.8052	6.3674	6.4283	6.3703	6.4106	6.8535	6.3937	6.2933
AMPD1	6.8352	6.8375	7.0145	6.8821	6.8555	6.8161	6.8007	6.9537	6.8635	7.0322	6.8034	6.8186	6.7853	6.7994	6.7383	6.8629	6.7245	7.1691	6.773	6.8008	6.879	6.7898	6.8587	6.7244	7.1688	6.7688	6.7097	6.9034	6.7675	6.7223	7.0961	6.8997	6.792	6.8971	6.9993	6.7601	6.4166	6.3219	6.4134	6.9002	6.4009	6.2594	6.8134	6.8722	6.8844	6.3759	6.4239	6.381	6.843
AMPD2	7.007	6.9581	6.9111	7.1357	6.8562	7.0724	6.8926	6.834	7.0632	7.0073	6.8029	6.8722	6.8326	6.9083	6.8877	6.8026	7.0144	6.9047	6.8434	6.8928	6.9744	6.9414	6.9729	6.8164	6.9755	6.8695	6.8467	6.8827	6.9503	7.2089	6.8925	6.8806	7.0612	6.8882	6.7729	6.9611	6.2792	6.3545	6.3535	6.7928	6.342	6.3067	6.2189	6.7782	6.7836	6.3509	6.4064	6.2848	6.3646
AMPD3	7.2555	6.8963	6.8899	7.2053	6.9911	7.2868	7.0641	7.1319	7.2124	7.1512	6.9396	6.9073	6.7749	6.9566	7.0028	7.1376	7.086	7.2816	7.0402	7.0131	7.2366	7.1895	7.238	7.1163	7.0113	7.1086	7.0765	7.1551	7.0944	6.7926	7.0306	6.9329	7.0755	7.2313	7.2421	7.1118	6.8878	6.8686	6.8984	6.9411	6.9239	7.0033	6.9964	6.8116	6.3703	6.9724	6.9296	6.9031	6.8267
AMPH	8.8844	9.2268	9.0634	8.2152	8.585	8.4862	8.1753	8.3772	8.1489	7.8965	7.7109	8.0373	7.7561	7.4363	7.5514	8.0341	8.369	8.2258	8.8675	8.9543	8.9103	8.8728	8.9851	9.4078	10.076	9.1387	9.352	9.2478	9.2319	9.1696	8.7029	9.1297	8.1337	8.5603	8.6943	8.4127	8.2039	8.3376	8.4317	8.1808	8.3356	8.2123	7.1552	7.2983	7.5661	7.592	7.5981	7.6276	7.7487
AMT	10.093	10.146	9.9803	10.079	9.9419	10.049	9.4944	8.9474	9.4227	9.1971	9.0299	8.6924	9.0156	9.1703	9.5121	9.8725	9.7403	9.7776	10.068	9.9763	9.8123	9.6512	9.8699	9.7954	9.1988	9.6949	9.5438	9.3476	9.6524	9.5325	8.7912	8.6421	8.1964	8.9921	9.5062	8.357	9.7361	9.7573	9.7398	9.6182	9.6905	9.7082	8.0819	8.0227	8.9863	8.8042	8.9033	8.7563	8.2889
AMTN	6.765	6.7109	6.7554	6.7209	6.7389	6.7364	6.7948	6.7314	6.9112	6.7395	6.8589	6.8686	6.7282	6.8889	6.8224	6.9967	6.7621	6.9574	6.9553	6.7995	7.0162	6.8642	6.9299	6.7746	6.6876	6.8899	6.8622	6.7221	6.6688	6.7755	6.8016	7.0528	6.886	6.7528	6.7161	6.8498	6.3933	6.2391	6.4136	6.3065	6.3976	6.4111	6.8136	6.8871	7.4771	6.2838	6.7722	6.8257	6.2632
AMY1A	11.423	11.426	10.462	11.304	11.427	11.98	11.561	10.723	11.774	11.001	10.973	11.655	10.538	11.008	11.844	9.8759	9.6781	9.1472	9.662	10.084	10.765	10.086	9.1467	9.6441	10.997	9.9288	10.864	10.207	9.0019	10.648	10.98	9.7958	11.957	10.822	10.948	12.057	7.9492	7.9713	8.0649	8.2347	8.1321	8.229	7.8139	7.701	6.3703	8.6413	8.7913	8.7459	8.4051
AMY1B	9.1559	9.2108	8.749	9.2548	8.994	9.498	9.207	8.8383	9.2945	8.9404	8.6198	9.2807	8.7715	8.5668	9.4405	7.9439	7.7826	7.8899	8.051	7.9446	8.3575	8.3225	7.531	8.054	8.6057	8.0894	8.5575	8.0996	7.7346	8.3247	8.8098	8.439	9.4197	8.6684	8.3784	9.2814	7.4318	7.4134	7.4287	7.6116	7.54	7.393	7.3233	7.5707	6.3703	8.1124	8.1644	8.4407	7.9475
AMY1C	12.875	13.135	12.205	12.83	13.07	13.312	13.087	12.447	12.969	13.011	12.989	13.375	12.157	12.866	13.148	11.813	11.471	11.394	11.55	11.706	12.239	12.758	11.002	11.613	12.676	11.557	12.544	12.276	11.232	12.198	13.12	11.935	13.617	12.376	12.461	14.208	13.195	12.995	13.138	13.183	13.13	13.205	10.715	10.757	11.37	12.671	12.549	12.614	12.436
AMY2A	6.8112	7.0029	7.0605	6.9884	7.0497	7.1493	6.8382	6.8711	6.9946	7.0879	7.014	6.87	6.8132	7.071	7.0694	7.2219	7.0863	6.7625	7.0127	7.1199	7.0561	6.8029	7.0125	6.9041	6.8467	6.951	7.095	7.1168	7.0385	7.0601	7.0349	6.8572	7.1733	6.8699	7.0241	7.1045	6.9409	6.8892	6.3778	6.358	6.3892	6.3221	6.3667	6.8944	6.8408	6.7745	6.794	6.3971	6.858
AMY2B	7.0493	7.0027	7.0448	6.7964	6.9716	7.0847	6.9007	6.8741	7.1828	7.1483	7.1506	7.5225	7.2734	7.4892	8.0593	8.2052	8.2635	7.4288	8.5568	8.9913	8.5331	7.6419	8.4392	7.3533	7.5818	8.5761	8.1915	7.737	7.9372	8.2802	7.3211	7.2728	7.3895	7.0232	8.528	7.5057	6.9444	6.8475	6.8826	6.9884	6.9214	6.8715	7.1798	7.0099	6.3703	6.8041	6.3782	6.822	6.959
AMZ1	7.0371	6.9013	7.1787	6.9568	7.0992	6.9372	6.8933	6.8743	6.9304	7.0161	6.9182	6.9128	6.9579	7.015	7.1132	6.9501	7.228	7.131	7.1024	7.004	7.0297	6.9411	7.0958	7.1251	6.9926	6.9858	6.927	7.0654	7.2149	7.1539	6.964	6.9671	7.1192	7.0529	7.0448	7.0092	6.8995	6.7876	6.7901	6.8435	6.8431	6.8156	6.8927	6.9074	6.8685	6.791	6.8328	7.0149	6.2495
AMZ2	10.448	11.069	11.358	10.814	10.684	10.698	10.694	11.348	11.095	10.828	10.8	10.889	11.325	10.838	10.878	11.412	11.184	11.399	11.09	11.253	11.219	11.424	11.168	11.641	11.122	11.477	11.16	11.335	11.101	11.28	11.224	11.591	11.306	10.936	11.201	11.395	9.7971	9.7075	9.7676	9.5004	9.8029	9.7204	11.383	11.478	6.3703	10.085	10.13	10.175	11.202
ANAPC1	10.65	10.184	11.061	10.666	10.624	10.648	10.487	10.918	10.231	9.9019	9.6933	10.396	9.7314	9.3488	9.6322	9.2394	9.1417	9.587	9.0704	9.02	8.9032	8.6474	8.9086	9.17	8.8928	8.7995	8.8176	9.121	8.9553	8.7356	8.7461	9.1768	8.8688	8.7352	9.0521	9.131	7.8547	7.8559	7.6761	7.7064	7.864	7.7298	8.031	7.8086	8.6423	7.9499	7.8169	7.8266	7.8083
ANAPC10	9.2377	8.8386	9.3975	9.3765	9.2807	9.1346	9.6271	8.9824	9.8988	9.1711	9.0313	9.1959	9.2119	9.2259	9.3524	9.3551	9.6936	9.3704	9.1366	9.2306	9.5196	9.3572	9.28	9.5483	9.3867	9.9058	9.4014	9.3701	9.4711	9.5576	9.8018	9.6375	9.598	9.6767	9.2108	8.8508	7.7017	7.5456	7.7796	7.5828	7.4696	7.6758	8.4742	8.58	8.8531	7.8088	7.8625	8.0237	8.0466
ANAPC11	10.231	9.2157	10.318	10.396	10.229	10.267	10.45	9.4318	10.652	10.266	10.245	9.6601	10.158	10.131	10.207	9.9372	10.222	10.14	10.472	10.725	10.644	10.47	10.395	10.556	10.384	10.905	10.498	10.723	10.974	10.829	10.732	10.389	10.4	11.153	11.127	9.2331	10.505	10.53	10.441	10.466	10.465	10.368	10.176	9.6793	10.836	10.042	10.027	9.9499	10.035
ANAPC13	10.864	10.767	10.995	10.964	10.844	10.695	11.334	11.424	11.364	11.781	11.921	11.692	11.977	11.987	12.111	12.318	12.393	12.361	12.397	12.239	12.198	12.441	12.244	12.303	12.109	12.492	12.225	12.123	12.155	12.231	12.172	12.096	12.09	11.883	12.048	12.211	9.7055	9.808	9.7365	9.8477	9.8116	9.7413	11.528	11.464	6.3703	10.807	10.663	10.602	11.264
ANAPC15	8.9937	8.8196	8.2216	8.9994	8.9346	8.6965	8.6611	7.9759	9.1085	8.4598	8.5219	7.922	7.5276	8.3544	8.4691	8.4833	8.5677	7.6507	8.7257	8.8146	8.9387	8.6641	8.6698	8.3172	8.4992	8.9122	8.7872	8.7694	9.1325	8.8886	9.0408	8.2657	8.7391	8.8752	8.5238	7.74	8.2361	8.1621	8.2682	8.2163	8.2598	8.0523	7.8834	8.2141	9.2972	8.4685	8.3431	8.4819	7.7151
ANAPC16	8.0827	7.9719	8.1565	8.3146	7.9446	8.2227	8.3868	7.3569	8.5061	8.6319	8.5331	8.316	8.9328	8.8043	9.7248	9.2319	9.5096	9.2924	9.5503	9.3901	9.5899	8.908	9.6375	9.1012	9.1441	9.7128	9.2377	9.3426	9.5904	9.0882	9.1168	8.9962	8.8268	9.5836	10.15	8.3575	8.1793	8.3294	8.182	8.0361	8.2519	8.0325	9.0903	9.0295	9.6437	9.154	9.2467	9.1738	9.0037
ANAPC2	7.0705	6.9669	7.1233	7.0131	7.03	7.0839	7.0973	7.0466	6.9602	7.2369	7.074	6.799	6.8432	7.0616	7.1162	7.1564	7.036	7.0862	6.869	6.8907	7.1326	7.233	6.9153	7.1076	6.9446	6.9147	7.0306	7.0354	7.0242	6.8846	7.0051	7.0219	7.135	7.1524	7.0142	7.1877	7.2575	7.279	7.3826	7.2927	7.3099	7.3353	6.8629	6.9055	6.3703	7.1232	7.0704	7.0448	6.8695
ANAPC4	10.323	10.518	10.412	10.4	10.311	10.419	10.208	10.348	10.248	10.42	10.534	10.97	10.268	10.169	10.222	9.6759	9.9527	9.9814	9.9515	9.7631	9.5466	9.5734	9.7186	9.809	9.6306	9.658	9.5347	9.2924	9.6642	9.4421	9.1258	9.4231	8.9604	9.0654	9.4605	9.6184	7.9845	8.0144	8.2394	8.066	8.0257	8.0738	8.0869	8.0353	8.7442	7.5326	7.6291	7.5671	8.106
ANAPC5	11.163	11.302	11.075	11.237	10.928	11.148	10.949	11.426	11.197	11.23	11.213	11.665	10.967	11.136	11.169	10.912	10.827	10.822	11.046	11.075	10.894	11.266	10.919	10.792	11.068	10.919	11.032	11.04	10.975	11.01	11.021	10.861	11.077	11.016	10.911	11.714	9.7534	9.8334	9.9485	9.8693	10.013	9.8281	10.54	10.407	11.259	10.496	10.529	10.418	10.429
ANAPC7	8.1246	8.7694	8.4226	8.3947	8.1798	7.9676	8.2087	8.3428	7.942	7.8227	7.9284	8.1901	8.1482	8.0595	7.8336	8.4477	8.2689	8.2408	7.9339	8.1503	8.3244	8.5154	8.2628	8.5023	8.0849	8.0671	8.2746	8.5015	8.4209	8.2167	8.189	8.4647	7.915	8.0996	8.114	8.401	7.2593	7.4473	7.4725	7.2864	7.4787	7.5061	6.9812	6.8869	6.3703	7.1704	7.01	7.1853	6.9401
ANG	8.0726	8.3561	9.0293	7.9431	7.5643	7.7026	8.5128	8.243	8.4181	8.3596	7.8003	7.696	8.7786	8.3285	7.7107	7.656	7.6707	7.9764	7.7765	7.5652	7.6517	7.6246	7.481	8.0026	8.401	7.8416	7.7239	7.7472	7.5517	7.9786	8.1878	8.5346	8.3477	8.3032	7.9862	7.8024	8.1707	8.1138	8.2841	8.0922	8.2182	8.2717	8.3752	8.3064	9.0438	9.2848	9.2075	9.2647	9.2881
ANGEL1	8.3537	8.1011	8.2123	7.6838	7.7754	7.7323	7.6597	7.8527	7.6427	7.7298	7.9033	7.8286	8.1597	7.8459	8.1314	7.9166	8.1385	8.4626	8.3157	8.1803	8.2041	8.3309	8.3559	8.3583	7.9199	8.0524	8.2664	8.0954	8.2125	8.2027	7.952	8.0661	7.8773	7.7974	8.2916	7.7519	8.5505	8.3423	8.5981	8.5718	8.3218	8.464	7.6527	7.5834	8.2786	8.5386	8.4575	8.3136	8.1358
ANGEL2	10.255	10.264	10.642	10.756	10.758	10.818	10.763	11.088	10.708	10.634	10.518	10.844	10.731	10.354	10.699	9.7707	9.9102	10.406	10.164	9.8373	9.8592	9.5697	9.9303	10.046	10.131	9.7584	9.6306	9.5084	9.3876	9.6131	8.9211	9.666	9.2252	9.0625	9.6496	9.5712	8.7917	8.9451	9.0377	8.9269	8.9079	8.8896	8.2636	8.3077	6.3703	8.1031	8.195	8.061	8.2094
ANGPT1	7.8816	7.1688	7.1711	7.3212	7.2111	7.1864	7.2938	7.2551	7.2223	9.3046	9.1015	9.9037	9.0452	8.8465	9.3867	8.0712	8.0158	9.2844	8.4805	7.9792	8.5656	8.1628	8.0608	8.3458	8.5174	7.4954	7.9943	8.0019	7.4609	7.8251	7.8552	8.4808	8.3146	7.4726	7.6009	8.994	7.5179	7.5649	7.3211	7.67	7.37	7.3177	7.248	7.3476	6.3703	6.8729	6.9056	6.8451	7.3226
ANGPT2	6.7627	6.9781	6.9873	6.923	6.8834	6.8652	8.4192	9.1847	8.0004	9.001	9.1262	8.6416	8.4086	8.2085	8.015	6.9678	7.1201	7.6259	7.1901	7.211	6.9323	6.9459	7.0842	6.9686	7.3031	7.0132	6.8994	7.031	6.9322	6.9543	6.9806	6.94	7.0703	6.7476	6.9926	7.0613	7.1045	7.1663	7.049	7.1738	7.1528	7.134	7.3663	7.3926	8.1557	6.8402	6.883	6.4207	9.3167
ANGPT4	6.8882	7.2325	6.9941	6.8432	6.7736	6.821	6.9802	6.7012	6.9208	6.8418	6.9022	6.8204	6.6711	6.7794	6.7829	6.9713	6.8929	6.7532	6.7266	6.8664	6.8294	6.8351	6.7934	6.8194	6.8936	6.6519	6.7035	6.8178	7.0522	6.8619	6.9398	6.8594	7.0411	7.0492	6.7415	6.8307	6.7601	6.3523	6.3749	6.7757	6.418	6.9335	6.2805	6.3558	6.3703	6.1858	6.3522	6.298	6.3459
ANGPTL1	6.8739	6.6096	6.9075	6.9076	6.8236	6.7625	6.872	6.9429	6.8865	6.8949	6.8965	6.8295	7.0133	6.9024	6.9286	6.829	6.7616	6.8088	6.8852	6.758	6.774	6.8249	6.8513	7.034	6.9802	6.6397	6.8224	7.1692	6.8782	6.8859	6.8935	6.9276	6.7233	6.9583	6.8545	6.8344	6.7949	6.9129	6.3719	6.9241	6.4251	6.8502	7.0015	7.2855	7.1147	6.7862	6.3775	6.8489	7.014
ANGPTL2	8.5546	8.7157	8.3458	8.1508	8.4361	8.2118	8.6499	9.3417	8.7709	10.686	10.436	9.666	11.683	11.491	10.565	9.2577	9.6966	9.803	9.8605	9.4883	9.7339	9.9331	9.264	9.7204	9.9639	8.9691	9.667	8.8788	8.5452	9.1172	8.8058	9.0674	9.563	9.284	8.9325	10.789	9.7419	9.5779	9.6712	9.7787	9.6469	9.6031	10.139	10.171	10.988	10.409	10.333	10.24	9.7544
ANGPTL3	6.8908	6.9847	6.8451	6.9777	7.0004	6.9827	6.9867	6.8849	6.917	6.8466	6.8531	6.9229	7.0546	6.9086	6.9992	6.9459	7.0104	6.9881	7.1083	6.9438	6.9919	6.9041	6.9687	6.9265	6.9693	6.9996	7.0686	6.9257	7.1323	6.8211	6.9969	6.8866	7.1285	6.8377	7.0048	6.7378	6.9847	6.8152	6.9208	6.8438	6.8213	6.9566	6.7995	6.7844	6.7761	6.8179	6.4261	6.3732	6.3961
ANGPTL4	7.3185	7.3566	7.1673	7.3022	7.4006	7.1726	7.3234	7.078	7.2679	7.7089	7.6581	7.3426	8.065	7.9364	7.4113	7.6545	7.6413	7.6879	7.5919	7.2724	7.5982	7.4305	7.2537	7.6964	7.7925	7.4362	7.5052	7.7481	7.2104	7.7372	8.9195	9.1903	9.6492	7.5511	7.9253	9.8578	7.0333	7.0575	7.2199	6.9644	7.1698	6.992	7.3456	7.0793	7.1229	9.9851	10.139	9.9525	9.335
ANGPTL5	6.8666	7.0305	6.8619	6.9505	6.936	7.0205	6.8827	6.8405	6.9257	6.885	6.9127	6.9248	7.0005	6.82	7.0808	6.8642	6.8767	6.8815	6.9892	6.7447	6.9637	6.7613	6.7889	6.941	7.0881	6.9731	7.0808	6.8048	6.9099	7.0149	6.8333	7.1234	6.7908	6.8085	6.7865	6.8217	6.4095	6.3224	6.8153	6.3336	6.3933	6.7545	7.0999	7.1137	7.0749	6.7701	6.3854	6.9479	7.0929
ANGPTL6	6.7432	6.875	6.9147	6.9884	6.9327	6.8167	6.8488	6.7064	6.7561	7.7653	7.7202	6.9427	7.672	7.6196	7.546	6.9093	6.9223	6.8404	6.9873	6.8838	6.9171	7.0287	6.9868	6.8959	7.2124	6.8792	6.8855	7.0026	6.9777	6.9981	6.8777	6.8668	6.8211	6.8666	6.8278	6.8338	7.8241	7.7762	7.9387	7.8061	7.8288	7.784	6.2063	6.2737	6.3703	6.4048	6.8399	6.2739	6.4077
ANGPTL7	6.8037	7.0756	6.8979	6.916	7.0171	7.0573	6.9619	6.928	6.9583	7.1197	6.8752	7.0099	7.1608	6.9845	7.0041	6.9991	6.9887	7.1924	7.0313	7.0769	7.039	7.0888	7.0429	6.9471	7.0353	7.0935	6.9424	7.174	6.954	7.0214	7.011	6.9213	6.9631	6.8632	6.9369	7.0943	6.917	6.8842	6.4264	6.948	6.8889	6.8391	7.0115	6.8393	6.3703	7.0102	7.1814	6.9709	6.8895
ANGPTL8	7.0726	7.099	6.9154	7.0937	7.0179	7.0737	7.2308	6.8226	7.0284	7.0432	7.1041	6.9624	6.9643	7.0273	7.0303	6.9806	7.1337	7.1166	7.0747	7.0759	7.2354	7.0073	7.2858	6.8318	7.0018	6.9872	7.1452	6.9543	7.2191	7.0599	7.057	7.1311	6.9973	7.4004	7.0388	6.9441	6.9409	6.9503	6.988	6.986	6.9139	6.9926	6.9048	6.8023	6.8474	6.8128	6.835	6.9463	6.9159
ANK1	6.9686	7.0274	6.7979	7.1159	6.8428	6.8375	6.8944	6.8828	6.9687	6.925	6.9725	7.0545	7.0012	6.8853	7.0357	6.9204	7.0526	7.168	6.8687	6.9906	7.0903	7.1283	6.9921	6.8348	6.996	6.9453	7.0363	6.7992	6.9069	7.0793	7.0437	7.0644	6.98	6.9163	6.7989	6.8856	7.0559	7.1025	7.1161	7.0471	7.1807	7.108	7.3855	7.1671	6.3703	7.3475	7.5028	7.7416	6.9368
ANK2	7.7169	7.4971	7.2775	7.833	8.0019	8.0396	7.7805	7.9674	8.0811	7.3185	7.084	7.5135	7.2738	7.5037	7.763	8.7742	8.6766	8.1007	8.7623	9.0352	8.5615	8.3935	8.9933	8.2068	8.6505	8.8289	8.4797	8.6257	8.8899	8.3966	8.1855	7.7776	8.1382	8.5397	9.5338	8.2727	7.9944	7.9609	7.8608	7.81	7.9726	7.9663	8.9431	9.058	9.2927	7.7938	8.0217	7.784	8.6926
ANK3	8.1872	7.9128	7.8837	8.2872	8.2979	8.514	8.0147	7.6505	8.3382	8.3135	8.4718	8.226	8.2741	8.9731	9.0162	8.1872	8.5349	8.1395	8.8493	8.9632	9.4283	8.403	9.1177	8.0734	8.8481	9.3737	9.243	8.4053	8.8247	9.4219	8.7014	8.145	8.8202	8.5835	9.7825	8.8247	7.2472	7.361	7.3651	7.3318	7.2466	7.4061	8.6551	8.6638	6.3703	7.6529	7.5795	7.7329	8.6756
ANKAR	7.0561	7.0385	6.8513	7.1974	7.1026	7.1071	7.1662	7.1057	7.0784	7.2278	7.2758	7.1425	7.24	7.2044	7.1347	7.1375	7.1756	7.015	7.4439	7.3931	7.3467	7.122	7.3257	7.1802	7.158	7.2272	7.1952	6.9142	7.228	7.1947	7.0144	6.9095	6.9927	7.188	7.2603	7.2129	6.9442	6.4248	6.3524	6.3597	6.856	6.9067	6.8553	6.8601	6.3703	6.4051	7.018	6.3099	6.9341
ANKDD1A	8.2995	8.2047	8.8371	7.5205	7.7422	7.8191	7.689	7.7117	7.9217	7.7809	7.8576	7.8026	8.0524	8.1535	8.474	7.824	7.9986	7.987	7.9096	7.7724	7.9021	7.7548	7.6157	7.8191	8.1075	7.6727	7.566	7.6296	7.6049	7.5155	7.7137	7.7169	7.6083	7.6749	7.5999	7.6371	7.4547	7.429	7.384	7.5207	7.3526	7.4081	7.1323	7.0227	6.3703	7.3387	7.2068	7.1874	7.4338
ANKDD1B	7.0632	6.8757	6.9536	6.9938	6.9382	6.8856	6.9813	6.8537	6.8638	7.1292	6.8255	6.8384	6.9149	6.8667	6.8192	6.9828	6.7014	6.7691	7.0152	7.0589	6.9882	6.8355	6.9197	7.0609	6.8922	6.9677	7.0886	7.039	6.9184	6.9074	6.7767	6.9707	6.9355	6.9035	6.8328	7.0523	6.821	6.9589	6.8993	6.9321	6.9176	6.8683	6.9796	6.9407	6.8962	6.8661	6.8644	6.7878	6.7966
ANKEF1	6.8527	6.7533	6.8917	6.9753	6.9251	6.9202	6.9622	6.9333	6.8347	6.9507	6.8342	6.7254	6.9346	6.7968	6.799	6.7207	6.7743	7.0491	6.7726	6.7936	6.8069	6.8401	6.6346	6.7752	6.8607	6.9005	6.7342	6.8141	6.9731	6.9183	6.8527	6.9799	6.8074	6.7702	6.9263	6.9648	6.2975	6.2718	6.2221	6.8162	6.3706	6.3556	6.404	6.8225	6.8343	6.3121	6.8887	6.3365	6.2542
ANKFN1	6.6342	6.8338	6.8828	6.7421	6.8731	6.898	6.9019	6.9621	6.8397	6.9689	6.8365	6.8192	6.8635	6.9584	6.809	6.7298	6.8803	7.1099	6.8795	6.8659	6.8014	6.7402	6.7699	6.8945	7.0895	7.002	6.7617	6.9674	6.8247	6.829	6.7411	6.9866	7.0026	7.077	6.656	6.7236	6.3838	6.2747	6.3922	6.1467	6.7579	6.248	6.3407	6.3085	6.9298	6.3902	6.2378	6.3433	6.3277
ANKFY1	9.4948	9.6754	9.2648	9.3567	9.5243	9.6297	9.3802	9.3161	9.0911	9.5819	9.5051	9.5265	9.5116	9.4545	9.5364	8.9907	8.8795	8.9695	9.4258	9.0862	8.7031	8.8614	9.3186	9.1356	9.496	8.8036	9.0228	8.9254	9.113	9.1425	8.9953	8.7371	9.0839	9.044	9.3197	9.5088	8.0232	7.99	7.9535	7.7476	7.9718	7.8657	7.9753	8.1477	8.876	7.9724	8.0257	8.0664	7.9427
ANKH	6.9535	6.885	6.952	6.9211	7.1043	6.958	6.8973	6.8566	7.0627	6.9218	6.7034	6.8986	7.0295	6.8891	6.9932	6.8944	6.9497	7.1179	7.0657	7.0202	6.9218	7.1436	7.0438	6.9958	7.0371	7.0382	7.0344	7.0042	7.0145	6.9199	6.9374	6.9805	7.005	6.8909	7.1041	7.1575	6.423	6.8955	6.7903	6.9002	6.7879	6.9748	6.3286	6.3003	6.3703	6.8582	6.8324	6.9016	6.9031
ANKHD1	8.2764	8.713	8.7927	8.6141	8.4349	8.7715	8.473	8.9582	8.7557	8.1758	8.3657	8.8354	8.5833	8.2152	8.4508	8.7118	8.3503	8.7398	8.5959	8.215	8.2442	8.4534	8.4704	8.6703	8.1597	8.4261	8.2922	8.3268	8.3303	8.151	7.9902	8.5188	8.0574	7.9986	8.5472	8.1798	7.7427	7.4605	7.8052	7.6762	7.8293	7.5795	7.5834	7.5884	8.3544	7.4123	7.3897	7.5007	7.7256
ANKHD1-EIF4EBP3	7.2622	7.3121	7.1032	7.3072	7.385	7.446	7.5436	7.0673	7.2182	7.3628	7.1306	7.0495	6.9535	7.1606	7.1545	7.4514	7.1447	7.0277	7.2053	7.0595	7.2927	7.3774	7.1525	7.074	7.0861	7.213	7.3391	7.2195	7.521	7.2297	7.0702	6.9559	7.0114	6.9118	7.1729	7.0887	7.0057	6.9467	7.0687	6.9738	7.0306	6.9066	7.1387	6.9855	7.7809	7.0998	6.7995	6.8038	6.961
ANKK1	6.8347	6.9579	6.7462	6.7767	6.8381	6.8125	6.842	6.9724	7.0033	6.6013	6.97	6.8293	6.7355	6.8023	6.8976	6.9071	6.7304	6.854	6.8159	6.7696	6.8868	6.8928	6.9703	6.8627	6.802	6.769	6.9956	6.7943	6.8136	6.882	6.771	6.823	7.0731	6.9502	6.6945	6.9548	6.8302	6.3432	6.7553	6.361	6.4132	6.2356	6.3609	6.3588	7.0253	6.3691	6.4042	6.403	6.2969
ANKLE1	8.3162	7.9053	7.8606	7.7236	7.763	7.7501	7.6135	7.2687	7.4402	7.5793	7.6161	7.3749	7.2882	7.4124	7.4229	7.206	7.5652	7.0789	7.4736	7.3374	7.4019	7.0888	7.2951	7.0749	7.4264	7.4392	7.3019	7.4519	7.3853	7.3315	7.1336	7.2068	7.2715	7.4229	7.2658	7.1783	7.1186	7.0936	6.8432	6.989	7.1059	7.0975	7.1419	6.9724	7.4874	7.3035	7.2661	7.1809	7.0554
ANKMY1	7.4651	7.4067	7.9026	7.5461	7.3677	7.5504	8.1814	8.1619	7.7161	8.1487	8.2869	7.6648	8.2601	8.4175	8.227	7.6894	7.7114	8.0398	7.7947	7.7935	7.7357	7.5883	7.7483	8.1282	8.1152	7.6579	7.8616	7.3662	7.6482	7.6424	7.6003	7.7676	7.5179	7.5133	7.6771	7.8629	7.2194	7.2298	7.2091	7.1674	7.2067	7.2288	7.2019	6.9082	6.3703	6.9754	7.0146	7.0235	6.9348
ANKMY2	8.5892	8.9787	8.7157	8.2654	8.2258	8.3172	9.5458	10.522	10.081	9.6306	9.5857	10.417	9.4348	9.6695	9.7566	10.443	10.506	10.023	10.168	10.375	10.011	10.732	10.351	9.901	9.8169	10.416	10.155	10.457	10.253	9.9916	10.163	9.9951	9.9699	9.8306	10.182	9.8755	8.5833	8.6333	8.4151	8.3901	8.3977	8.337	9.2885	9.2946	9.9129	7.7544	7.6997	7.5323	9.3259
ANKRA2	8.4264	8.9002	9.0228	8.7046	8.5607	8.5829	8.7419	9.1073	9.121	8.9638	9.1037	9.2331	9.7466	9.6279	9.7756	9.6478	10.18	9.8289	10.011	10.142	10.353	10.214	10.085	10.114	9.8912	10.728	10.237	10.144	9.8419	10.241	10.098	10.009	10.023	9.8587	10.362	10.104	7.7418	7.7938	7.6468	7.7573	7.7159	7.7551	7.8711	7.9482	8.2283	8.183	7.9996	7.9902	8.0707
ANKRD1	6.8067	6.8562	6.939	7.696	7.5376	7.7436	10.064	9.029	10.758	10.913	11.071	11.844	10.037	11.387	12.095	12.25	10.891	10.021	11.844	12.393	12.168	9.5187	12.332	11.193	11.506	12.181	12.621	10.589	12.926	12.367	11.721	8.1907	9.675	13.297	12.721	13.509	9.5004	9.3302	9.3643	9.3259	9.1884	9.0528	11.608	11.449	12.065	9.6031	9.5069	9.0925	11.367
ANKRD10	9.9031	10.306	8.9671	9.5984	9.9833	9.9065	9.5671	9.1285	9.5697	9.6754	9.9916	10.467	9.6008	10.319	10.212	10.063	9.749	9.6896	10.159	9.9315	9.794	9.6104	9.6725	9.1839	9.6949	9.7855	9.51	9.7165	9.3263	9.6045	9.3155	8.7394	9.665	9.4819	9.6474	10.359	8.1349	8.1512	8.1729	8.1057	7.996	7.9414	8.2982	8.2168	6.3703	7.8992	8.1761	7.983	8.1549
ANKRD11	10.792	10.853	10.599	10.155	10.608	10.636	10.323	10.604	9.8316	10.595	10.421	10.35	10.396	10.299	10.72	10.079	9.8889	10.135	10.307	9.7319	10.054	9.9326	10.05	10.056	10.472	9.8811	10.385	10.03	9.699	10.076	9.9335	9.808	10.458	9.7713	10.652	10.65	9.3414	9.3957	9.4394	9.3774	9.2409	9.3172	9.0468	8.7197	9.9358	8.9254	8.9181	8.9503	9.0323
ANKRD12	8.4356	8.3901	8.9357	8.7864	8.7223	8.55	8.9149	9.1868	9.173	8.7739	9.0016	9.5403	8.7912	9.1512	9.3734	8.9127	9.202	9.1052	9.2773	9.1648	8.8525	8.9257	9.5171	9.1884	9.5667	9.4165	8.8973	8.8487	8.9428	8.8945	8.5266	8.7677	9.0434	8.849	9.7505	9.7498	7.7592	7.655	7.6709	7.6345	7.8352	7.6118	7.9149	7.9555	8.6349	7.1753	7.1472	7.0781	7.934
ANKRD13A	8.6673	8.6114	8.6695	8.9387	8.7872	8.7797	9.7407	9.621	9.8706	9.4477	9.3152	9.5648	9.3125	9.3548	9.5218	9.9913	10.17	9.666	9.7104	9.7985	9.6847	9.8842	9.8879	9.7601	9.7357	9.7691	9.9283	9.8783	9.6662	10.028	10.669	10.493	10.505	10.044	9.7606	10.367	8.2843	8.0587	8.274	8.0672	8.2301	8.0007	8.4018	8.4058	9.2259	8.612	8.8425	8.8369	8.6082
ANKRD13B	7.15	7.1014	7.2686	6.8946	7.2969	7.3094	6.8132	7.2524	7.1063	7.0587	7.0244	6.7889	6.9266	7.0161	7.1019	7.0434	6.9807	7.1073	7.0172	6.9624	7.2623	6.9947	7.0498	6.9957	6.9776	7.1269	6.9406	7.1151	6.7485	6.8821	6.9035	7.1186	7.0734	6.92	6.9442	6.962	6.9748	6.8969	6.9129	6.8972	6.9921	7.032	6.8847	6.8452	6.8879	6.7958	6.7989	6.8406	6.8643
ANKRD13C	7.8172	7.689	7.9139	7.7152	7.8435	7.6578	7.8412	8.4784	7.7757	8.0225	7.6278	8.4526	8.4092	7.9855	7.8211	8.0909	8.2705	8.5351	8.1583	7.8677	8.0394	8.2812	7.8656	8.0909	7.917	8.0827	7.9879	8.3132	8.1428	7.9551	8.1836	8.6678	8.4184	8.176	8.2815	8.6742	7.3227	7.2145	7.3415	7.4629	7.2311	7.3589	7.2446	7.3216	6.7863	7.2296	7.0838	6.8661	7.2618
ANKRD13D	7.619	7.3117	7.5861	7.5069	7.4822	7.3501	7.5683	7.5495	7.3345	7.6924	7.7474	7.5668	7.8133	7.7658	7.8425	7.41	7.5514	7.6622	7.6836	7.7307	7.6985	7.5139	7.6779	7.7568	7.9016	7.4482	7.3905	7.5414	7.4123	7.5033	7.3726	7.2786	7.3831	7.1768	7.4159	7.4821	7.2066	7.4703	7.2794	7.5016	7.2591	7.3024	7.1528	7.1249	7.5033	7.3456	7.2643	7.4344	7.2669
ANKRD16	8.2464	8.3247	8.238	8.2557	8.1397	8.0663	8.012	8.0171	8.1176	8.0077	7.9698	7.9005	7.8394	7.803	8.0524	7.8341	7.843	7.584	7.5604	7.296	7.5674	7.3909	7.6769	7.704	7.7745	7.4595	7.6069	7.4662	7.539	7.4428	7.418	7.3963	7.2961	7.5337	7.6313	7.3349	7.3435	7.3442	7.4521	7.4619	7.3458	7.3959	7.091	7.0422	6.9782	7.308	7.2778	7.0271	7.096
ANKRD17	9.7762	9.6839	9.787	9.4018	9.6524	10.003	9.6887	10.071	9.9001	9.8794	9.7925	10.048	9.6847	9.6089	9.3729	9.0149	8.6747	9.1448	9.0778	8.8499	8.5773	9.1153	8.9962	8.7822	9.2528	8.6023	8.8202	8.9098	8.7589	8.5776	8.713	8.8285	9.0638	8.2788	8.8602	9.2881	8.0112	8.0164	8.0159	7.8678	7.9137	7.8765	8.2224	8.3898	8.6346	7.7729	7.8352	7.7226	8.3696
ANKRD18A	7.2057	6.9814	7.142	6.938	7.1348	7.0191	7.1331	6.8129	6.995	6.8698	7.0153	6.965	7.1168	6.9761	7.0462	7.1305	6.9928	7.0497	7.0332	6.9669	7.0094	6.9684	7.0901	7.1097	6.8779	7.2094	6.9677	6.8756	7.1715	6.9774	7.0968	7.0265	6.8948	6.8853	7.1332	6.99	6.8315	6.8963	6.9017	6.3114	6.8769	6.8323	6.7961	6.4153	6.9338	6.8061	6.7922	6.9928	6.3847
ANKRD2	6.8495	6.7907	6.8758	6.8741	6.7442	6.7537	6.7385	6.963	6.9392	6.9497	6.889	6.7802	6.987	6.751	6.6946	6.77	6.838	6.9201	6.8706	6.8749	6.9489	6.8418	6.7976	7.2522	6.7125	6.5925	7.0422	6.8191	6.6533	6.6535	6.9727	6.8006	6.7682	7.0735	6.8987	6.8654	6.9224	6.9442	6.3843	6.788	6.9839	6.8117	9.6182	9.4812	10.206	9.6683	9.6543	9.8169	8.3617
ANKRD20A1	8.5563	8.2537	8.488	8.0388	8.3077	8.5206	8.7014	9.0461	8.8204	9.6265	9.4072	9.0625	9.1161	9.0605	9.4794	8.2604	8.4808	8.3879	8.0954	8.1059	8.0289	7.8622	8.077	7.9335	9.4227	8.014	7.8467	8.0933	7.5542	7.5487	7.5544	7.541	7.5362	7.2453	7.5268	7.3883	7.6046	7.5526	7.5302	7.6394	7.8136	7.5469	8.0009	8.1036	9.0207	6.8514	7.1534	6.8755	7.9482
ANKRD20A2	6.9547	7.1209	7.0281	7.0556	6.9406	7.0315	7.3328	7.0853	7.0853	7.3216	7.3223	7.2987	7.1552	7.1804	7.491	7.4369	7.3491	7.0554	7.113	7.1163	7.0743	7.042	7.3864	7.0833	7.519	7.1929	7.1041	7.0061	7.052	7.057	7.2088	6.9284	7.0131	6.9666	7.1143	7.072	6.8913	6.8341	6.8691	6.8156	6.8553	6.8972	6.4055	6.8791	6.7711	6.3794	6.4049	6.8058	6.8244
ANKRD20A3	7.1395	7.2003	6.9046	7.0892	7.0516	6.9928	7.2697	7.566	7.2765	7.3552	7.6804	7.5969	7.633	7.6649	7.5273	7.8049	7.5902	7.5679	7.5678	7.2423	7.3189	7.407	7.2477	7.6479	8.115	7.2997	7.1684	7.3571	7.15	7.1345	6.9766	7.2741	7.2794	7.1501	7.0526	7.1151	7.0979	7.0216	7.0237	7.1277	7.1409	6.9212	6.813	7.0571	6.8201	6.8773	6.909	6.4279	6.8113
ANKRD20A8P	6.8361	6.8554	6.818	6.885	6.7584	6.798	6.8068	6.9184	6.8357	6.8703	6.9661	7.0686	6.8491	6.6785	6.8919	6.7114	6.7276	6.9502	7.0063	6.7961	6.7562	6.7558	6.9609	6.8307	6.878	6.7501	6.6026	6.8547	6.7922	6.767	6.8286	6.8221	6.813	7.0219	6.8746	6.8235	6.8142	6.4151	6.3732	6.4239	6.3448	6.4232	6.4092	6.2613	6.3703	6.4294	6.2843	6.282	6.2682
ANKRD22	6.8779	6.9101	6.8392	7.1532	7.0034	6.9325	6.8736	7.0273	6.8601	7.0289	6.8643	6.8694	6.9489	6.9104	6.9376	6.9245	6.8286	7.2058	6.8887	7.0734	7.0636	6.8452	6.8721	6.9413	6.9183	6.7883	7.0398	7.0427	7.0222	6.784	6.9371	7.0084	6.9959	7.0091	6.918	7.0075	7.0187	6.8462	6.8292	6.3201	6.4094	6.8548	6.8353	6.7706	6.793	6.3753	6.8039	6.8518	6.8789
ANKRD23	7.3569	7.1095	6.9524	7.0816	7.025	7.2337	7.0759	6.9704	7.1397	7.0799	7.1	6.8107	6.8471	6.8731	7.1422	7.0725	6.9436	7.5343	6.8317	6.8499	7.2031	7.0549	7.1587	6.9935	7.0835	7.11	6.9782	6.9457	7.1154	7.0314	7.2119	6.9357	7.0325	6.9219	7.1102	7.1135	6.8075	6.4219	6.9517	6.8215	6.8972	6.8337	7.6908	7.1604	6.3703	8.444	8.5845	8.5383	6.8756
ANKRD24	9.4388	9.5659	9.8751	9.2445	9.2697	9.1707	8.0115	8.0487	7.8965	7.6318	7.4752	7.2248	7.6442	7.3693	7.5582	7.7679	7.5328	8.0929	7.5471	7.1056	7.5285	7.2839	7.0963	7.3964	7.2379	7.0873	7.2078	6.9447	7.2586	7.3021	7.2105	7.05	7.0378	7.0402	7.1675	7.131	6.7817	6.9098	6.8646	6.9202	6.9361	6.9018	7.0324	6.9365	6.9315	7.0274	7.0598	6.8841	6.9088
ANKRD26	7.4315	7.4403	7.8207	7.4174	7.3981	7.5552	7.6465	7.9403	7.4881	7.7615	7.6217	7.8911	8.4194	7.3796	7.7688	7.8712	8.0341	8.4	8.0705	8.0823	8.005	7.9595	8.2537	8.3109	7.7731	8.2949	7.9489	8.4539	8.138	7.9664	7.6771	8.4289	7.7949	7.6588	8.3214	7.9258	7.2172	7.1375	7.1903	7.0273	7.1852	7.1322	7.4751	7.5736	8.3166	6.3109	6.7635	6.3655	7.3907
ANKRD27	7.8708	7.8537	7.6096	7.5755	7.6655	7.9802	7.5963	7.2662	7.4056	7.458	7.3668	7.3041	7.2404	7.2379	7.4599	6.945	7.1794	7.0999	7.1779	7.0911	7.0276	7.2081	7.1593	7.2032	7.162	7.2183	7.1486	7.276	7.1354	7.2893	7.5006	7.3262	7.3795	7.467	7.5224	7.5097	6.9902	6.8349	6.9973	6.8924	6.9139	6.3874	7.3095	7.7254	7.3081	7.2887	7.234	7.3391	7.4874
ANKRD28	8.6419	8.5359	8.9876	8.0513	8.0903	8.231	7.4967	7.6061	7.5295	7.5411	7.3698	7.6179	7.8939	7.6884	7.7883	8.0388	7.8514	8.06	7.8129	7.5541	7.6325	7.8099	7.7558	7.6197	7.8854	7.594	7.4887	7.9629	7.3287	7.5095	7.7966	7.8712	8.2198	7.3947	7.7031	8.2356	7.3507	7.2058	7.1789	7.2645	7.3216	7.3454	8.1088	8.0855	6.3703	7.3955	7.3262	7.3692	7.8718
ANKRD29	7.1479	7.551	7.3805	7.0756	6.9844	7.1158	7.0629	6.9332	6.8603	7.0996	6.7493	6.9098	6.9469	6.9824	7.1256	7.2745	7.7634	7.4205	7.119	7.492	7.2309	7.3233	7.4125	7.4373	7.3671	7.1731	7.2485	7.2241	7.289	7.1864	7.2419	7.5871	7.0516	6.8978	6.9662	6.9966	7.2393	7.0721	7.0352	7.0666	7.1479	7.2009	7.2834	7.2852	7.9721	7.1065	7.2343	7.2666	7.1258
ANKRD30A	7.0127	6.864	6.4713	6.6902	7.0678	6.7694	6.9259	6.7464	6.9089	6.7407	7.0135	6.8503	6.7044	6.7793	6.7704	7.0379	6.6873	6.8484	6.8528	6.9113	6.6966	6.9383	6.8821	6.9706	7.0084	6.9197	6.7512	7.0038	6.8522	6.9663	6.9398	6.8894	6.745	6.8573	6.8636	6.8177	6.2868	6.3274	6.8018	6.3756	6.8452	6.2628	6.3779	6.2912	6.8892	6.3017	6.3236	6.3245	7.0194
ANKRD33	8.6319	8.5165	8.5108	8.5522	8.6872	8.6402	8.3703	8.4928	8.2102	8.3313	8.3387	8.5313	8.2219	8.3527	8.073	8.2916	8.0821	8.2238	8.4445	8.3482	8.5197	7.7231	8.3963	8.4459	8.0981	8.4364	8.5105	7.983	8.5421	8.6006	8.1561	8.1069	8.5688	9.4507	9.2985	9.675	7.7151	7.9687	7.959	7.8605	7.9622	7.7949	9.0691	8.9476	9.8551	10.222	10.114	10.121	10.119
ANKRD33B	6.8343	6.9918	6.8743	6.9591	6.9572	6.9086	6.8569	6.8703	6.8948	6.8271	6.9277	6.7833	6.8608	6.8571	6.8796	6.9045	6.9489	7.2224	6.7387	6.8816	6.8884	6.8969	6.9704	6.593	6.9498	6.8241	6.9198	6.8454	6.8893	6.827	6.8782	6.8158	6.9297	6.829	6.8356	6.8656	6.3095	6.3827	6.3514	6.4244	6.7998	6.3694	6.3023	6.2847	6.8398	6.4005	6.3652	6.801	6.308
ANKRD34A	6.9509	7.1138	7.0559	7.0059	7.0986	7.1462	7.0444	6.9126	7.1011	7.0612	6.9105	7.127	7.3993	7.1011	7.1788	7.3257	7.264	7.4924	7.4162	7.3591	7.4192	7.5451	7.2179	7.5209	7.0647	7.4406	7.4343	7.6985	7.3595	7.3229	7.5292	7.5793	7.6386	7.5514	7.4249	7.1568	7.0319	7.15	7.1389	7.1176	7.0993	7.2185	6.9382	6.8812	6.9353	7.1536	7.1096	6.9703	6.8432
ANKRD34B	7.2128	7.389	7.1532	7.1621	7.2205	7.3347	6.9786	6.8543	6.9382	6.9326	6.8964	6.9267	6.7781	6.7703	6.8103	6.8344	6.7879	6.8041	6.7487	6.642	6.7067	6.7527	6.724	6.9592	6.7702	6.8559	6.766	6.9828	6.8626	6.8369	6.9053	6.8704	6.9925	6.9258	6.6422	6.8738	6.248	6.4277	6.3067	6.3698	6.3173	6.335	6.3447	6.4258	6.8137	6.402	6.3492	6.2623	6.2568
ANKRD34C	7.0339	6.8457	6.8738	7.0697	6.9049	6.8913	6.9833	6.8195	6.9815	6.9386	7.1502	6.9349	6.9484	7.0515	7.1035	7.0228	6.9397	6.9281	7.0474	7.0232	6.8992	7.0771	6.9956	7.1961	7.0557	7.0049	6.934	6.9914	6.9014	6.9929	6.9618	7.0536	6.9783	7.0676	6.9509	6.9204	6.4017	6.8814	6.9135	6.891	6.3447	6.8462	6.9055	6.8862	6.3703	6.7807	6.4083	6.9822	6.8265
ANKRD35	8.2447	8.151	8.4883	8.5439	8.0339	7.9379	7.4149	7.2298	7.8143	6.9753	6.9001	6.9483	7.2165	6.9582	6.972	6.9246	6.9243	6.9738	6.8773	6.8801	6.9428	6.9471	7.0633	6.9153	7.2661	6.889	7.0293	6.9382	6.9222	6.8539	7.0543	6.8267	6.9532	6.6841	6.9441	6.8774	7.4476	7.5053	7.4809	7.4305	7.4576	7.5057	7.7968	7.686	8.8005	7.7016	7.7681	7.7259	7.8441
ANKRD36B	7.5514	7.7931	7.6036	7.9588	7.8754	7.6806	7.7854	7.7322	7.882	7.9601	7.8491	8.0089	8.0246	8.0369	7.8001	8.4496	8.1318	8.1717	8.3769	7.8052	8.2087	8.0329	8.0586	7.9348	8.241	7.913	7.6541	7.5235	7.5014	7.8449	7.6834	7.5824	7.6552	7.2489	7.5695	7.7076	7.2662	7.1203	7.0781	7.0365	7.2162	7.3386	6.9564	6.983	7.4392	7.1138	6.8962	7.0879	7.1691
ANKRD37	7.4699	7.9498	8.8939	7.6385	7.5582	7.514	7.5265	7.1218	7.4305	8.0304	8.0775	7.3207	7.9515	7.4871	8.3337	7.1313	7.2693	8.3877	7.6719	7.3985	7.5801	7.8121	7.4541	8.2496	8.1769	7.7681	7.9624	8.4727	8.1523	8.1075	8.7683	8.8657	9.1997	8.5481	9.7798	8.2081	8.2628	8.0222	8.0567	7.8341	8.2473	8.0753	9.1419	8.9039	6.3703	9.1307	8.8638	8.9131	8.3747
ANKRD39	8.3654	7.8094	8.3277	8.2061	7.9662	8.0219	7.8063	7.7329	7.9474	7.8594	7.9398	7.4405	8.1169	7.9058	7.9798	8.1928	7.9997	8.0761	8.1496	8.3185	8.1814	8.0422	8.3627	8.6779	8.0154	8.2732	8.0768	8.3146	8.7674	8.1679	8.5413	8.7661	8.3116	8.4937	8.327	7.6126	7.8933	8.1231	8.0478	7.9438	7.9317	8.0089	8.1319	8.2737	9.0656	8.4926	8.3322	8.4792	7.8909
ANKRD40	7.2983	7.5266	7.1625	7.3745	7.4477	7.3788	7.3293	7.1358	7.4655	7.2838	7.2942	7.5442	6.9142	7.373	7.2059	7.271	7.426	6.9791	7.6619	7.5999	7.5046	7.4307	7.4365	7.3037	7.0631	7.5125	7.6394	7.5317	7.8702	7.4922	7.4639	7.0746	7.4501	7.9413	7.7679	7.5186	7.0493	6.9914	6.8819	7.0249	6.9955	7.0365	7.3376	7.2693	8.1742	7.3699	7.5478	7.3106	7.1898
ANKRD42	6.9178	6.8521	7.1915	7.0142	6.9439	6.8657	6.9816	6.9027	6.8782	6.9861	6.8651	6.8665	6.8074	6.8696	6.8769	7.2032	6.8171	6.8552	6.7969	6.8983	6.7482	6.8971	6.9503	6.704	6.9259	7.0317	6.9167	6.9298	6.8847	6.8678	7.08	6.9716	6.9129	6.9659	6.9906	6.928	6.8757	6.8147	6.8077	6.2705	6.8756	6.7768	6.8572	6.7857	6.3703	6.9	6.2938	7.0472	6.3633
ANKRD44	7.5203	7.2683	7.1317	7.3508	7.4088	7.5424	7.5414	7.0031	7.4925	7.2682	7.2269	7.3793	6.7413	7.5081	7.8858	7.5844	7.5201	7.1796	7.4962	7.7132	7.7026	7.1406	7.4888	7.2486	7.4142	7.505	7.4373	7.0194	7.2244	7.4178	7.0966	6.9727	7.3574	7.6288	7.6867	7.6588	6.8347	6.4108	6.9064	6.7644	6.8853	6.3757	6.822	6.9584	6.3703	7.0767	6.8202	7.2484	6.9516
ANKRD45	6.9593	7.03	6.7703	6.922	6.8864	7.0128	7.0267	6.7838	7.0935	6.9125	6.9594	7.0411	7.1356	7.0042	7.0174	6.7161	6.8656	6.9526	7.0271	6.8735	7.0569	6.9911	7.0826	6.8648	6.9352	7.2301	6.9179	6.9519	7.0219	7.0183	6.8679	6.9594	6.8219	6.9732	7.1083	7.0878	6.3331	6.381	6.3896	6.846	6.8226	6.2339	6.3408	6.825	6.8227	6.2909	6.777	6.8595	6.3935
ANKRD46	9.0621	9.1158	9.3765	9.3413	9.2404	9.3364	9.3809	9.7863	9.4243	9.8414	9.6095	10.599	10.053	9.949	9.9015	10.167	10.479	10.302	10.091	10.112	10.148	10.381	10.47	10.04	10.213	10.429	10.145	10.385	9.8984	10.013	9.6544	9.9303	9.6961	9.185	10.032	9.7576	8.0629	8.0212	8.2812	8.0071	7.959	7.8944	9.538	9.5819	9.8334	9.028	8.9887	8.7954	9.097
ANKRD49	8.4542	8.6368	8.6242	8.7068	8.4921	8.5122	8.6924	9.5044	9.3281	8.7419	8.7104	9.2609	9.1928	8.9168	8.5097	8.56	8.6705	8.6947	8.5436	8.4437	8.4526	8.6419	8.6152	8.8638	8.6894	8.8226	8.55	8.9492	8.6879	8.4982	8.8093	8.8571	8.5313	8.1513	8.3458	8.7435	7.3377	7.2158	7.2049	7.1897	7.3243	7.1574	7.38	7.4334	6.3703	6.851	6.8005	6.8834	7.4669
ANKRD50	9.1484	8.7924	9.4673	8.808	8.7483	8.7944	8.9321	9.4565	9.3322	9.3381	9.0671	9.6404	8.9582	9.1627	9.104	8.72	8.7919	9.1003	9.4153	9.1723	9.1452	9.8503	9.173	9.3401	9.5033	8.9446	9.1916	9.5155	8.977	8.9927	9.1764	9.3928	9.5148	8.1912	8.4943	9.3716	8.4584	8.3946	8.1394	8.5071	8.4581	8.3093	7.6408	7.646	7.1543	6.9062	7.2582	7.2392	7.3996
ANKRD53	7.0053	6.9929	6.894	6.848	6.9299	7.0211	6.9456	6.8261	6.9845	7.0106	7.0791	7.0587	6.9658	6.9466	6.8589	7.0519	6.9113	6.794	7.1334	6.8399	6.8816	6.9103	6.9225	6.9364	7.0469	7.1685	7.015	6.906	7.0937	6.9614	6.8262	7.0316	6.9623	6.885	7.1219	6.8408	6.7944	6.4132	6.2729	6.4255	6.3336	6.8192	6.9372	6.8294	6.3703	6.9106	6.8658	6.9026	6.894
ANKRD54	8.0219	7.772	8.108	7.8015	7.762	7.9033	8.1127	7.8909	7.6997	8.5491	8.5766	7.9222	8.6462	8.3387	8.3259	8.598	8.5461	8.8308	8.7875	8.9699	8.5392	8.9504	8.9816	9.0029	8.5874	8.7165	8.6029	8.9985	9.1966	8.8176	9.2975	9.1587	9.0852	9.2449	9.3046	8.7223	8.3339	8.5718	8.5754	8.5395	8.4461	8.4786	7.6051	7.654	8.5912	7.7962	7.8681	7.851	7.5356
ANKRD55	6.8414	6.9927	6.8901	7.0383	6.9618	6.9408	6.9533	7.0771	6.9135	6.9193	7.1296	6.8628	6.8749	7.0489	6.7413	6.8954	6.89	6.932	6.9226	6.8461	6.7661	6.7692	7.1155	6.8082	6.9557	6.8509	6.9281	6.9869	6.9499	7.0486	6.9449	6.8213	7.1427	7.0041	6.7953	6.9465	6.8077	6.4226	6.7983	6.9128	6.3904	6.3864	6.4261	6.8636	6.8809	6.9955	6.411	6.8363	6.8592
ANKRD6	8.6705	8.7165	8.7942	8.0495	8.3122	8.3901	9.388	9.4642	8.7915	9.2682	9.1632	9.6612	9.7399	9.5648	9.1562	10.17	9.757	9.8285	9.785	10.014	9.7691	9.3097	9.9625	9.6492	9.3135	9.6855	9.4514	9.6548	9.8454	9.3863	8.7516	9.164	8.8061	8.9793	9.3228	8.7109	7.4824	7.397	7.3091	7.5301	7.5534	7.4408	8.0099	7.7799	8.9033	7.7444	7.9065	8.125	7.7397
ANKRD60	6.9098	6.9865	7.0188	6.8628	6.8451	6.8311	6.7933	7.2057	6.914	6.8879	6.7466	6.8187	6.8282	6.8331	6.8605	6.8286	6.827	6.8649	6.9407	6.9934	6.879	6.9193	6.7509	6.9392	6.7841	6.8835	6.8285	6.8927	6.9844	6.8758	6.8394	7.0396	6.8625	6.9893	6.8446	6.9426	6.8434	6.8353	6.8632	6.833	6.818	6.4057	6.3138	7.0261	6.3703	6.3608	6.2895	6.8593	6.3687
ANKRD7	6.854	7.1572	6.8565	7.0167	6.7332	6.9411	6.8397	6.9042	6.7176	6.9545	6.7893	6.9189	6.858	6.8664	6.838	6.9974	6.9485	7.1239	6.9101	6.8698	6.8596	6.912	7.0979	7.1042	6.8777	6.9175	6.9814	6.9152	6.9135	6.8153	6.8268	7.0411	6.9864	7.0356	6.964	6.8372	6.8268	6.377	6.8769	6.4294	6.3333	6.3485	6.3406	6.801	6.8792	6.427	6.4251	6.3313	6.8205
ANKRD9	10.214	10.662	10.05	9.4533	9.4872	9.3146	9.4461	9.2528	9.3088	9.1196	9.1153	9.2241	9.51	9.3629	9.65	10.369	10.34	10.345	10.306	10.461	10.601	10.616	10.905	10.72	10.21	10.535	10.861	11.069	11.067	10.926	10.948	10.991	10.888	11.26	11.883	11.21	12.353	12.537	12.439	12.423	12.45	12.478	12.606	12.314	6.3703	12.831	12.86	12.81	12.223
ANKS1A	10	9.9829	10.137	9.4819	9.8715	9.8541	9.803	10.122	9.3543	10.945	10.558	10.077	10.526	9.9075	10.31	8.6826	8.5561	9.1916	9.121	8.7445	8.8364	9.029	8.8834	9.0568	9.8311	8.8098	8.8661	9.0345	8.5796	8.6346	8.6477	8.867	8.7555	8.417	8.8253	8.7115	9.0236	8.9283	9.0535	8.9835	8.9663	8.9238	9.7144	9.6014	6.3703	9.6737	9.7544	9.6402	9.1113
ANKS1B	7.4416	7.4063	7.5679	7.0112	7.0508	7.0803	7.2682	7.5203	7.2166	6.9944	6.9662	7.0024	9.3621	8.3365	7.5747	6.9226	6.8279	6.8951	7.1428	6.8416	6.7154	7.0962	6.8496	6.9412	7.7956	6.8042	7.0671	6.8847	6.9586	6.8834	7.1095	6.8383	6.9271	6.9023	6.8304	6.8045	7.0678	7.0501	6.9885	6.9908	6.9798	6.9459	6.8267	6.3861	6.3703	6.3839	6.3481	6.4197	6.3927
ANKS3	7.3589	7.3127	7.7246	7.3234	7.4789	7.4379	7.2743	7.3319	7.3134	7.6303	7.5295	7.3792	7.529	7.4914	7.4461	7.4332	7.2773	8.1119	7.4234	7.4301	7.1738	7.281	7.3885	7.1722	7.3874	7.1311	7.1748	7.3343	7.169	7.2635	7.1928	7.4146	7.4728	7.4838	7.5122	7.4275	7.1361	7.0917	7.1067	7.2446	7.1588	7.2728	6.8834	6.8546	6.3703	6.4157	6.8766	6.8899	6.9215
ANKS4B	6.8056	6.9534	6.8959	7.0833	7.0399	6.9662	7.0428	6.7093	6.9729	7.0113	6.9756	6.9913	6.7976	7.0458	7.1151	6.9687	7.1188	6.856	7.1301	7.1136	7.0237	6.8942	6.869	6.6993	7.0259	6.8494	7.0876	7.1044	7.2732	7.1505	7.0355	7.0848	6.8519	6.9325	7.0596	6.8892	6.8551	6.8307	6.4288	6.9109	6.3651	6.7934	6.3464	6.3651	6.7713	6.8118	6.2754	6.3797	6.2915
ANKS6	7.2499	7.0418	7.0465	7.0681	6.9733	6.9166	7.2138	7.0998	7.1145	6.8865	6.9556	7.1619	7.2708	7.039	7.1763	6.9674	6.9846	6.9803	7.0615	7.1144	7.0393	7.0507	7.2113	6.913	7.0747	7.2225	7.0407	7.0481	6.7994	6.9578	7.2054	7.029	6.9165	6.8776	6.9843	6.9732	7.0175	6.8548	6.9194	7.0203	6.3977	6.8376	6.9864	6.3428	7.3455	6.8899	6.7706	6.9158	6.7975
ANKZF1	7.9322	8.1677	8.3892	7.9896	7.8083	7.7421	7.8909	7.8547	7.7734	8.0188	8.145	7.3694	8.0207	7.8768	8.4413	7.621	7.8901	8.2932	8.1174	8.0716	7.7626	7.9983	8.187	8.0849	7.8557	7.8723	7.9049	7.944	8.1037	8.1201	7.7767	7.7564	7.9885	7.886	8.5066	7.7041	7.7931	7.8965	7.8638	7.9175	7.7725	7.8243	7.4248	7.4655	6.3703	7.6696	7.6068	7.5658	7.669
ANLN	9.1452	9.0349	8.6801	9.1981	9.1795	9.5347	9.5789	9.0697	10.103	9.5726	9.3295	10.184	9.0708	9.4477	9.0943	9.6656	9.7834	9.0444	9.6851	9.8289	9.4412	9.7958	9.967	9.2941	8.7895	9.8654	10.086	9.7945	9.824	9.7915	9.6404	9.0002	8.8605	8.4214	7.5705	8.9062	8.2792	8.2203	8.2863	8.3265	8.2261	8.2051	6.3937	6.9627	6.3703	7.0146	6.2757	6.3805	6.8653
ANO1	7.7095	7.6462	7.5017	7.4388	7.4515	7.7937	7.5003	7.7238	7.8816	9.0111	8.667	8.0142	7.3129	7.779	8.3382	7.2386	7.8423	7.8776	7.8044	7.4683	7.7593	7.4656	7.056	7.3482	7.7177	6.9832	7.4733	7.8627	6.8484	7.2602	7.5383	7.3648	7.8309	7.9333	6.8166	7.664	7.457	7.3719	7.3949	7.5999	7.4957	7.5949	8.0919	8.1534	8.1256	8.1616	8.2257	8.1031	8.5231
ANO10	8.9953	9.0398	9.2061	8.4945	8.4724	8.7298	8.0792	8.6747	8.4289	8.0299	7.9236	7.8291	7.9794	7.4538	7.7731	7.322	7.1575	7.3419	7.2622	7.3008	7.4913	7.5644	7.3827	7.4392	7.7174	7.3322	7.3194	7.3085	7.1924	7.4632	7.9056	7.9634	8.0291	7.4034	7.5493	8.1532	7.1805	7.2613	7.2116	7.3576	7.2792	7.1621	7.3505	7.4232	6.3703	7.6139	7.5887	7.4977	7.5861
ANO3	6.8421	6.761	6.8609	6.8725	7.0085	6.8446	6.7923	7.0815	6.8722	6.9019	6.9506	6.6605	6.9222	6.7006	6.6418	6.896	6.8722	6.8093	6.7982	6.6322	6.8339	6.8348	6.9059	6.7937	6.6175	6.8816	6.8389	6.8971	6.8775	6.8996	6.9127	7.0661	6.9165	6.8756	6.9309	6.9192	6.3351	6.8508	6.4297	6.2877	6.3094	6.7671	6.252	6.7752	6.8546	6.3571	6.7938	6.3385	6.3987
ANO4	7.0999	7.0263	6.8829	7.1584	7.0288	7.0838	7.2767	7.3541	7.1302	7.4261	7.2605	7.3947	7.1452	7.2028	7.107	7.3881	7.6201	7.849	7.8338	7.8177	7.8512	8.5665	7.8271	8.7672	7.6464	7.6257	8.083	8.0526	7.7055	7.7185	7.7756	7.8654	7.3955	7.1646	6.9639	7.461	6.901	6.8623	6.9071	6.3695	6.9094	6.9122	6.4111	6.9615	6.8105	6.3627	6.33	6.3364	6.9694
ANO5	6.9234	6.7966	6.9568	6.8664	6.9479	6.9829	6.8571	6.8366	6.8273	6.9635	6.8922	6.8758	7.052	6.9886	6.9703	6.9674	7.1479	6.9966	7.0092	6.9256	7.0168	7.0684	7.0605	7.032	6.9463	6.9352	6.9612	7.1086	6.8689	6.9224	7.0332	6.9956	7.0873	7.4028	7.131	6.9264	6.3708	6.9454	6.9317	6.3541	6.9908	6.2867	6.9463	7.0531	7.7377	6.8007	6.3967	6.3487	7.0268
ANO6	9.2426	9.3295	9.2198	8.8383	8.6198	8.8453	9.1974	10.039	9.5051	9.9951	9.7669	10.192	9.3664	9.8547	9.3769	9.3817	9.1297	9.0734	9.5214	9.4119	9.2087	9.4326	9.488	9.4075	9.081	9.2913	9.6049	9.6344	9.4964	9.3769	9.8649	9.4111	9.7309	9.0257	9.3014	9.9372	8.677	8.3689	8.3501	8.3637	8.4887	8.7646	8.5395	8.7958	9.2252	8.5416	8.6816	8.4461	8.9263
ANO7	7.64	7.5758	7.4576	7.2617	7.4104	7.7163	7.5244	7.4035	7.3985	7.4593	7.4201	7.598	7.1625	7.5642	7.383	7.5213	7.4802	6.9037	7.4389	7.2392	7.3229	7.383	7.6413	7.426	7.1912	7.3821	7.4203	7.6174	7.4	7.5146	7.0832	7.44	7.2069	7.321	7.7069	7.3123	6.9653	7.0933	6.9215	7.0598	7.0027	7.0463	7.3622	7.0045	6.3703	7.1328	7.1427	7.1472	7.24
ANO8	7.8398	7.4443	7.8099	7.6686	7.6022	7.3763	7.6663	7.3003	7.2718	7.4699	7.4188	7.2335	7.2457	7.2392	7.4604	7.1288	7.2628	7.4943	7.5011	7.3787	7.2275	7.8837	7.3495	7.1068	7.6875	7.2982	7.3608	7.5808	7.5723	7.4959	7.4934	7.6849	7.5731	6.9754	7.3993	7.378	7.4781	7.5307	7.504	7.6368	7.5538	7.6475	7.1222	7.1216	6.3703	7.2907	7.3582	7.2808	7.0113
ANO9	7.2714	7.2969	7.2797	7.2571	7.3217	7.2218	7.2297	6.8985	7.0275	7.1945	7.1656	6.9999	6.8919	7.1449	7.2526	7.2508	7.2011	7.0532	7.2197	7.2639	7.347	7.032	7.3808	7.1689	7.1441	7.0861	7.189	7.185	7.2147	7.1502	7.3026	7.0576	7.1561	7.0211	6.9275	7.1422	6.3678	6.9273	6.3861	6.9158	6.4048	6.8302	6.4161	6.8857	7.168	6.8615	6.3358	6.3926	6.3799
ANOS1	10.463	10.159	10.229	9.5166	9.7522	9.7236	10.013	9.821	10.04	8.0363	7.8061	9.2511	7.4504	7.6839	7.9121	7.5791	7.886	7.9224	8.0834	7.8402	8.0392	8.5578	8.2977	8.6009	8.5839	8.7036	8.7241	8.862	7.9695	8.6139	9.2014	9.2348	9.1624	8.2118	8.5727	9.2679	7.6527	7.6644	7.6418	7.6936	7.5584	7.5701	7.3759	7.4387	6.3703	6.4266	7.0705	7.0499	7.3225
ANP32A	8.2998	8.4384	7.5158	8.551	8.4499	8.7072	8.6795	7.5166	8.898	8.1626	8.1994	8.383	7.4759	7.8754	8.473	8.1155	8.2299	7.2636	8.1628	8.8406	8.7414	7.8727	8.4186	7.0579	7.9678	8.6187	8.7498	7.5741	8.3056	8.5486	7.8303	7.396	8.4349	8.7872	8.8483	7.8873	6.8704	7.0599	6.9455	6.9764	7.0925	6.9849	7.6326	7.4133	6.779	7.2369	7.3374	7.2848	7.6361
ANP32AP1	9.7561	9.8569	8.8993	9.9856	10.083	9.8889	10.648	9.0907	10.236	9.5896	9.6118	9.614	8.5341	9.3532	9.2937	9.9745	9.9621	8.9292	9.6352	9.5495	9.7595	9.6033	9.5092	9.0493	9.2259	9.7177	9.6422	9.5789	9.6045	9.8074	9.4844	8.854	9.431	10.246	9.9121	9.2523	8.4089	8.5208	8.2264	8.1336	8.1624	8.0533	8.0956	8.0025	6.3703	7.7204	7.7466	7.6495	8.2433
ANP32B	12.437	12.729	12.801	12.645	12.678	12.55	13.617	14.055	13.277	13.544	13.326	13.165	13.841	13.452	13.444	13.184	12.695	13.081	12.861	12.652	12.836	12.746	12.773	13.025	13.093	12.656	12.843	12.588	12.499	12.654	12.403	12.727	12.38	12.389	12.353	12.276	12.767	12.671	12.643	12.757	12.747	12.715	11.907	11.982	12.606	11.961	12.074	11.879	12.139
ANP32C	8.6968	8.7059	7.886	8.8002	8.9183	8.9767	9.1391	7.8555	9.3128	8.4442	8.4921	8.9614	7.841	8.4567	8.5421	8.9663	8.7121	7.7403	8.366	8.895	9.1047	8.2094	8.6834	7.75	8.1048	9.0465	9.0225	8.0128	8.392	9.0885	8.053	7.5953	8.4948	8.887	9.4043	8.3508	7.1315	7.2845	7.1324	7.1406	7.1715	7.2545	7.5166	7.525	8.0722	7.1958	7.1349	7.25	7.4544
ANP32D	6.992	6.8652	7.0156	6.96	7.0085	6.8783	6.8594	6.8785	7.0633	6.9281	6.8004	6.8807	6.7521	6.8605	6.7471	6.7693	6.8807	6.7972	6.8308	6.7635	7.0552	6.6555	6.8523	6.7164	6.8534	6.9375	6.7834	6.7428	6.789	7.0103	6.7748	6.7637	6.8261	6.9327	6.7196	6.8878	6.275	6.3914	6.7663	6.2905	6.3315	6.3387	6.373	6.9202	6.7483	6.1726	6.3866	6.317	6.3133
ANP32E	7.0341	7.1974	7.008	6.965	6.9156	6.9074	6.8647	6.899	7.0193	6.9694	6.9092	7.0351	6.9173	6.8163	6.8088	6.8893	6.9489	6.9699	6.8473	6.904	6.8296	6.9432	6.7801	6.9128	7.0112	7.0506	7.0694	6.8826	6.9775	6.9875	6.7833	7.0342	7.1056	6.9627	7.1359	6.9242	6.7755	6.3058	6.373	6.3628	6.3726	6.2994	6.3958	6.3718	6.9297	6.397	6.3923	6.3313	6.2551
ANPEP	6.923	7.0281	6.9206	6.8528	6.8457	6.9671	7.2608	7.9953	7.2546	7.0804	6.7891	6.7611	7.0208	6.7896	6.8752	6.8289	6.8357	7.0279	6.828	6.771	6.9192	6.8735	6.827	6.8145	6.8657	6.8548	6.8712	6.9597	6.761	7.0353	6.8594	6.7926	7.025	6.872	6.8601	6.8698	7.6234	7.7779	7.7472	7.6121	7.7241	7.826	7.0056	7.0551	7.8552	7.0866	7.1617	7.2057	7.208
ANTXR1	11.122	10.94	10.591	9.7737	10.416	10.213	10.915	10.862	11.038	11.378	11.259	11.259	10.889	11.106	11.517	10.754	10.989	11.109	11.86	11.483	11.604	11.372	11.753	11.375	11.803	11.503	11.659	11.9	11.528	11.662	11.466	11.357	12.023	11.432	11.886	12.668	10.653	10.464	10.635	10.569	10.516	10.49	10.228	10.427	11.209	9.8275	9.7002	9.5606	10.479
ANTXR2	7.7368	7.6151	7.6672	7.9629	7.7852	7.8641	8.981	9.7741	9.159	9.9315	10.154	10.374	8.7537	9.2878	9.9224	9.7932	10.33	9.9315	10.27	10.179	9.7522	10.171	10.266	9.9768	10.001	9.9158	10.083	10.626	10.165	9.9933	10.896	10.702	11.466	10.358	10.764	11.514	9.2783	9.2628	9.3563	9.3377	9.0857	9.1845	9.4151	9.2641	10.015	8.1667	8.3938	8.274	9.8884
ANXA1	7.657	7.3281	7.497	11.584	10.991	10.951	11.054	9.887	10.194	11.954	11.871	10.679	12.209	11.765	10.393	11.472	10.635	10.915	10.498	10.485	10.693	11.674	10.011	11.454	11.592	10.383	11.31	11.344	9.8429	11.375	12.517	12.868	12.743	11.877	9.1876	12.654	9.5396	9.5815	9.4996	9.4061	9.4208	9.4412	9.9289	10.01	10.636	9.8787	10.03	9.8824	11.128
ANXA10	6.9117	6.7975	6.8071	6.7636	6.8647	6.7406	6.8822	6.7417	6.7808	6.809	6.7692	6.8969	6.7823	7.008	6.876	6.8267	6.9811	6.8181	6.9666	6.9646	6.9915	6.9373	6.9622	6.8296	7.1222	7.169	7.1903	7.8455	7.0822	7.389	8.398	8.4688	9.5073	7.1927	6.821	8.323	6.3965	6.3574	6.3654	6.8712	6.3328	6.8589	6.326	6.3968	6.8783	6.8084	6.2477	6.2703	6.2919
ANXA11	8.0804	8.2666	8.2276	8.1933	8.1724	8.1494	8.1275	8.6602	7.9574	8.3372	8.1742	8.1171	9.4031	8.9172	8.4797	8.3756	8.352	8.3924	8.5165	8.5243	8.5826	8.5001	8.9496	9.1707	8.8169	8.8244	8.9474	8.8627	9.4486	9.2115	8.9695	9.3638	8.7333	9.2601	9.2195	9.3476	8.5036	8.5986	8.7205	8.5785	8.6563	8.4554	9.6047	9.7338	6.3703	10.526	10.56	10.552	9.7642
ANXA13	6.9966	6.7054	6.9463	6.728	6.9245	6.8888	7.0235	6.8978	6.8955	6.8642	6.9625	6.7991	7.0459	6.9178	6.9561	6.8819	7.0004	6.9215	6.8459	6.9118	6.8545	6.8958	6.947	6.9681	6.9956	6.9854	7.0587	6.818	7.0306	7.0321	6.8003	6.7849	6.9071	7.095	6.7636	6.9142	6.4296	6.8676	6.8804	6.8435	6.3903	6.4158	6.2942	6.7739	7.4243	6.3409	6.4213	6.3005	6.3848
ANXA2	12.186	12.05	12.235	12.902	12.455	12.577	12.616	12.994	12.78	13.792	13.424	12.92	14.276	13.719	12.738	13.27	13.158	13.084	12.883	12.991	12.909	13.416	12.604	13.541	13.326	12.668	13.225	13.051	12.535	13.165	14.288	14.346	14.301	13.27	11.911	14.466	12.345	12.337	12.337	12.337	12.436	12.318	11.495	11.538	6.3703	12.361	12.284	12.193	12.431
ANXA2P1	10.457	10.043	9.2865	11.101	10.677	11.194	10.943	9.4234	11.17	11.658	11.084	10.984	11.04	11.721	11.45	11.049	10.879	9.6074	10.792	11.407	11.672	10.894	10.448	10.504	11.491	11.418	11.707	10.8	10.308	11.824	12.025	10.942	12.573	11.824	10.653	12.507	8.7544	8.5877	8.8147	8.7228	8.705	8.6851	9.755	9.8158	10.008	10.198	9.9393	10.245	10.551
ANXA2P3	7.0625	7.0315	7.086	7.3306	7.3319	7.4373	7.3667	7.1277	7.461	7.7207	7.3423	7.2488	7.5857	7.4799	7.1397	7.3349	7.2004	6.9249	7.1471	7.4632	7.4824	7.3617	7.2208	7.4957	7.3654	7.3506	7.3999	7.2697	6.8721	7.514	7.7424	7.6677	8.0475	7.4874	6.951	7.9083	6.4054	6.3973	6.966	6.7802	6.3651	6.7806	6.8942	7.0594	6.8768	6.9773	7.0293	6.9978	7.0433
ANXA2R	6.844	6.9992	7.164	6.9447	6.9432	7.0016	7.8842	7.6818	8.0039	7.2833	7.2895	7.2275	6.9234	7.1895	7.2245	7.0226	7.2369	7.1872	6.9978	7.2982	7.1424	7.1028	7.2792	7.4793	7.2511	6.991	7.1876	7.1072	6.995	7.315	7.412	7.426	7.3627	7.0015	7.1524	7.4196	7.5388	7.5239	7.4802	7.5324	7.5541	7.5881	7.1867	7.1957	6.8957	7.442	7.3564	7.4056	7.6029
ANXA3	7.608	7.7897	6.7874	8.6154	8.5351	8.7104	8.3352	7.0253	8.5311	8.4369	8.3583	8.7661	7.3954	8.4098	8.3726	9.4505	8.977	7.7481	8.6047	9.445	9.1058	8.6793	9.0361	7.2534	8.2812	9.0047	8.8527	8.6302	9.0254	9.0401	8.3401	7.2105	8.0422	8.2543	7.9875	7.633	6.9358	7.0005	6.3342	6.3422	6.7572	6.9799	7.4964	7.4782	6.3703	7.0652	7.1619	7.4085	7.6293
ANXA4	7.2821	7.1943	6.9433	7.1694	7.0304	7.277	7.0273	6.9893	7.0947	7.1638	7.0778	7.5428	7.2166	7.2531	7.267	6.9795	7.0927	6.9566	6.8692	7.2534	7.1855	7.1006	7.0438	6.9018	7.0852	7.0895	7.286	7.198	6.8401	7.2587	7.1292	6.965	7.2371	6.7793	6.9425	7.6432	6.8631	6.8502	6.8423	6.8723	6.7676	6.84	6.9752	6.9353	6.3703	7.0879	6.9516	6.8158	7.1823
ANXA5	11.481	12.046	11.948	12.718	12.462	12.698	12.462	13.184	12.424	12.559	12.316	11.999	12.519	12.307	11.3	12.714	11.718	12.332	11.762	11.969	11.928	12.476	11.817	12.264	11.905	12.078	12.06	11.849	12.009	12.278	12.853	13.214	12.752	12.586	11.665	13.621	11.484	11.383	11.57	11.555	11.573	11.47	10.246	10.433	6.3703	10.905	10.881	10.897	10.999
ANXA6	7.6813	7.2471	7.8562	7.2108	7.5454	7.5092	8.0194	8.3239	8.1476	8.9847	8.9569	7.9991	9.0427	9.0585	8.9844	9.5256	10.005	9.9158	9.7818	9.8329	9.6471	9.5066	9.9837	9.7327	9.3677	9.6563	9.3975	9.6864	9.5163	9.3014	9.2766	9.1137	8.8886	9.1409	8.8973	8.7453	8.2733	8.3617	8.3625	8.5884	8.2011	8.3153	7.9638	7.8595	6.3703	8.4255	8.195	8.2331	7.71
ANXA7	10.41	10.133	10.664	10.731	10.558	10.503	10.499	10.793	10.645	10.007	9.8419	10.348	10.227	10.368	9.8806	11.04	10.842	10.797	10.836	10.997	10.707	11.347	10.876	11.137	10.7	10.807	10.841	11.085	10.951	10.829	11.157	11.517	11.104	10.718	10.666	11.039	9.2019	9.5062	9.2405	9.4722	9.602	9.2123	10.638	10.62	11.165	10.54	10.484	10.567	11.04
ANXA8	6.8658	6.7639	6.9887	6.7665	6.7959	7.1457	6.8331	6.9329	7.0624	8.0113	7.5711	7.2734	10.183	9.7925	8.3114	6.8957	6.9275	6.8851	6.8471	6.9155	6.8558	7.0758	6.5609	6.9551	7.2881	6.9804	7.1968	6.9416	7.0729	6.8994	6.9638	7.1995	7.119	7.1316	7.1277	6.9267	6.9253	6.4286	6.3822	6.9502	6.4102	6.7956	6.3381	6.8995	6.3703	6.917	6.924	6.8399	6.358
ANXA9	6.9806	6.7506	6.8703	7.3219	7.1355	7.137	6.9185	7.0088	6.9127	7.0631	6.9762	7.0094	6.9097	6.8998	7.1159	7.0056	6.9341	7.0741	6.9372	6.8423	6.9343	6.8651	7.1738	7.0019	6.7174	6.9339	7.0967	6.7797	6.9853	7.05	7.0345	7.1076	6.9277	7.0678	7.0404	7.2058	6.9531	6.795	6.3418	6.9172	6.8251	6.4264	6.4289	6.8264	6.3703	6.793	6.797	6.8574	6.7793
AOAH	7.031	6.8608	6.8887	7.0731	6.9061	6.8356	6.9536	7.0581	6.8959	6.7521	6.8587	6.7127	7.0053	6.9332	6.8522	7.0039	7.024	6.9333	6.9746	6.9851	6.9813	6.7736	6.9033	6.7332	6.7931	6.8834	6.8484	6.6399	6.9092	6.9007	6.7661	6.827	7.0721	6.9247	6.947	6.7023	6.9346	6.3989	6.8603	6.7609	6.846	6.9774	6.4141	6.8634	6.3703	6.8895	6.7828	6.9492	6.784
AOC1	7.0328	7.0103	6.9489	7.172	6.9812	7.0385	6.9794	6.8881	7.0255	6.8413	6.9916	6.8392	7.1877	6.8989	7.167	7.0367	6.908	7.0515	6.8093	6.8835	7.1382	6.8074	6.9001	6.9135	6.9805	7.0529	6.899	7.0064	6.9861	6.9668	7.0325	6.6984	6.8731	6.8408	6.8094	6.874	6.4093	6.7899	6.4036	6.8439	6.8748	6.2907	6.304	6.8873	6.3703	6.3911	7.0681	6.4015	6.9534
AOC2	7.0801	6.9625	7.2382	6.9698	6.8984	7.015	6.7962	7.0715	6.8496	6.9595	7.0983	6.8205	7.0295	6.9445	6.8944	7.1036	6.94	7.0022	7.0306	6.9201	6.9829	7.0204	7.0408	7.3424	7.1215	7.0908	7.1233	6.9964	6.8338	6.9406	6.8232	7.0988	6.888	6.9006	6.9303	7.0505	6.8146	6.4213	6.8026	6.8467	6.8106	6.8229	6.8617	6.836	6.8966	6.4	6.8214	6.9064	6.8768
AOC3	7.0779	6.9059	7.0063	6.8028	6.9462	7.0054	6.7287	6.861	7.0286	7.0443	7.0421	6.9995	6.9966	6.8948	6.9767	6.8729	7.0453	7.0554	6.7317	6.9662	7.051	7.0582	6.8759	7.0067	7.0418	6.8906	7.071	7.0613	6.9549	6.6758	7.0227	6.9396	6.8863	6.6672	7.1299	6.9408	6.9222	6.4233	6.8249	6.3157	6.8254	6.8325	6.7996	6.8427	7.233	6.8174	7.0601	6.9352	6.3753
AOC4P	10.757	10.521	10.178	10.681	11.152	11.621	10.693	10.472	11.239	11.146	11.389	11.426	10.722	11.496	12.139	10.791	10.706	10.595	11.411	11.458	11.62	10.281	11.459	10.322	11.38	11.239	11.116	10.775	10.65	11.252	10.151	9.5768	11.274	10.671	11.534	11.446	9.4854	9.4678	9.6347	9.6762	9.5938	9.4032	9.3886	9.2619	9.9695	9.5784	9.5022	9.627	9.3067
AOX1	7.5395	7.6982	7.8475	7.2639	7.3563	7.2619	7.3317	7.2344	7.4367	7.0286	6.9222	7.3432	7.068	6.7392	6.9828	6.855	6.9581	6.885	6.8228	6.8241	6.6813	6.8543	6.8144	6.923	6.9598	6.8806	6.8258	6.9575	6.7711	6.8995	6.9657	7.0403	7.2655	6.8992	6.9601	7.1828	6.8005	6.851	6.8151	6.3858	6.8087	6.4063	7.1242	7.3998	7.3944	7.0771	7.0305	6.9164	7.734
AP1AR	7.5502	7.5447	7.3392	7.3073	7.5979	7.4139	7.1669	7.5893	7.2059	7.1928	7.2784	7.9462	7.2564	7.5363	7.245	7.0007	7.299	7.213	7.1555	7.057	7.1993	7.3982	7.2	7.2603	7.258	7.1211	7.148	7.1482	7.0418	7.2822	7.1478	7.0164	7.5456	7.3525	7.3091	7.3642	6.4191	6.9753	6.872	6.816	6.917	6.8512	6.9512	7.2203	7.2452	6.9364	6.4201	6.3827	6.7648
AP1B1	9.2137	8.7104	8.853	9.2057	9.1916	8.9593	8.7564	8.6927	8.2624	8.7933	8.5277	8.6242	8.9901	8.784	8.7507	8.8633	8.9556	9.0723	9.2084	9.2097	9.5183	8.9045	9.3314	9.1854	9.0504	9.032	9.3075	9.1608	9.4602	9.3859	9.1277	9.0915	9.1868	9.3983	9.2569	8.961	8.7462	8.6563	8.6525	9.0505	8.8633	8.5803	7.9317	8.0091	6.3703	8.4	8.295	8.4603	8.1179
AP1G1	8.9247	8.6296	8.9752	8.6982	8.5778	8.7574	8.6419	9.0807	9.0162	8.627	8.8897	9.3508	8.7414	8.5724	8.5491	8.768	8.4102	8.6823	8.6389	8.3214	8.1862	8.2774	8.5075	8.4361	8.4325	8.5994	8.4102	8.3428	8.491	8.5219	8.3835	8.648	8.7786	8.4247	8.6187	8.9641	7.6998	7.6014	7.5969	7.5447	7.5805	7.7379	7.8601	8.0114	8.6693	7.6156	7.6285	7.4831	7.9199
AP1G2	8.5392	8.3169	8.2689	8.6801	8.5513	8.4197	8.6335	8.3692	8.4636	8.6992	8.4457	7.6852	8.4895	8.6581	9.0549	7.6995	8.3021	8.2304	8.4313	8.1901	7.9381	8.3464	7.8926	8.1369	8.2539	7.9386	8.2343	8.3126	7.7838	7.9929	8.0535	7.9068	8.0262	7.1816	7.9578	7.7717	7.4181	7.5438	7.4263	7.5893	7.4633	7.5173	7.1134	6.8294	6.8861	7.1373	7.1505	7.3221	6.9728
AP1M1	9.5999	9.7445	9.5739	9.2293	9.51	9.6049	9.6505	9.8797	9.2682	10.467	10.465	10.036	10.633	10.575	10.453	10.719	10.492	10.823	10.459	10.993	10.994	10.274	10.953	11.145	10.764	10.828	11.165	10.476	11.014	10.994	10.55	10.647	10.55	11.209	10.999	10.899	10.394	10.291	10.561	10.529	10.481	10.386	8.9362	8.9591	9.5446	9.7292	9.7433	9.804	9.3051
AP1M2	7.4618	7.5566	7.5313	7.3628	7.4359	7.5049	7.1326	7.2716	7.1753	7.07	7.0563	6.9854	7.0053	7.1767	7.1682	6.9465	7.1688	7.1307	6.9758	7.0867	7.0541	7.0124	7.0853	6.8724	6.9158	7.0157	6.9228	7.2448	6.9923	6.9505	6.9241	6.8624	7.1524	7.124	6.8984	6.8971	6.3671	6.8227	6.8676	6.3893	6.8077	6.4119	6.4001	6.3334	7.4018	7.0263	6.8448	6.3755	6.3807
AP1S1	9.2293	9.4223	9.5899	10.064	9.9091	9.3855	9.4857	8.7901	9.2379	9.0022	9.5175	9.0814	9.3572	9.4868	8.8575	9.0995	9.2066	9.1594	8.8453	8.7046	9.1027	9.0235	8.5924	9.1865	9.4767	8.9462	9.0878	8.8493	8.7638	9.207	9.5745	9.6459	9.9808	9.559	8.8136	9.6049	8.7232	8.855	8.3964	8.6843	8.5067	8.673	7.8595	8.1271	6.3703	8.1761	8.2477	8.2806	7.3916
AP1S2	11.878	11.877	11.121	12.249	12.473	12.233	11.597	10.827	10.99	12.28	12.366	11.87	11.993	11.996	12.017	11.935	12.291	11.888	12.231	12.481	12.237	12.14	12.481	12.142	12.254	12.527	12.399	12.401	12.678	12.337	12.391	12.314	11.889	12.339	12.735	11.891	9.5922	9.6536	9.7344	9.571	9.6335	9.5686	11.801	11.925	6.3703	10.393	10.42	10.379	11.601
AP2A1	7.5548	7.6143	7.4293	7.6849	7.5324	7.5288	7.6415	7.2898	7.3193	7.5609	7.4802	7.463	7.4334	7.3784	7.4205	7.2282	7.5441	7.2471	7.5786	7.4155	7.6342	7.5987	7.2926	7.3981	7.2813	7.5329	7.5415	7.7251	7.2307	7.689	7.9595	7.6233	7.8606	7.7331	7.2818	7.4882	7.9794	8.0188	8.0824	8.1147	8.0949	7.8465	7.3636	7.2551	8.1065	7.8017	7.9262	7.8284	7.5999
AP2A2	7.5943	7.6383	8.144	7.9141	8.0757	7.8501	7.5739	7.6415	7.3504	7.9143	8.0215	7.4282	8.2988	7.5732	7.8218	7.8453	7.8478	8.0868	7.6901	7.641	7.9197	8.0602	8.0201	8.0535	7.8983	7.8328	7.7274	7.6436	7.9724	7.6768	8.1501	8.3814	7.942	8.0517	7.852	8.0998	7.9702	7.9455	7.9853	8.0135	8.0858	8.0543	7.5616	7.4343	8.0025	7.62	7.9059	7.6653	7.4935
AP2B1	8.456	8.3585	8.2424	8.4708	8.4551	8.6101	8.3219	8.5587	8.467	8.6416	8.5426	8.4784	8.1655	8.2527	8.1535	8.2173	7.9989	8.1735	8.0752	8.383	8.1692	8.0909	8.2546	8.0933	8.1073	8.0293	8.1538	7.8017	8.669	8.007	8.1492	8.0388	8.217	8.2977	8.3247	8.5755	7.4552	7.4274	7.5484	7.3149	7.5397	7.4872	7.5186	7.6197	8.0763	7.6466	7.6312	7.7666	7.7748
AP2M1	10.489	10.384	10.238	10.723	10.801	10.713	10.76	10.972	10.315	10.511	10.409	10.198	10.778	10.488	10.083	10.598	10.883	10.752	10.358	10.799	10.622	11.193	10.55	11.018	10.65	10.681	10.814	10.915	10.883	10.962	11.498	11.439	11.567	11.536	10.741	11.526	10.446	10.573	10.493	10.51	10.527	10.445	10.614	10.504	11.048	10.627	10.507	10.426	10.139
AP2S1	13.608	13.11	13.813	13.558	13.326	13.375	13.38	13.558	13.416	13.509	13.541	12.729	13.818	13.412	13.104	13.055	12.92	13.323	13.428	13.344	13.332	13.469	13.266	13.967	13.505	13.387	13.711	13.375	13.707	13.608	13.621	13.983	13.593	13.917	13.391	13.452	13.422	13.532	13.51	13.586	13.45	13.51	12.79	12.679	13.442	13.336	13.201	13.089	12.963
AP3B1	10.678	11.116	11.091	10.598	10.693	10.738	10.754	12.218	11.108	11.187	11.034	11.635	11.349	11.043	10.748	10.693	10.581	11.039	10.515	10.729	10.586	11.064	10.638	11.139	10.565	10.438	10.651	10.748	10.467	10.453	10.831	11.293	11.136	10.571	10.586	11.32	8.9675	8.7692	8.955	8.9308	8.9426	9.0903	9.3428	9.363	9.9768	8.3674	8.3504	8.2654	9.5018
AP3B2	7.5116	7.2419	7.7324	7.0353	7.2406	7.1788	7.2249	7.2509	7.0587	6.8687	6.8182	6.8868	7.0228	6.9526	6.8623	7.808	6.8564	6.902	6.9825	6.9279	6.8835	6.6936	6.7318	6.8971	7.6505	6.7501	6.8807	6.9995	6.8897	6.7466	6.7264	6.7604	6.8114	6.9145	6.8158	6.7535	6.8878	6.2088	6.2943	6.8509	6.2379	6.3655	6.4027	6.2084	6.9213	6.3452	6.2468	6.9601	6.3389
AP3D1	9.6363	9.4395	9.7874	9.2236	9.4388	9.5076	9.1723	9.5151	9.0002	9.3244	9.3809	8.7845	9.5	9.1624	9.2714	9.1891	8.8746	9.5681	8.816	8.6785	9.0592	9.0949	9.0832	9.2598	9.2784	9.021	9.2214	9.193	9.0029	9.1381	9.2682	9.6379	9.4078	9.1329	9.5367	9.738	9.1864	9.2437	9.2663	9.2252	9.3141	9.1515	9.0986	8.8861	6.3703	9.3792	9.3088	9.3704	8.6242
AP3M1	9.5753	9.6721	9.7746	9.496	9.6716	9.5108	9.8306	10.498	9.8928	10.048	10.231	10.539	10.371	9.7932	9.9913	9.4771	9.4588	10.015	9.4918	9.4105	9.4397	9.7803	9.352	9.7669	9.3374	9.1134	9.4558	9.4872	9.7518	9.3508	9.8022	10.077	9.743	9.508	9.1768	10.108	8.1067	7.9588	7.9549	7.843	8.0013	7.8428	8.5539	8.5091	6.3703	7.942	8.0882	8.1334	8.4924
AP3M2	9.2452	9.5991	9.5904	9.5163	9.3917	9.4125	9.6216	10.013	9.6206	9.5712	9.6892	10.111	9.7121	9.618	9.8801	9.451	9.6585	10.029	9.6202	9.5828	9.5218	9.4688	9.559	9.7673	10.081	9.5389	9.7352	9.533	9.2324	9.335	9.01	9.4835	9.0448	9.2703	9.9163	9.3907	8.0953	8.1124	8.2045	8.061	8.0437	8.0806	7.7934	7.851	8.7007	8.1311	8.1465	7.978	7.7941
AP3S1	9.9335	10.824	10.606	10.476	10.367	10.234	10.269	10.526	10.525	9.8783	10.327	10.316	10.136	10.487	9.9444	9.8942	9.9117	10.092	9.634	9.4662	10.175	10.36	9.2538	9.9269	10.217	9.9408	10.229	9.5033	9.185	10.171	10.507	10.331	10.466	9.3036	9.2854	10.675	8.3279	8.3258	8.3339	8.414	8.478	8.3774	8.728	8.6889	9.372	8.5812	8.5325	8.7591	8.6713
AP3S2	8.1037	8.0326	8.5049	8.0577	8.1306	7.9186	8.0077	8.3355	7.8616	7.9199	7.8421	7.9995	8.3214	8.0417	8.0257	8.5052	8.3955	8.6368	8.6818	8.5246	8.6157	8.4886	8.6424	8.8456	8.0554	8.6539	8.5941	8.1112	8.8986	8.4569	8.5609	8.6953	8.3375	9.2017	8.7947	8.8352	7.4817	7.43	7.4602	7.5627	7.4959	7.5621	7.4473	7.3477	8.1344	7.9519	7.9165	7.6451	7.6816
AP4B1	8.9353	8.9699	9.1027	9.0478	8.9943	9.1089	8.9876	9.4782	8.8115	9.1905	8.9597	9.2452	9.2817	9.2387	9.1459	9.0671	8.8774	9.4348	9.3442	9.2762	9.1876	8.9433	9.2569	9.4272	9.4905	9.0527	9.1679	9.304	8.9401	9.2862	9.0088	9.2718	9.0098	9.2319	9.4035	9.1988	8.327	8.5434	8.435	8.3842	8.492	8.4621	8.2303	8.2015	8.9109	8.2357	8.1415	8.1057	8.3832
AP4E1	8.5878	8.0661	8.9593	8.4226	8.43	8.5146	8.5924	8.9632	8.6838	9.2724	9.1751	8.7638	9.1212	8.8406	8.9695	9.3194	9.44	9.7012	9.2078	9.1349	8.9393	8.8202	9.4082	9.3408	8.9111	9.1274	8.9677	8.8475	9.2282	9.1519	9.3149	9.4006	9.0818	8.9884	9.4724	8.8702	7.7372	7.6221	7.701	7.5589	7.7931	7.7666	7.6806	7.8339	7.6942	7.5228	7.3006	7.4227	7.7202
AP4M1	7.3606	7.3277	7.4034	7.2894	7.1269	7.253	7.4906	7.3341	7.1765	7.4847	7.5044	7.2199	7.2037	7.4437	7.4156	7.207	7.3716	7.3658	7.4402	7.3723	7.334	7.3372	7.1803	7.6342	7.2234	7.4891	7.2881	7.4302	7.2202	7.2913	7.5167	7.3193	7.286	7.4251	7.3086	7.4157	7.2585	7.1403	7.3236	7.1937	7.1027	7.1791	6.8493	7.1121	6.3703	6.8722	7.1214	7.0488	6.8504
AP4S1	7.4988	7.3611	7.1835	7.3392	7.3093	7.4168	7.2348	7.0297	7.2002	7.2993	7.3368	7.1687	7.28	7.3439	7.2016	7.4937	7.3512	7.3137	7.2345	7.4567	7.5486	7.2926	7.2974	7.1397	7.3734	7.3245	7.4191	7.5047	7.4216	7.4455	7.3253	7.349	7.1613	7.4221	7.3372	7.3016	7.1216	7.1206	6.9948	7.1307	7.1729	7.0248	7.1316	7.0313	6.3703	7.2269	6.9902	7.0702	6.9758
AP5B1	7.0697	7.1262	7.1373	7.242	7.1154	7.1269	7.1256	6.8176	7.0148	7.1338	7.0757	7.1484	7.1553	7.0673	6.9969	7.0313	7.1912	7.0155	7.0791	7.1309	6.9558	7.0451	6.9631	6.8732	7.0264	7.2041	6.9931	7.5298	7.013	7.0653	6.843	7.0344	7.0282	6.8532	7.1092	7.1477	6.9223	6.4174	6.9918	6.793	6.8093	6.9158	6.8572	6.4149	6.8258	6.4214	6.9672	6.9067	6.7614
AP5M1	9.2408	9.4298	9.0677	9.5819	9.5398	9.4161	9.4853	9.6746	9.5938	9.1422	9.2143	9.759	9.1241	9.1359	8.9988	9.7595	10.273	9.7074	9.7518	9.8937	9.7964	10.103	9.9699	9.7435	9.2637	9.9204	9.8628	9.7018	9.8206	9.787	9.6111	9.8865	9.5634	9.2	9.6438	9.8597	7.8254	7.8909	7.884	7.7643	7.8371	7.8407	8.6145	8.5152	9.281	7.5182	7.4081	7.3996	8.307
AP5S1	7.1763	6.9268	7.1372	6.9976	7.0845	7.4167	7.1486	7.3548	7.2256	7.5565	7.4352	6.9217	7.2854	7.5854	7.7815	7.4528	7.4256	7.3694	7.749	7.6218	7.6233	7.6725	7.7266	7.9961	7.6353	7.8868	7.8199	7.786	8.1788	7.8785	7.9892	8.238	7.9672	8.2937	7.9731	7.538	8.1629	8.423	8.3373	8.4043	8.5803	8.3642	7.4456	7.375	7.9918	8.2418	8.1208	8.0757	7.3828
AP5Z1	7.2765	7.1749	7.1531	7.0828	7.1388	7.2297	7.311	7.0754	7.2708	7.2683	7.2269	7.3564	7.0842	7.1577	7.2486	7.1886	7.3045	7.0964	7.1364	7.0391	7.1776	7.224	7.4153	7.2026	7.2417	7.0346	7.3033	7.2089	7.1144	7.0144	7.3196	6.9635	7.4689	7.5613	7.3656	7.2409	6.9788	7.1014	7.2136	7.0482	7.022	7.1475	7.0301	6.8169	6.8032	7.1607	7.0542	7.0565	7.0061
APAF1	9.7884	9.331	9.724	9.348	9.5112	9.5876	10.075	9.3867	9.5394	10.203	10.07	9.4494	10.306	10.095	10.2	8.5464	8.7578	9.2941	9.1688	8.5941	8.8493	8.4913	8.9907	8.4634	9.3059	8.1909	8.7152	8.4485	8.0109	8.225	8.4667	8.4828	8.8018	7.7617	8.1091	9.0302	8.0925	8.1227	7.6608	7.9918	8.1469	8.0322	7.3504	7.273	6.3703	7.1666	7.0258	7.1669	7.4075
APBA1	6.6932	6.9197	6.964	6.8696	6.8585	6.7711	6.8158	7.0205	6.9653	6.8664	6.8898	6.8741	6.9422	6.8921	6.8508	6.9632	6.9854	6.8792	6.7584	6.875	6.8259	6.8647	6.9084	7.033	6.7296	6.9293	6.8063	7.1918	6.9188	7.0348	6.9352	7.0967	6.9781	6.8449	6.8923	6.9445	6.38	7.0274	6.4142	6.89	6.8358	6.8304	6.8631	6.4222	6.8042	6.349	6.8665	6.8209	6.8221
APBA2	7.0304	7.1339	7.0082	7.062	7.0193	6.9765	7.0629	6.8514	7.0366	7.2717	7.248	6.9264	7.0131	7.0971	7.3085	7.098	7.0392	6.8001	7.0482	7.024	7.0606	7.1398	7.0733	7.0442	7.5061	6.9063	7.176	7.0031	6.9781	6.9873	7.032	7.0729	7.08	7.0568	6.8797	7.0488	6.4017	6.8364	6.4087	7.01	6.8114	6.8478	6.8057	6.3374	6.9764	6.2516	6.3888	6.3085	6.3865
APBA3	8.6054	8.3772	8.7216	8.8182	8.5078	8.5505	8.323	8.4201	8.07	8.4457	8.3935	7.6039	8.4545	8.0761	8.2769	7.7963	7.9642	8.1886	7.9411	8.1632	8.0145	8.4267	8.0464	8.4045	8.1703	8.158	8.0912	8.4463	8.245	8.2159	8.5758	8.7868	8.4217	8.8481	8.6141	8.7187	8.5732	8.6486	8.6893	8.7552	8.728	8.7961	8.1444	8.1388	6.3703	8.574	8.4769	8.6031	7.9262
APBB1	6.9837	6.8683	7.0648	6.9324	7.0409	6.9747	7.1429	6.9123	6.9071	7.0935	7.1253	7.0109	7.3335	7.1898	7.1326	7.1604	7.4636	7.4121	7.2725	7.3423	7.5228	7.2602	7.334	7.4583	7.1847	7.1868	7.3372	7.2377	7.522	7.4315	7.438	7.5526	7.231	7.6643	7.1858	7.1256	6.9659	6.9068	6.9778	6.8857	7.0772	6.8711	6.9422	6.8488	7.342	6.8699	6.9883	6.8181	6.4065
APBB1IP	7.1027	7.1531	6.86	7.0489	7.0744	7.035	7.1613	6.8826	7.1918	6.996	7.1259	7.0286	7.2421	7.1665	7.3057	7.1508	7.2744	7.1884	7.0625	7.2666	7.2666	7.16	7.3711	7.2626	6.9967	7.2628	7.1644	7.4042	7.1777	7.093	6.9817	6.8048	7.0056	7.7362	7.2977	7.0038	7.1487	7.1791	7.198	7.3416	7.1981	7.1621	7.1409	7.2266	8.1515	7.7104	7.8098	7.9262	7.7483
APBB2	7.3408	7.285	7.6322	7.3232	7.3828	7.2863	7.3555	7.1805	7.1919	7.2493	7.1549	7.7124	7.0018	7.2316	7.199	7.5018	7.5593	7.4752	7.4746	8.1166	7.9135	7.6937	7.9847	7.5566	7.5377	8.0339	7.7963	7.8293	8.3323	8.2517	8.0691	7.8037	7.8069	8.1048	8.1637	7.9761	7.3038	7.3258	7.2349	7.0647	7.2659	7.2335	7.5771	7.6379	8.3507	7.3251	7.3417	7.431	7.661
APBB3	8.5449	8.4138	9.3146	8.6043	8.4577	8.7343	9.1459	9.4149	8.6976	9.6781	9.6276	8.4992	9.681	9.4832	9.9283	8.9895	8.8445	9.5371	9.2993	9.1903	9.3917	9.8536	9.1675	9.8038	9.9896	9.2115	9.3664	9.7199	8.9727	9.2682	9.2366	9.7255	9.2426	8.2988	9.0507	8.8483	8.5454	8.7954	8.5991	8.7013	8.805	8.6416	7.4094	7.4847	8.2985	8.5994	8.4065	8.6258	7.493
APC	7.0125	7.0028	6.7744	6.7333	6.7113	6.7661	6.8483	6.865	7.0272	6.6433	6.7425	6.9494	6.917	6.7664	6.753	7.0388	6.9799	6.8018	6.9434	6.705	6.925	6.8624	6.9739	6.8774	7.0313	6.768	6.7877	7.1868	6.8476	6.861	7.0451	6.8789	6.9587	6.8654	6.7692	7.0879	6.8338	6.3169	6.3951	6.8162	6.2855	6.8277	6.321	6.2088	8.1259	6.3669	6.2346	6.7664	6.2767
APC2	6.7847	6.9891	6.7838	7.0207	7.0314	6.7461	6.9481	6.8727	6.9042	7.0111	6.8106	6.979	7.0757	7.0354	6.7291	6.839	6.9992	6.8971	6.9195	7.0055	6.9993	6.9473	6.9243	6.8539	7.9033	7.0517	7.1923	7.086	7.0985	6.8339	6.8129	6.8231	7.0673	7.0818	6.8594	6.9627	6.814	6.896	6.4101	6.9518	6.8339	6.9715	6.8673	6.983	6.8028	6.9382	6.873	6.8739	6.8501
APCDD1	7.1762	7.2331	7.4226	7.1635	7.0756	7.2815	8.3797	9.1356	8.4428	8.1903	8.0827	7.9217	8.0752	8.0241	8.1157	8.7184	8.0849	9.0971	9.0924	8.1397	8.332	9.1285	8.1506	8.3776	9.8569	7.3641	7.9094	8.4964	7.8213	7.6874	8.1753	8.085	7.1348	7.4845	7.4381	7.1499	9.0747	8.8757	9.0136	9.1242	8.9739	9.0857	8.3993	8.4819	6.3703	8.7868	8.996	8.8609	8.7696
APCDD1L	8.4948	8.0886	8.4149	8.0737	8.128	7.7906	9.1033	9.8261	8.726	8.3111	8.9401	8.1244	7.3044	7.1927	7.4268	7.0138	7.2143	7.1814	7.2483	6.9926	7.0744	7.1243	6.8366	7.2932	7.2409	6.9914	7.5389	8.5241	7.2153	8.0898	10.442	10.728	11.272	9.2143	8.1714	12.198	7.9904	7.932	8.1574	7.976	7.9788	7.9064	6.8861	6.8976	6.9928	7.1904	7.1276	7.1738	6.8546
APCDD1L-AS1	7.0518	6.8738	7.094	6.893	7.0762	7.0088	6.9955	6.9651	6.8589	6.956	6.9118	6.795	6.8171	6.8974	6.7766	7.0687	7.0314	6.8898	6.9348	6.828	7.0257	6.9886	7.0408	6.9558	6.9927	7.0424	6.9509	6.6947	7.1336	6.7264	6.8875	6.9583	6.9751	6.8678	7.2452	6.9449	6.3608	6.8406	6.8404	6.862	6.34	6.3817	6.7693	6.7658	7.1958	6.2585	6.3483	6.3887	6.8455
APCS	7.0651	6.8976	7.3925	7.0639	7.0189	7.3436	7.0591	7.274	7.1134	7.0433	7.1306	6.9643	7.1155	7.0889	7.1746	7.0749	7.0722	7.2378	7.1496	6.9782	7.0768	7.1787	7.1526	7.2938	7.0207	6.978	7.1065	7.0021	6.8901	7.0433	7.2701	7.0829	7.0341	7.2591	7.2628	7.1632	6.9224	6.9737	7.0941	6.9644	7.0717	6.934	7.0579	6.943	7.0746	6.9926	6.9992	7.0229	6.8586
APEH	10.923	10.995	10.807	10.783	10.821	10.762	10.466	10.001	10.252	10.194	10.059	9.7846	9.951	9.8444	10.151	10.524	10.682	10.282	10.139	10.363	10.556	10.543	10.263	10.296	10.104	10.216	10.343	10.515	10.519	10.377	10.646	10.105	10.335	10.895	10.441	10.494	10.869	10.84	10.811	11.011	10.707	10.652	10.14	10.051	10.661	10.644	10.483	10.692	10.179
APEX1	12.484	12.383	12.603	12.473	12.316	12.202	12.584	12.89	12.2	12.091	12.03	12.041	12.466	12.028	12.179	11.831	11.688	12.05	11.496	11.413	11.354	11.783	11.104	11.514	11.661	11.05	11.137	11.548	10.853	10.839	11.299	11.72	11.465	11.166	10.746	11.059	11.536	11.551	11.704	11.614	11.487	11.456	10.722	10.662	6.3703	10.506	10.704	10.688	10.446
APEX2	9.2146	8.9311	8.7241	9.0116	8.954	8.8599	9.3113	9.3656	8.8179	8.972	8.6302	7.9986	8.5191	8.5087	8.3947	8.0961	7.9796	8.188	8.1708	8.1844	8.1201	8.8112	8.0726	8.2351	8.1599	8.0407	8.0854	8.5897	8.2882	8.0188	8.8527	8.7961	8.8578	8.518	8.3632	7.9717	9.2401	9.3915	9.439	9.391	9.2848	9.3675	8.3907	8.0738	9.043	8.9535	8.9868	8.8135	8.1124
APH1A	9.7756	9.9283	9.8737	10.081	9.7049	9.5888	9.7975	9.8689	9.681	9.7945	9.9558	9.9308	10.325	9.9001	9.669	9.811	9.5433	9.9188	9.6021	9.7088	9.5018	9.9298	9.2945	9.9678	9.9154	9.5599	9.6098	9.749	9.934	9.5853	9.7133	10.026	9.757	9.8176	9.5473	9.8369	11.374	11.216	11.354	11.253	11.092	11.251	9.0102	9.261	9.1255	10.176	10.216	10.187	9.5836
APH1B	9.2387	9.7501	9.7552	9.1405	8.9229	9.1293	8.5503	9.0805	9.0674	8.1772	8.3466	8.6719	8.9393	8.4819	8.8425	8.1478	8.0958	8.2609	8.1552	7.9049	7.9104	7.9525	7.9777	7.9199	8.1725	7.9929	8.0128	7.8032	7.7876	7.7658	7.6342	8.0244	7.7886	7.7836	7.9333	8.0422	7.2665	7.3683	7.4249	7.3892	7.301	7.3378	7.9405	7.5814	6.3703	7.8418	7.8802	7.7846	7.6426
API5	11.005	10.828	10.766	10.806	10.723	10.787	11.024	11.265	11.156	10.665	10.528	11.43	9.738	10.027	10.24	10.316	10.211	9.952	10.189	9.8725	9.5318	9.9986	9.9643	9.3722	9.8257	9.8114	9.7113	10.059	9.8801	9.4996	9.8564	9.6767	10.148	9.7407	9.5069	10.259	8.8334	8.613	8.6291	8.6823	8.7031	8.5579	8.8957	9.0763	9.3841	8.1999	8.2766	8.2435	9.1178
APIP	9.5507	9.7352	9.9639	9.901	9.7327	9.5634	9.7209	9.7352	9.7686	9.2762	9.0176	8.9937	9.521	9.3426	9.2297	9.3917	9.5069	9.6978	9.4688	9.4749	9.6074	9.8902	9.5942	9.8689	9.2087	9.9542	9.4602	9.3917	9.6148	9.7209	9.8946	10.092	9.3921	9.301	9.4677	9.1012	8.4114	8.2278	8.384	8.3607	8.399	8.478	8.7692	8.9681	6.3703	8.4411	8.3956	8.4866	8.7703
APITD1	7.4497	7.7464	7.5894	7.6919	7.5686	7.5847	7.5566	7.7862	7.9937	7.9818	7.6811	7.5236	7.9629	7.7545	7.6836	7.6867	7.5769	7.7088	7.6422	7.5788	7.6921	7.7117	7.7251	7.9166	7.4423	7.6998	7.5999	7.7306	7.9913	7.7424	7.8588	7.7352	7.6389	7.6525	7.5985	7.6069	6.9298	7.0208	6.9169	6.7732	6.949	7.0194	7.0844	7.2134	6.3703	7.0359	6.9961	7.0536	7.0344
APITD1-CORT	9.0641	8.8942	9.3496	9.3742	9.201	9.0068	9.4828	9.1076	9.4617	9.0355	8.9005	8.4606	9.2711	8.9183	8.7177	8.971	8.7056	8.8346	8.686	8.5662	8.5665	9.0277	8.5799	8.8795	8.8015	8.6684	8.7227	8.6637	8.747	8.5409	8.5578	8.6368	8.5403	8.7483	8.3827	8.2869	7.6918	7.8319	7.598	7.7611	7.7441	7.6596	7.5422	7.6706	6.3703	7.4158	7.5924	7.5356	7.6764
APLF	6.705	6.9253	6.9699	6.8215	6.8699	6.8815	6.8441	6.8098	6.7271	6.8178	6.773	6.9393	6.8639	7.008	6.7184	6.9299	6.8344	7.0042	7.0047	6.9101	6.9533	6.8256	6.9144	6.8994	6.9181	6.9612	6.8574	6.9586	7.0491	6.861	7.0332	6.9008	6.9281	6.9425	7.0109	6.9452	6.4103	6.26	6.839	6.8269	6.8489	6.2831	6.9186	6.4188	6.3703	6.8673	6.8504	6.2964	6.8345
APLN	6.9391	6.9977	7.5424	6.9927	6.9075	7.1192	6.7976	6.932	6.9726	6.8976	6.9451	6.9222	7.0584	6.7301	7.1546	6.8614	6.8477	6.9434	6.7742	6.9583	6.8929	7.1294	6.9296	6.8699	6.863	6.9455	6.9911	7.0755	7.0028	6.9993	7.1078	6.8431	6.9855	6.9434	7.8163	6.9601	8.0446	7.9887	8.1238	8.2706	8.0785	8.2572	7.165	7.1697	7.4074	7.3234	7.4195	7.3271	6.4126
APLNR	7.0555	6.8722	7.0311	6.8233	6.9546	6.9867	13.243	13.517	13.09	13.077	12.311	11.343	9.2445	9.0421	9.1314	7.0155	7.6797	7.786	7.6738	7.3749	8.7853	7.8013	7.2717	8.2228	7.4103	7.7954	7.7625	7.1419	7.0005	7.7192	7.1225	6.9341	7.08	6.8729	6.9176	6.8022	11.49	11.493	11.374	11.432	11.376	11.396	8.9376	8.639	9.3098	8.9736	9.0682	8.8999	8.7948
APLP1	7.1855	7.0142	7.3136	7.0709	7.1647	6.8568	7.1388	7.4992	7.1757	7.7641	7.5278	7.2473	8.2165	8.0834	8.2716	7.601	7.8049	7.9617	8.1714	7.6284	7.7756	8.2248	7.6537	7.7422	8.7066	7.601	7.7258	7.7954	7.6016	7.5026	7.5719	7.7784	7.9452	7.6765	8.163	7.5206	7.4237	7.3301	7.5274	7.2447	7.3774	7.2769	7.2534	7.0049	7.0057	7.76	7.705	7.8092	7.1311
APLP2	9.7466	9.5507	9.9482	9.2282	9.1381	9.533	9.6471	10.338	9.7622	10.184	10.351	9.9649	10.323	9.9037	9.7657	10.227	9.2754	9.5994	10.002	9.808	9.5507	10.112	10.167	9.9781	9.596	9.6197	9.847	9.8628	10.075	9.9065	9.8001	9.7297	9.9138	9.3113	9.9639	9.4583	9.2671	9.121	9.3904	9.3371	9.4223	9.3583	9.8387	9.8356	10.504	9.8261	9.9141	9.8046	10.305
APMAP	9.1562	9.1019	9.2982	9.1783	9.2075	9.1168	8.9795	8.7459	9.1573	9.2126	9.1795	9.28	9.0044	9.2648	9.1425	8.7921	9.0734	8.5146	9.0766	9.0754	9.2445	9.3004	9.0697	9.0361	9.1741	9.0743	9.2566	9.1366	9.0299	9.3421	9.6271	9.2634	9.9688	9.4477	9.207	9.5201	8.3347	8.1293	8.1911	8.2461	8.1415	8.2364	7.7727	7.8309	8.7031	8.4548	8.5641	8.6152	7.899
APOA1	7.0431	6.8236	7.0123	7.4283	7.214	7.2644	8.215	8.6539	8.4688	11.376	10.491	9.6607	9.4602	9.4298	9.4215	9.0238	9.1065	8.3668	8.839	8.9333	9.2739	8.3868	8.9168	8.6947	8.8759	9.0302	8.7123	8.5457	8.6798	8.8374	8.3753	7.5624	7.696	8.3958	8.5111	7.4513	10.271	10.186	10.293	9.9946	10.322	10.195	10.526	9.9593	6.3703	9.4027	9.5049	9.3864	9.1793
APOA2	7.0024	6.7869	7.036	7.0841	6.9943	7.0777	7.7857	7.6375	8.0687	9.5342	9.8022	8.8121	10.873	9.2766	9.4956	6.8826	7.0218	6.9959	7.057	7.053	6.9462	7.0801	6.9845	6.9882	7.3396	6.9454	6.9135	6.955	7.1358	6.8514	6.9034	6.934	6.8974	7.1058	6.9509	7.8789	11.551	11.374	11.419	11.337	11.532	11.443	6.3942	6.8395	7.0639	6.8727	6.8453	6.3663	6.8233
APOA4	6.9249	6.9478	6.7509	6.9791	6.8172	6.8216	6.6452	6.9844	6.9176	6.9779	6.844	7.1841	6.9631	6.7672	6.8572	6.74	6.8396	6.8521	6.9074	7.0473	6.7918	6.881	6.958	6.6447	6.9057	6.8962	6.9665	6.7568	7.0411	6.8366	6.8409	6.7653	6.7496	6.8106	7.149	6.8548	6.751	6.3895	6.406	6.3422	6.8543	6.4208	6.2853	6.8225	6.7957	6.9715	6.2107	6.3356	6.8254
APOA5	6.9397	6.7187	6.9021	7.0156	6.7255	6.9233	6.6933	6.708	6.7959	6.8324	6.9911	6.7841	6.9164	6.8901	6.6809	6.8472	6.8184	6.763	7.0418	6.8392	6.8464	6.803	6.7561	7.0531	7.0119	6.8453	6.7644	6.8506	7.0421	6.852	6.9537	7.0258	6.86	6.9229	6.715	6.8029	6.2693	6.8381	6.3693	6.9133	6.3046	6.4185	6.3788	6.2647	6.7891	6.9153	6.2974	6.422	6.3971
APOB	7.2284	6.9139	6.7901	7.0935	7.075	7.2389	7.1943	7.609	7.442	8.9005	8.4064	8.7011	8.7244	8.2291	8.2	6.7425	7.0448	7.0227	6.9846	6.7541	6.885	6.9059	6.9769	6.8985	6.883	7.016	7.015	6.9904	7.0769	7.0613	6.8971	6.7627	6.9352	6.9603	7.1451	7.0818	7.3857	7.3887	7.3797	7.3456	7.4727	7.3017	8.1664	8.0603	6.3703	7.3058	7.1393	7.1638	8.8776
APOBEC1	6.8747	6.8553	6.8952	6.9297	6.8854	6.9675	7.0353	6.7812	6.8533	6.6497	6.9268	6.9084	6.8328	6.9969	7.0013	6.9801	6.8865	6.9329	6.9256	6.7963	6.8968	6.9019	6.8292	6.8596	6.8295	7.007	6.8415	6.8754	6.9199	6.8517	6.7767	7.2213	6.7772	6.7778	6.86	7.0675	6.7968	6.4239	6.9642	6.4102	6.8818	6.3975	6.3881	6.3368	6.8311	6.7931	6.3421	6.4104	6.2569
APOBEC2	6.8689	6.956	6.7797	6.8826	6.9834	6.7964	6.8586	7.2152	7.0508	8.422	8.7749	9.051	9.5179	9.8449	10.88	12.164	13.006	11.925	12.603	12.918	12.928	12.721	12.976	12.678	12.49	12.95	13.123	13.097	12.974	12.991	12.959	12.499	12.621	13.152	12.983	12.093	11.568	11.389	11.348	11.484	11.512	11.423	12.349	12.466	6.3703	11.937	12.006	11.978	12.117
APOBEC3A	6.6615	6.7787	6.8134	6.7517	6.6972	6.8789	7.0606	6.8721	6.8149	6.727	6.9118	6.7659	6.8531	6.8974	6.8186	6.9334	6.8189	6.8433	6.9115	6.9256	6.8517	6.8645	6.9646	6.7489	6.7197	6.9747	6.8915	6.7097	6.8083	6.8431	6.8024	6.9407	6.9791	6.9591	6.8613	6.7711	6.7747	6.3216	6.2776	6.8727	6.3567	6.3058	6.7885	6.3999	6.3703	6.4071	6.8265	6.3349	6.8333
APOBEC3B	7.9828	9.0862	8.9127	9.1764	8.8965	9.1339	7.7881	7.5008	7.9108	7.2383	7.2217	7.1597	7.2379	7.3933	7.0211	7.3285	7.0783	7.4359	7.1778	7.1941	7.1783	7.541	7.3277	7.4845	7.1564	7.2734	7.2134	7.5428	7.3577	7.106	7.901	7.7479	7.1282	7.5981	7.4518	7.2052	7.1281	7.1027	6.9551	7.2368	7.0363	7.0569	6.3972	6.3884	6.3703	6.8182	6.2591	6.348	6.43
APOBEC3C	7.3037	7.276	7.4289	7.3608	7.4042	7.2804	7.2533	6.9756	7.4612	7.5656	7.3575	7.0371	7.9508	7.7129	7.4419	7.7609	8.0403	8.0924	7.6119	7.7784	7.7741	7.4133	7.737	7.8052	7.2687	7.9892	7.4789	7.3096	7.5981	7.8238	7.6893	7.4599	7.4	7.9406	7.6698	7.4967	7.1824	7.1119	7.1483	7.1373	7.0441	7.1592	7.103	7.0487	6.3703	7.1069	7.3522	7.2832	7.0844
APOBEC3D	6.953	6.7964	6.9945	6.974	6.8023	6.9272	6.9723	6.9382	6.9503	7.003	6.9171	6.8041	6.8025	6.9284	6.6949	6.9636	6.761	6.9478	7.0421	6.66	6.7595	6.6767	6.8095	7.0228	6.824	7.016	6.9025	6.7686	6.8991	6.6761	6.8414	6.8871	6.8757	7.0285	6.8562	6.8752	6.3184	6.4213	6.8768	6.2312	6.8935	6.8248	6.8475	6.3109	6.8548	6.4114	6.3033	6.3902	6.3103
APOBEC3F	7.3358	7.1875	7.3152	7.5971	7.6274	7.662	8.0483	7.271	7.7801	7.9636	8.0237	7.4675	8.7765	8.7328	8.5222	8.5778	9.5347	8.9687	9.1813	9.5823	9.5734	8.954	9.4502	9.6446	8.6676	9.8816	9.4049	9.3532	9.5096	9.4054	9.3492	9.3092	8.874	9.4128	8.7648	7.901	7.6728	7.6942	7.7354	7.6784	7.6792	7.7316	7.8563	7.7512	8.643	7.9618	7.9172	7.9128	7.5348
APOBEC3G	6.9949	6.9912	7.0613	7.1475	7.0097	6.8896	8.743	8.7453	7.9255	7.8215	7.9601	7.3703	7.6542	7.673	7.421	7.106	7.3739	7.5036	7.2706	7.3174	7.2476	7.4918	7.2135	7.6705	6.976	7.6501	7.3701	7.2477	7.1549	7.1235	7.1273	7.1588	6.8933	7.1192	7.0719	7.0568	6.9213	6.9166	6.846	7.0399	7.1042	6.8147	6.9526	6.8477	6.8373	7.1599	7.1822	7.1663	7.1736
APOBEC3H	6.9795	6.7425	7.0314	7.2156	6.9586	7.1378	6.9421	6.861	6.8721	6.9859	7.0814	6.9663	6.895	6.8294	7.0815	6.9791	6.8078	7.007	6.9307	7.0111	6.7575	6.8595	6.9044	6.8992	6.9757	6.8918	6.9156	6.8342	6.8924	7.0078	6.8832	6.9027	6.8389	7.0102	7.0857	7.0373	6.3608	6.8109	6.822	6.334	6.2812	6.3664	6.3164	6.8022	6.8731	6.9034	6.9089	6.4168	6.2886
APOBEC4	6.749	6.78	7.0841	6.7961	6.7605	6.6301	6.8593	6.9101	6.836	6.7797	6.8081	6.6555	6.6812	6.7033	6.8684	6.8257	6.8205	6.8274	6.8585	6.8422	6.9542	6.7227	6.7891	7.0218	6.9287	6.7328	6.8734	6.7395	6.7419	6.743	6.8317	6.7474	6.6838	6.8873	6.7086	6.7798	6.8163	6.348	6.3426	6.399	6.256	6.7934	6.7929	6.2725	7.0739	6.8702	6.7803	6.8885	6.2514
APOBR	6.8448	6.9203	6.876	6.9095	6.8692	6.8986	6.8657	6.7621	6.8533	7.0208	7.015	6.8069	6.9399	7.0291	6.8581	6.9436	6.8738	6.9091	6.9972	6.9177	6.8371	6.9783	6.8953	6.8534	6.9105	6.687	6.8689	6.6589	6.6353	6.9456	6.9473	6.7863	6.9141	7.06	6.9422	6.6663	6.3422	6.789	6.4292	6.7638	6.7712	6.339	6.3292	6.8079	6.7689	6.8713	6.8594	6.8337	7.0756
APOC1	9.6193	8.1561	9.0985	10.06	9.8261	9.9058	10.79	9.3468	10.786	9.8649	9.2505	8.0417	8.6806	8.064	8.1728	7.1045	7.15	7.4405	7.1044	6.8828	7.3826	7.1787	7.0062	7.4742	7.2722	6.9984	7.4984	6.9819	6.7263	7.1253	7.1961	7.0035	7.0545	6.9935	6.7558	6.9143	7.9516	8.3106	7.9513	8.0144	7.7356	8.0858	7.1739	7.4197	7.5206	7.1345	7.1088	7.2612	7.2855
APOC2	6.9506	6.9321	7.1555	7.0777	7.1167	7.0082	7.0518	6.9338	6.8891	6.9883	7.0616	7.059	6.9406	6.9318	6.8102	6.8088	7.1426	7.2818	7.149	6.9682	6.981	6.9671	6.8343	6.8034	6.9429	7.1034	6.8717	6.9649	7.1355	7.1086	6.734	6.8957	6.8058	6.9531	6.8766	6.992	7.0804	7.1122	7.0433	6.8914	7.0637	7.2128	6.7862	6.3618	6.8564	6.4232	6.2201	6.8199	6.3479
APOC3	6.8391	6.8549	6.8963	6.825	6.754	6.8479	6.9633	6.8508	6.7007	6.8085	6.8865	6.6327	6.9554	7.081	6.948	6.766	6.8485	6.9937	6.8709	6.7657	6.8129	6.7565	6.7336	6.9093	6.8935	6.8568	6.7698	6.9655	6.905	6.6868	6.7158	6.7843	6.727	7.03	6.9427	6.7013	8.6503	8.5032	8.6836	8.5362	8.71	8.6875	6.3014	6.3815	6.9214	6.4149	6.8442	6.7879	6.3825
APOC4	7.0121	6.9645	6.8884	6.9392	7.0021	6.9292	6.9833	6.9478	6.8553	6.948	6.7901	6.8208	6.7518	6.9706	7.0612	6.9215	6.9639	6.8726	6.8877	6.7793	7.0353	7.05	6.9901	6.9804	6.9277	6.7245	6.9274	6.8675	6.9104	6.986	6.8514	6.9447	7.0793	6.7735	6.8407	6.9257	6.805	6.255	6.3634	6.9111	6.4177	6.8237	6.7925	6.2489	6.9089	6.3475	6.3667	6.3829	6.332
APOD	6.7694	6.8563	6.8581	7.0052	6.8869	6.9011	6.8272	6.8128	6.863	6.7965	7.0261	6.8701	6.9436	6.852	7.057	6.7216	6.8319	7.0714	6.9536	6.9229	6.8823	6.8891	6.7957	6.862	7.0056	6.8651	6.9823	6.9618	7.1301	6.9095	7.2541	7.4098	7.2563	7.0993	6.7605	6.7805	10.265	10.245	10.376	10.263	10.219	10.297	13.728	13.892	14.01	14.325	14.159	14.216	15.421
APOE	12.117	11.992	12.616	12.557	12.418	12.357	12.838	13.187	12.771	13.039	12.85	12.127	13.69	12.75	12.149	11.926	11.483	11.466	10.675	10.457	10.271	11.046	10.008	10.46	10.627	9.7812	10.447	9.9595	9.0352	9.3465	9.3007	9.8364	9.6162	9.4696	8.7034	9.2686	11.784	11.771	11.792	11.886	11.984	11.85	9.9898	9.7809	10.56	10.281	10.379	10.081	9.6428
APOF	7.0407	6.8667	6.8442	7.0525	7.0581	7.0004	6.8677	7.0199	6.9129	6.9134	6.8293	6.9553	6.8492	6.7445	7.1091	6.9494	6.78	6.8041	6.9233	6.7437	6.8092	6.9408	6.8899	6.9934	6.8804	6.8891	6.8203	6.698	6.8457	6.8491	6.9979	6.9378	6.6954	7.0621	6.8387	6.9684	6.2538	6.3378	6.3755	6.7475	6.3219	6.7943	6.4286	6.8425	6.7955	6.3292	6.8174	6.7606	6.8154
APOH	6.8706	6.8665	6.7832	6.75	6.7963	6.8778	6.7025	6.788	7.0457	6.8111	6.6604	6.8497	6.8439	6.8374	6.7658	6.8685	6.8575	6.9082	6.7062	6.6962	6.9263	6.644	6.8024	6.7967	6.9732	7.041	6.8352	6.8085	6.9034	6.9829	6.8642	6.9355	6.8147	6.9203	6.8835	6.937	7.3751	7.4124	7.1758	7.3594	7.2403	7.2343	6.9662	6.3824	6.3703	6.7553	6.8028	6.3728	6.8906
APOL1	6.8367	6.763	6.7753	6.9429	6.7016	6.9505	6.8942	7.0586	6.999	6.8985	6.9897	6.9143	6.9053	6.7485	6.8371	6.9938	6.8892	6.7567	6.8968	6.9158	6.7556	6.8948	6.8444	7.1447	6.9097	6.8032	6.9517	6.7444	6.8006	6.9064	6.7636	6.8058	6.8667	6.8167	6.9552	6.9544	6.8747	6.8678	6.7703	6.3857	6.3573	6.3374	6.3473	6.3377	6.8941	6.423	6.8419	6.7568	6.2673
APOL2	7.2604	7.17	7.2926	7.0331	7.0628	7.2117	7.0824	7.0848	6.9651	6.8411	7.1001	6.8646	7.4162	6.9094	6.9538	6.9562	7.0722	7.1418	7.1066	7.3616	7.0873	7.2534	7.1943	7.4034	7.1222	7.2815	7.2014	7.1727	7.4244	7.3983	7.4118	7.5844	7.4447	7.2863	7.4517	7.2613	6.371	6.8956	7.0012	6.9332	6.9811	7.0346	7.2087	7.2905	7.0517	7.2894	7.2992	7.3623	7.1398
APOL3	7.0808	6.8021	6.6773	6.7566	6.9331	7.0835	7.0162	7.0304	6.9526	7.0216	6.9323	6.9288	6.7721	6.7407	6.8257	6.8268	6.974	6.979	6.8781	6.834	6.9728	6.9342	6.795	6.7892	7.002	7.1593	6.8591	6.839	6.9037	6.8694	7.1458	6.8824	6.9251	7.407	6.9604	7.0505	7.5165	7.5647	7.4811	7.3735	7.2506	7.483	7.9632	8.3486	8.9227	8.1227	8.3303	8.2622	8.4304
APOL4	6.9425	7.0411	6.991	6.7535	6.9157	6.8618	6.9388	6.8439	6.7842	7.0071	6.9016	7.1401	6.9927	6.9479	6.9287	6.9179	6.8389	6.8008	6.9382	6.8903	7.1445	6.9785	6.9287	7.0293	7.112	6.931	6.9746	6.879	6.9783	6.9607	7.137	6.9436	6.9731	7.0774	6.8659	7.2008	6.9651	6.9184	6.9306	6.8851	6.8823	6.7716	6.9139	6.8258	6.8792	6.3878	7.0004	6.9473	6.7881
APOL5	6.954	7.0271	7.0029	6.9385	6.7889	6.8955	7.0511	6.8644	6.8718	6.9056	6.8709	7.0118	6.8172	7.0708	6.8114	7.0806	7.0261	7.0549	6.9754	6.798	7.0115	6.8642	6.9366	6.9446	6.9802	6.894	7.0188	6.8043	7.1132	6.7517	6.8941	6.8567	6.9556	7.0397	6.8824	6.8951	6.8219	6.3705	6.9627	6.8569	6.8587	6.8041	6.8158	6.8574	6.9116	6.8757	6.3291	6.8125	6.3956
APOL6	7.0364	6.9566	6.7878	6.9308	6.7972	6.875	6.824	6.7543	6.8702	6.8559	6.8141	6.9395	7.1332	6.9296	6.9123	6.8684	6.8572	7.0459	6.7942	6.911	6.7781	6.9171	6.9942	6.801	6.8958	6.7962	6.8603	7.0438	6.8927	6.9648	6.9034	6.8959	6.9483	7.1028	6.8717	7.0347	6.3829	6.8168	6.3873	6.3914	6.3376	6.8103	6.8663	6.3635	6.803	6.4021	6.9128	6.7769	6.3977
APOLD1	6.7474	6.9999	6.8768	6.9047	6.9084	6.7584	6.7237	6.8687	6.8472	6.9348	7.2576	6.8471	7.4286	7.2685	7.506	7.4353	7.5258	7.682	7.7615	7.4625	7.3233	7.5298	7.4687	7.4408	7.2651	7.5203	7.2889	7.531	7.3345	7.3886	7.0817	7.3008	7.0684	6.8647	7.0536	7.0417	8.0598	7.7857	7.6497	7.8533	7.9751	7.8809	9.2325	9.3368	6.3703	8.5667	8.9357	8.6284	10.703
APOM	7.6789	7.447	8.0048	8.1206	7.5751	7.6043	7.468	7.2242	7.7754	7.7563	7.6665	7.7302	8.6581	8.0956	7.8266	7.7214	7.8151	7.8743	7.6105	7.7867	7.5846	7.6225	7.8663	7.8406	7.5575	7.9377	7.4707	7.7987	8.0497	7.9403	7.682	7.5671	7.2061	7.9707	7.7088	7.1982	8.4026	8.3699	8.5121	8.2902	8.5651	8.2427	7.2872	7.1563	6.8658	7.4249	7.4681	7.4851	7.1023
APOO	9.4321	9.2188	9.1187	9.809	9.6483	9.8587	9.8253	8.6462	10.111	9.4026	9.6283	9.1078	9.0465	9.7304	9.51	10.388	10.234	9.3925	9.7236	10.341	10.301	10.102	10.147	9.5274	9.7825	10.409	10.474	10.194	10.36	10.517	10.664	9.8916	10.035	10.362	10.027	9.1356	8.2684	8.3755	8.3846	8.337	8.2935	8.3935	9.5815	9.699	10.312	9.1295	9.154	9.2273	9.349
APOOL	7.5331	7.334	7.4983	7.6681	7.7442	7.6257	7.6966	7.3691	7.7387	7.4277	7.3799	7.2676	7.3927	7.3171	7.2703	7.4567	7.6169	7.5252	7.4853	7.5523	7.2938	7.3781	7.2971	7.571	7.3873	7.4742	7.3567	7.2591	7.6566	7.484	7.4777	7.5974	7.4259	7.8141	7.4358	7.527	6.8807	6.8572	6.8211	6.3941	6.9817	6.846	7.3194	7.1381	7.4332	6.9381	6.9115	6.9152	7.1117
APOPT1	10.249	10.34	10.135	10.425	10.915	10.524	10.579	10.579	10.652	10.867	10.795	10.863	10.984	11.002	11.428	10.575	10.583	10.84	11.143	11.052	10.967	10.918	10.965	10.473	11.117	10.612	10.676	11.277	10.572	10.538	10.573	10.779	11.202	10.669	11.097	11.204	10.01	10.027	10.135	9.8867	9.9222	10.058	9.6737	9.5477	9.9776	9.9881	9.8502	9.8985	9.3926
APP	10.106	11.187	10.734	10.644	10.955	10.085	10.471	11.866	10.228	9.9945	10.05	10.774	11.08	11.23	9.6456	10.314	10.448	10.722	10.234	9.8119	10.629	10.562	9.6969	10.751	10.674	9.9886	10.598	10.086	9.7309	10.256	9.5018	10.874	11.342	10.281	10.475	12.205	11.145	11.145	11.131	11.025	11.102	11.115	11.252	11.304	11.655	10.85	10.733	10.973	11.221
APPBP2	8.7165	8.4998	8.8091	8.4823	8.6456	8.4583	8.9272	9.2374	8.5084	9.808	9.7936	9.7874	10.696	10.702	10.595	10.876	10.818	10.855	11.018	10.636	10.538	10.284	10.765	10.577	10.771	10.598	10.286	10.487	10.454	10.451	10.035	10.127	10.297	10.447	10.922	10.698	8.4544	8.375	8.4383	8.4098	8.4996	8.4591	8.4197	8.4668	6.3703	7.842	8.0454	7.9416	8.3987
APPL1	8.0933	7.9656	7.6914	8.0781	8.0894	8.3508	8.1046	7.3078	7.9929	7.8631	7.6447	8.0278	7.6971	7.8184	8.2583	7.7765	7.9188	7.2764	7.9474	7.9783	7.9295	7.7284	8.0834	7.3383	8.0584	8.0366	8.0612	7.9288	7.7363	7.9437	7.8437	7.4247	7.7235	8.2415	8.4683	7.8646	7.3171	7.3674	7.2317	7.342	7.2209	7.2547	8.2812	8.2674	8.7988	7.8184	7.8501	8.0257	8.2477
APPL2	8.5169	8.7062	9.2105	8.2519	8.2102	8.3111	8.9302	10.086	9.1375	9.5312	9.4301	9.6712	9.6874	9.3055	9.6742	8.0045	8.5741	8.9425	8.9741	8.7371	8.5457	9.0146	8.665	8.8153	9.1665	8.4027	8.4516	8.5776	8.4683	8.2932	8.9699	9.3621	8.9866	8.5575	8.2614	9.5648	8.1925	8.1609	8.2451	8.1526	8.1317	8.1265	8.1704	8.2206	6.3703	8.0119	8.1372	8.1644	8.2784
APRT	11.103	10.578	11.536	11.33	11.029	10.899	10.905	10.241	10.824	10.075	10.113	9.0452	10.146	9.7652	9.666	9.3255	9.636	9.6616	9.0691	9.4391	9.4058	9.3413	9.1575	9.5924	9.3146	9.1933	9.4009	9.1378	9.3677	9.5726	9.9444	9.922	9.8176	9.6712	9.0671	8.6242	9.9289	9.956	10.084	9.9353	9.9337	9.9453	8.8337	8.4828	6.3703	9.4926	9.3006	9.4353	8.9659
APTX	10.254	10.51	10.281	10.459	10.468	10.339	10.276	10.108	10.117	10.104	9.9688	9.9721	9.998	9.8679	10.045	10.464	10.51	10.296	10.302	10.287	10.313	10.137	10.162	10.379	10.34	10.134	10.217	9.9383	10.132	10.338	9.7898	9.835	9.7018	9.7319	9.9971	9.847	8.1358	8.0872	7.8862	8.0024	8.1768	8.0077	8.0718	8.3191	9.3495	8.5202	8.6149	8.5274	7.9939
AQP1	6.9445	7.169	6.928	6.9327	6.9625	6.9314	6.912	7.174	7.0616	7.3059	7.3589	7.12	9.1175	8.6586	7.7779	7.8464	8.0773	8.083	8.3841	8.316	8.4667	8.8493	8.6134	8.4792	8.0838	8.5424	8.4431	8.6174	8.7324	8.6776	8.8443	8.491	8.4209	9.0609	8.6502	8.5231	8.5067	8.8239	8.8733	8.8633	8.7243	8.7027	7.8963	8.1499	8.87	8.602	8.643	8.6316	7.8563
AQP10	7.0708	6.6626	6.7961	6.9684	6.8567	6.748	6.74	6.801	6.9094	7.4815	7.4631	7.2123	8.0513	8.1425	8.3822	8.3789	9.1553	8.9418	9.0849	9.2236	9.1707	8.7483	9.1888	9.0924	7.927	8.6456	8.5064	8.1824	9.1378	8.3337	7.8863	8.3244	7.5054	7.7142	7.7479	7.3216	7.291	7.461	7.5215	7.4041	7.3996	7.4674	6.833	6.412	7.2859	6.9291	6.8715	6.4116	6.7909
AQP11	7.7564	7.6867	7.9536	7.5446	7.5861	7.5814	7.9686	7.5715	7.9056	7.5517	7.5313	7.5562	7.8991	7.6478	7.6524	7.8738	7.9599	7.9755	7.8177	7.7739	8.0401	7.9658	7.7963	8.0054	8.0896	7.9636	7.918	7.5687	7.5759	7.5681	7.7244	7.8612	7.6292	7.9414	7.9178	7.5159	7.174	7.0172	7.1018	7.2508	7.199	7.2693	7.2285	7.1799	6.3703	7.2938	7.3934	7.2921	6.9842
AQP12A	7.0759	7.1557	7.0601	7.0234	6.9377	6.9878	6.8871	7.0581	7.0166	7.1347	7.0944	6.8685	6.8618	7.0244	7.0126	6.9991	7.0294	6.9954	6.9384	7.0296	6.987	7.0848	7.0166	6.9276	7.0159	7.0985	6.9732	6.9331	7.0686	7.038	6.8581	7.0021	7.0717	7.1571	6.9258	6.9959	6.9565	6.9142	7.0176	6.7736	6.9714	6.8992	7.0394	7.0138	7.1855	7.151	6.8157	7.0818	6.9684
AQP12B	6.9122	6.752	6.9637	6.9525	6.7229	7.0362	6.8216	6.8937	6.9566	6.994	6.9271	6.8116	6.8839	7.1639	6.7937	7.0438	6.6815	6.7657	6.8843	6.7621	6.7754	6.8496	7.0741	7.0319	6.8838	6.902	6.8063	6.6887	6.8987	6.881	6.8857	6.9975	6.839	6.7747	6.8477	6.7842	6.4192	6.3108	6.9098	6.3373	6.9235	6.3398	6.3936	6.8561	6.9213	6.3977	6.9371	6.8451	6.7767
AQP2	7.1575	7.0367	7.065	7.0816	7.0926	7.1978	7.226	6.767	7.0435	7.0117	6.9652	6.8396	7.0293	6.9473	6.9575	6.9174	6.8861	7.0884	6.8992	6.8877	6.8825	6.8839	6.7819	7.0026	6.8944	6.9579	7.1059	6.7822	6.9879	7.0059	6.8678	6.8695	6.9652	7.0467	6.8622	7.1051	6.3138	6.8287	6.4053	6.3737	6.7996	6.3739	6.393	6.8747	6.918	6.9524	6.9352	6.8341	6.3649
AQP3	6.8938	6.8704	6.7058	6.9616	7.0079	7.1684	6.9383	6.8417	6.9394	6.8154	6.87	6.746	6.7246	7.0572	6.9006	6.977	7.0045	6.7115	6.9091	6.8253	7.0358	6.9212	6.8597	6.5687	6.8176	6.6788	6.9592	6.8692	6.8675	7.0344	6.9018	6.7753	6.8366	6.85	7.034	6.919	6.3842	6.4	6.3909	6.2874	6.3519	6.3754	6.3062	6.3778	6.3703	6.8289	6.401	6.8	6.4133
AQP4	6.931	7.1673	6.9882	7.0555	6.8759	6.9511	6.9652	6.8928	6.822	7.0914	6.7761	6.9135	7.1534	7.089	6.9	6.7611	6.8647	6.6414	6.7492	6.8078	6.8462	6.9542	6.8083	6.8463	6.8262	6.7635	6.8459	6.8273	6.6313	6.7787	6.8347	6.8209	6.7811	7.0956	6.8796	6.8957	6.2633	6.3918	6.3949	6.41	6.419	6.7606	7.6017	7.6032	8.0858	6.3505	6.3044	6.4033	7.5777
AQP5	7.0688	6.7868	7.014	6.7962	6.8886	6.7914	6.7656	6.8349	6.7725	7.0075	6.9391	6.7551	6.951	6.9832	6.8941	6.875	6.8362	6.7534	6.8767	6.8782	6.8494	6.6972	6.7805	6.8713	6.8792	6.9019	6.8855	6.774	6.702	6.9548	7.1071	6.7441	6.8535	6.8952	6.7064	7.0284	6.3608	6.3813	6.4029	6.4211	6.7738	6.9172	6.3925	6.274	6.7923	6.6508	6.7817	6.2547	6.3454
AQP6	7.5325	7.5646	7.4561	7.5299	7.5491	7.5871	7.4745	7.4346	7.6641	7.4178	7.5099	7.4437	6.9375	7.4623	7.5324	7.8046	7.4427	7.5038	7.7434	7.7862	7.7016	7.5851	7.9201	7.832	7.2677	7.7746	7.9893	7.8514	7.9406	7.7989	7.5221	7.6572	7.8081	7.6601	7.8314	7.5657	7.3944	7.3091	7.2472	7.3216	7.1673	7.278	7.3771	7.3631	7.8499	7.5321	7.5121	7.4733	7.3275
AQP7	6.7459	6.936	6.6767	6.8106	7.0207	6.95	6.8706	6.8639	6.9753	6.8596	7.011	6.9268	6.9642	7.0064	6.8714	7.1723	6.9654	7.277	7.0085	6.797	6.8587	6.9962	6.7558	7.0919	6.9924	6.896	6.9639	7.1145	6.8706	6.7829	7.1336	6.6958	6.8544	6.9108	7.0702	7.0629	6.8334	6.8581	7.0355	6.8548	6.8705	6.8298	8.1303	7.9939	6.3703	9.0915	8.9211	8.8809	8.2829
AQP8	7.0176	6.9219	6.7627	6.9733	6.885	6.7893	6.7994	6.6455	6.7947	6.8697	6.8721	6.9856	7.0437	6.7749	6.914	6.9981	6.8547	6.8393	6.9079	6.9182	6.8089	6.7124	6.9239	6.8387	6.8704	6.7201	6.7445	6.7603	6.9363	6.8765	6.9484	7.1213	6.8579	6.9835	6.9093	6.7627	6.3836	6.4043	6.2097	6.7989	6.8176	6.2431	6.8293	6.7867	6.8021	6.782	6.4209	6.3733	6.4191
AQP9	6.8637	7.0901	6.9409	6.9869	7.1254	6.7675	6.9522	6.8898	7.0895	7.0199	7.0946	6.9009	7.157	6.9543	6.9866	7.2372	7.064	7.1896	7.0138	7.0747	7.0917	7.0296	7.1636	6.8624	7.1095	6.9859	7.1122	7.1314	6.7677	7.0873	7.2357	7.028	6.956	6.9016	7.1267	7.1756	6.3957	6.9312	6.4219	6.9539	6.8996	6.9119	7.472	7.3951	8.351	7.1384	7.5022	7.3079	8.5267
AQR	9.4494	9.5789	9.9463	9.5782	9.2241	9.4287	9.2793	9.8536	9.6492	9.4502	9.6166	9.9058	9.3105	8.9556	8.8785	8.6599	8.6371	8.8226	8.3392	8.6335	8.2066	8.5418	8.3848	8.609	8.1762	8.41	7.8847	8.5513	8.4556	8.0714	8.1326	8.6458	8.1348	8.1892	8.3559	8.5089	7.4543	7.6135	7.5532	7.4631	7.5023	7.357	7.3156	7.1944	6.3703	7.3922	7.2484	7.2097	7.7227
AR	7.6134	7.3553	7.274	7.2307	7.3483	7.3116	7.3367	7.0633	7.1762	7.2685	7.0766	6.9929	6.9189	6.8997	6.9738	7.0983	7.0132	6.8308	6.8616	6.8062	7.0491	6.9796	6.7872	7.0246	7.0886	6.8646	6.9753	6.9036	7.2096	7.0366	6.9104	6.9707	7.1715	6.936	6.9479	6.9882	6.852	6.9404	6.8501	6.8708	6.8402	6.8187	7.8846	8.1357	8.5812	8.0423	8.3664	8.1902	7.8075
ARAF	9.5627	9.7531	9.3621	9.4588	9.6478	9.6017	9.3271	9.7362	9.2293	9.4068	9.5274	9.4749	9.7807	9.5797	9.8336	9.5836	9.7622	9.7077	9.6144	9.967	9.8828	9.0654	10.011	10.077	9.4797	9.9814	9.9655	9.4082	10.312	9.9208	9.2408	9.2694	9.2982	10.079	10.178	9.9547	9.5864	9.4785	9.6182	9.3431	9.4371	9.2426	9.8059	9.7089	10.425	10.021	9.965	10.03	9.7668
ARAP1	7.4349	7.3513	7.666	7.0906	7.5107	7.2126	7.3887	7.2058	7.3637	7.4566	7.287	7.118	7.1696	7.123	7.2437	7.2354	7.2487	7.3825	7.2749	7.228	7.3884	7.641	7.1881	7.3572	7.4813	7.1958	7.4003	7.4451	7.5569	7.2004	7.4733	7.3257	7.5924	7.5751	7.4728	7.5317	7.7383	7.7721	7.7506	7.9039	7.8083	7.712	7.2931	7.3432	7.791	7.5558	7.5963	7.5936	7.4059
ARAP2	7.6795	7.5104	7.3703	7.8533	7.6422	7.6717	7.9063	7.239	7.5927	7.5825	7.5183	7.5419	7.8875	7.7074	7.4793	7.8232	7.8165	7.44	8.0276	8.0567	7.8669	7.9422	7.9291	7.4811	7.5294	8.1101	7.7261	8.0341	8.2995	7.9379	8.0559	8.0497	7.8365	8.5049	7.9877	7.8101	7.0387	7.0129	7.1457	7.1993	7.157	7.1494	8.4189	8.4365	9.3758	8.234	8.4969	8.3143	8.443
ARAP3	10.929	11.109	10.725	10.162	10.406	10.463	10.063	9.8386	9.3203	9.3281	9.3737	8.839	9.2178	8.6779	8.9677	8.2393	8.8564	9.2356	9.2033	8.9655	9.5534	9.0521	9.1703	9.5066	9.6004	8.9367	9.4537	9.0358	9.1962	9.2921	9.0159	9.2232	9.4006	9.1115	9.2626	9.2363	10.75	10.726	11.023	10.729	10.86	10.775	8.8886	8.7753	9.7981	9.2058	9.0786	9.1608	8.6474
ARC	7.3887	7.0105	7.2157	7.4984	7.4772	7.4338	7.1244	6.9858	7.2285	7.2152	7.1313	7.0116	7.1165	7.1972	7.106	7.2208	7.1668	6.9544	7.0526	7.1013	7.0283	7.1105	7.3114	7.0286	7.0723	7.2926	6.9982	7.0295	7.1531	7.1295	7.1204	6.7859	7.0379	6.8806	7.1452	6.9584	6.3468	6.9105	6.7789	6.8712	6.3714	6.4003	6.4034	6.784	6.8143	6.9351	6.3832	6.7791	6.3275
ARCN1	10.596	10.855	10.865	10.485	10.615	10.665	10.633	11.462	10.718	11.413	11.338	10.988	11.522	11.341	11.024	11.236	10.915	11.337	10.657	10.937	10.696	11.158	10.749	10.971	10.964	10.632	10.939	10.758	10.938	10.761	11.03	11.191	11.056	10.62	10.718	11.006	9.9046	9.8502	9.7662	10.031	9.7331	9.8177	10.25	10.291	6.3703	10.191	10.165	10.191	10.523
AREG	6.8286	6.8701	7.0091	6.9338	6.8832	6.9038	6.8026	6.8163	6.7627	6.8632	6.7853	6.7632	6.8634	6.8365	6.9432	6.9092	6.5946	6.8531	6.9175	6.9636	6.8978	6.8841	6.7249	7.0931	6.9444	6.8278	6.9628	6.8214	6.913	6.8221	6.8259	6.7909	6.8043	6.9024	6.8865	6.8438	6.9082	6.3319	6.3129	6.8475	6.3523	6.9658	6.2056	7.0199	6.3703	6.7668	6.2717	6.3764	6.8254
ARF1	11.343	11.61	11.289	11.004	11.041	11.17	11.309	11.678	11.564	11.786	11.655	11.325	11.621	11.921	11.768	11.864	11.678	11.638	11.652	11.761	11.745	11.958	11.696	11.74	11.801	11.72	11.953	11.751	11.848	11.928	11.986	11.917	12.208	11.946	11.86	12.438	11.804	11.698	11.813	11.83	11.832	11.811	11.441	11.356	12.205	11.792	11.832	11.861	11.473
ARF3	9.738	9.7617	9.3125	10.288	10.152	9.835	9.7936	9.1177	9.4757	9.1349	9.3612	9.3472	8.6947	8.9844	8.7432	8.7906	9.1405	8.5627	8.8465	8.8021	8.9529	9.2119	8.7862	8.7235	8.8831	8.8525	8.9946	8.7292	9.1692	9.2035	9.3955	8.8648	9.2995	8.7749	8.4628	8.9086	9.0298	8.6338	9.0327	9.1117	8.8638	8.9407	8.1208	8.2605	6.3703	8.8178	8.8131	8.8255	8.6611
ARF4	11.84	12.249	11.527	11.941	11.989	11.855	12.278	12.636	12.383	12.579	12.727	12.863	12.387	12.765	12.173	12.898	12.327	12.459	12.13	12.111	12.19	12.771	12.031	12.278	12.531	11.991	12.303	12.225	12.005	12.209	12.668	12.335	12.698	12.017	11.684	13.602	11.148	11.229	11.167	11.216	11.059	11.119	10.753	10.794	6.3703	10.907	11.062	11.063	10.614
ARF5	10.188	10.107	10.672	10.522	10.336	10.248	10.698	9.9482	10.528	10.327	10.686	9.8424	10.951	10.425	10.048	10.087	10.111	10.442	10.08	10.147	10.101	10.398	9.9515	10.44	10.246	10.274	10.167	10.356	10.532	10.162	10.811	10.637	10.534	10.722	10.409	9.832	10.99	11.044	11.047	11.077	11.136	11.156	9.5984	9.5497	10.147	10.075	9.9173	10.268	9.8051
ARF6	7.0621	7.0244	6.8666	7.0021	7.0034	7.2105	6.6811	7.0422	6.8765	6.852	7.0744	6.8945	6.8906	7.0507	6.9704	7.0027	7.088	6.9582	6.9449	7.041	6.9576	6.9873	7.1349	7.1579	7.1418	6.8359	7.1236	7.0244	7.0033	6.9672	6.8659	6.9902	7.015	7.2054	7.073	7.0518	6.4152	6.4244	7.0119	6.8699	6.8476	6.4101	6.3572	6.8477	6.3703	6.4261	6.8306	6.8591	6.3189
ARFGAP1	8.7594	8.5679	8.7694	8.6496	8.5162	8.754	8.5818	8.7842	8.4328	9.1876	9.1836	9.0114	9.0852	8.914	8.734	8.337	8.4604	8.474	8.5092	8.4644	8.4691	8.9421	8.2954	8.6374	8.9035	8.2238	8.3358	8.9166	8.4873	8.741	8.9824	9.0982	9.2714	8.6037	8.5122	9.1378	8.8647	8.9269	8.9047	8.7283	8.989	9.0567	7.2997	7.3023	8.2941	8.0037	7.8748	8.2403	7.4308
ARFGAP2	8.7951	8.8623	8.5913	8.3412	8.5143	8.8848	8.4797	8.888	8.7921	8.907	9.0521	8.67	8.8299	8.8567	8.9776	9.2781	8.6961	9.1033	8.9573	9.2978	9.2272	8.6416	9.1944	9.1224	9.0457	9.2781	9.3426	8.6812	9.2482	9.2228	8.5238	8.6166	8.3639	9.6528	9.2655	9.0743	8.4915	8.5419	8.4615	8.6164	8.8712	8.6052	8.128	8.0756	6.3703	8.7737	8.7069	8.6041	8.3851
ARFGAP3	8.2767	8.6366	8.9748	8.2418	8.143	8.0981	9.0342	9.9024	9.2256	9.4499	9.6348	9.9768	9.8975	9.5815	9.1703	9.3616	9.2221	9.8007	9.0975	9.0943	9.2293	9.348	9.207	9.4105	9.5424	9.1615	9.1755	8.6725	9.1297	9.1527	9.264	9.6956	9.4461	9.5956	9.2746	10.593	7.7277	7.7719	7.7916	7.8681	7.7444	7.7989	8.3575	8.253	9.4485	7.6215	7.5434	7.3924	8.5228
ARFGEF1	10.284	9.9075	10.421	10.548	10.508	10.861	9.9819	10.141	9.8955	9.5968	9.6906	10.278	9.6642	9.598	9.5355	9.5428	9.5634	9.6633	9.4733	9.3168	8.8803	9.2707	9.3354	9.1637	8.9791	9.2718	9.0859	8.9764	9.0575	8.936	8.845	9.1441	9.1362	8.785	9.3236	9.5789	7.9674	8.0649	8.0048	7.9202	8.0652	8.0435	7.8364	7.9479	8.5121	7.3746	7.5157	7.4735	7.9053
ARFGEF2	7.6862	7.5059	7.7583	7.6856	7.4665	7.6105	7.4205	7.9582	7.311	7.397	7.2052	7.3766	7.4717	7.3144	7.2318	7.3691	7.5292	7.4305	7.2138	7.2664	7.3671	7.553	7.5465	7.6274	7.1567	7.4663	7.5739	7.3773	7.5547	7.626	7.506	7.7243	7.5745	7.6964	7.6033	7.6652	6.9454	6.9402	6.8265	6.9053	6.9995	6.9272	7.0412	7.0192	6.3703	7.0858	6.9472	7.053	7.1737
ARFGEF3	7.7322	7.6572	7.7207	7.373	7.391	7.6414	7.321	6.9304	7.039	7.1123	7.1847	7.0362	6.8708	7.0552	6.9156	7.0468	7.0232	6.8796	6.9012	6.9559	6.9518	6.8015	6.9814	7.0572	6.9724	6.9068	6.9207	6.7717	6.8685	6.9539	6.7615	6.9795	7.2326	6.9399	7.2578	6.9665	6.421	6.8146	6.8381	6.3936	6.3261	6.3452	6.7808	6.8974	6.3703	6.8893	6.9119	6.3634	6.8366
ARFIP1	9.719	9.7165	9.4333	9.6399	9.5318	9.6928	9.7751	9.3887	9.7435	9.396	9.6528	9.724	9.1519	9.4456	9.1293	9.5445	9.8609	9.3681	9.4629	9.5371	9.5288	9.6446	9.5256	9.2241	9.2057	9.8329	9.5643	9.3267	9.2937	9.666	9.2731	9.36	9.5797	9.2854	9.3943	9.8269	7.7194	7.6025	7.5936	7.7842	7.7393	7.5396	7.9496	8.3252	6.3703	7.7294	7.5942	7.6618	8.074
ARFIP2	6.8419	7.3153	6.961	7.016	7.0154	7.1584	7.0183	6.6826	6.9593	6.9055	7.0252	6.8621	6.939	6.8519	7.0522	7.1029	6.9805	6.9967	6.8621	6.9496	6.9167	6.9271	7.2072	6.7618	7.2467	7.0329	6.7414	6.8369	6.8761	7.0055	7.074	6.987	6.7626	7.0261	6.9481	7.1506	6.7917	6.3228	6.2706	6.2088	6.959	6.4275	6.3887	6.3467	6.3703	6.4258	6.3716	6.8423	6.7884
ARFRP1	7.2668	7.0347	7.2663	7.0279	7.2697	7.0232	7.2972	7.0588	7.1616	7.0926	7.0663	7.4094	7.0726	7.0926	7.1441	6.8549	7.0728	7.2503	7.1958	7.298	7.1176	7.2893	7.3914	6.9766	7.1385	7.3949	7.3438	7.1422	7.1226	7.1746	7.3778	7.5012	7.3382	7.2958	7.8347	7.4535	7.1815	7.1335	7.4367	7.3358	7.1968	7.2241	6.8745	7.1171	6.836	7.4277	7.2524	7.3857	7.3007
ARG1	6.83	7.0173	6.8448	6.699	6.6964	6.79	6.8961	6.8082	6.7901	6.6967	6.6712	6.9964	6.87	6.8783	7.0377	6.7826	6.8851	6.6346	7.0057	6.8111	6.9645	6.7663	6.9567	6.9179	6.7763	6.7472	6.7728	6.6893	6.8546	6.8984	6.8496	6.8958	6.7674	6.9816	6.7889	6.8546	7.0561	6.8895	6.9077	6.3692	6.8723	6.4284	6.3544	6.418	6.7738	6.8693	6.8107	6.3658	7.7796
ARG2	9.9784	10.486	10.372	10.166	9.8907	10.027	9.1933	9.2511	9.581	9.3457	9.2721	9.7092	10.108	9.779	9.0467	8.9625	8.5346	8.4622	8.2829	8.5806	8.2964	8.1619	8.5466	8.4466	8.1214	8.284	8.4691	8.2447	8.6779	8.5359	8.1229	8.6569	8.263	8.7967	10.846	8.4724	7.1275	7.1868	7.1791	7.1237	7.0795	7.171	6.8087	6.4288	6.8744	7.1468	6.9636	7.216	7.059
ARGFX	6.903	6.92	6.8531	6.919	6.854	6.9327	6.8753	6.7652	6.8126	7.0118	6.8574	6.7904	6.6658	6.7779	6.7879	6.8269	6.9301	6.9957	6.8726	6.8653	6.9009	6.8619	7.0174	6.9168	6.9233	6.9332	6.8731	6.8808	6.9253	7.2186	6.8586	6.8006	6.9556	6.7553	6.6694	6.8103	6.2957	6.8261	6.3213	6.389	6.3608	6.7606	6.2708	6.3271	6.3703	6.8067	6.7862	6.3837	6.3842
ARGFXP2	6.9046	6.7907	6.9511	6.963	6.8456	7.139	6.8935	6.9935	6.8114	6.8869	6.8478	6.8346	6.8512	6.9488	7.0291	6.835	6.9971	7.0126	6.8663	7.0975	6.7671	6.9422	6.8464	7.0419	6.9509	6.9137	6.9556	6.846	6.917	6.838	6.833	6.7639	6.9596	7.0439	7.0011	6.7902	6.344	6.9168	6.8588	6.8273	6.8732	6.4068	6.9024	6.8512	6.921	6.9657	6.4226	6.9291	6.9041
ARGLU1	12.081	12.812	12.278	11.958	12.102	12.015	11.899	12.519	12.235	12.216	12.088	12.682	12.278	12.333	12.332	11.877	11.998	12.063	12.085	11.776	11.642	11.768	11.899	11.781	12.065	11.879	11.672	11.741	11.404	11.511	11.266	11.146	11.254	10.724	11.32	11.285	10.524	10.336	10.339	10.458	10.218	10.353	9.4762	9.5944	10.174	9.3835	9.2587	9.3275	9.177
ARHGAP1	9.8386	9.3025	9.7133	9.8261	9.6193	9.7165	9.5564	9.8461	9.1498	9.8975	9.8797	9.0634	10.111	10.331	10.358	11.011	11.157	11.506	11.623	11.438	11.248	11.556	11.546	11.587	10.596	11.212	11.184	11.36	11.318	11.07	11.337	11.698	11.286	10.764	11.028	10.383	12.205	12.402	12.229	12.431	12.388	12.454	10.744	10.548	11.185	11.167	11.12	11.207	10.439
ARHGAP10	7.7317	7.8888	7.5518	7.9624	7.9686	7.8875	8.1174	7.9814	8.308	8.8193	8.7531	8.6605	8.5818	8.9134	8.693	8.6407	8.722	8.1834	8.2974	8.5507	8.3811	8.5102	8.3185	8.0326	8.1323	8.6397	8.278	8.573	8.9655	8.3663	8.5715	8.4055	8.499	8.4181	8.3198	8.4951	8.1447	8.2386	7.8009	8.0638	8.1752	8.1102	9.4657	9.1966	9.7511	9.1313	9.3098	9.1383	9.1606
ARHGAP11A	7.5261	7.5036	7.2798	7.6368	7.6842	7.5071	7.7274	7.546	7.4338	7.3901	7.2515	7.4532	7.0674	7.1924	7.1976	7.4266	7.127	7.0034	7.2227	7.1477	7.1616	7.1312	7.0712	7.1048	7.226	7.1505	7.3041	7.1357	7.0385	7.2485	7.3449	6.9332	7.3047	7.1916	6.9946	7.2973	6.9427	6.9461	6.9308	6.9403	6.9567	6.9124	7.1193	7.0436	7.2271	6.9814	7.0291	7.171	7.0541
ARHGAP11B	7.9433	7.9759	7.6619	7.7883	7.922	8.018	7.8979	8.2509	7.9089	8.0505	7.7588	7.6813	7.5524	7.4507	7.6625	7.8959	7.3677	7.3282	7.3866	7.3631	7.3573	7.5422	7.2438	7.5851	7.1617	7.3104	7.4108	7.2599	7.3781	7.2145	7.183	6.9441	7.2763	7.2642	6.8936	7.1858	6.9207	6.917	6.3837	6.9771	6.9223	7.0303	7.0115	6.766	6.9214	6.2766	6.2872	7.1335	6.3583
ARHGAP12	8.6063	8.4916	8.0004	8.4049	8.4242	8.6104	8.7165	8.9208	9.1594	8.3472	8.2844	9.0782	7.7329	8.0479	8.2585	8.1535	8.3219	7.9207	7.9922	7.9199	7.9856	8.1359	8.1229	7.728	8.2155	8.2102	8.1571	8.0554	8.1033	7.9586	7.9276	7.9288	8.1026	7.9036	8.3508	8.5446	7.3971	7.1722	7.1738	7.1674	7.2238	7.2929	7.5831	7.5933	8.0303	6.8426	7.0348	7.0072	7.3022
ARHGAP15	7.0286	6.8021	6.9267	6.8234	6.925	6.902	7.1918	6.8036	6.9788	7.0387	7.0648	6.873	7.2017	6.9743	6.9555	6.8429	6.9879	6.9169	6.894	6.8564	6.7822	6.7537	6.8414	7.0936	7.275	6.7901	6.9068	6.8996	6.9583	6.7344	6.8984	6.8033	6.7874	6.9855	6.9838	6.8674	7.691	7.4709	7.5093	7.444	7.5501	7.5529	7.5404	7.6495	7.7029	7.2999	7.3708	7.1208	8.1435
ARHGAP17	10.728	11.008	10.89	10.555	10.746	10.688	10.851	11.237	10.303	10.642	10.64	10.521	10.527	10.345	10.323	9.9091	9.8473	10.241	9.8751	9.8257	9.8755	9.9319	9.9933	10.03	9.9966	9.6074	9.9587	9.8737	9.8517	9.7737	10.013	10.308	10.1	10.086	10.163	10.121	9.7095	9.614	9.6543	9.5638	9.7527	9.6103	9.9121	9.8952	10.69	10.224	10.215	10.176	9.5412
ARHGAP18	7.1024	6.7702	7.0457	7.1508	6.9358	7.0686	6.9566	6.7477	7.0147	6.8318	6.8966	6.7422	6.856	6.7929	6.8236	6.9276	6.8867	7.1357	6.8527	6.905	7.0635	6.8182	6.9666	6.7265	7.0032	6.7815	6.9935	6.7458	6.9809	7.0885	7.0573	6.8191	7.1511	7.0611	6.9768	7.3132	6.2951	6.8722	6.2651	6.7858	6.7922	6.224	6.9788	6.9215	6.3703	6.3087	6.8461	6.896	7.0438
ARHGAP19	9.5607	9.5716	10.165	9.7903	9.7932	9.6084	9.8856	10.079	10.282	9.5524	9.6625	9.9991	9.0939	9.1688	9.2033	9.5051	9.0845	9.3385	8.9367	8.7722	8.9336	8.7786	8.7944	9.0166	8.6453	8.7207	8.7473	8.4886	8.6084	8.2662	7.9836	8.0933	7.9208	7.643	8.1909	8.0139	7.6962	7.8044	7.7798	7.6578	7.8044	7.7831	7.1923	7.3209	7.911	7.5457	7.5151	7.3775	7.5903
ARHGAP20	6.88	6.7764	7.0146	6.9279	6.7497	7.0039	6.9552	7.1764	6.9781	6.8894	6.9732	6.9148	7.0011	7.0472	7.0377	7.2196	7.4109	7.4967	6.9475	7.0516	7.0949	7.1398	7.0507	7.2909	7.0503	7.332	7.2524	6.8944	7.1096	6.9959	7.0502	7.0289	7.1442	6.8646	7.2249	7.2912	6.7895	6.3824	6.9084	6.8965	7.0088	6.4036	6.8974	6.8286	6.7797	6.7851	6.8971	6.4134	6.4131
ARHGAP21	9.9212	9.549	9.5789	10.195	10.339	10.47	10.576	10.184	10.731	10.849	10.584	11.027	10.128	10.745	10.861	10.63	10.477	10.137	10.759	10.369	10.109	10.175	10.563	9.9173	10.894	10.146	10.197	10.14	10.009	9.9044	9.8828	9.4301	10.257	10.07	10.36	10.962	9.2524	9.0974	9.066	9.173	9.2081	9.1024	9.5255	9.7027	10.407	8.6203	8.8337	8.6701	9.9881
ARHGAP22	8.5027	7.9746	8.1994	8.2842	8.2054	7.9688	7.5982	7.6167	7.5976	7.9489	7.8383	7.8897	8.4746	8.9563	8.8682	7.8884	7.9472	7.8633	7.7397	7.5996	7.349	7.6096	7.3167	7.3136	7.4088	7.1679	7.4954	7.2001	7.2738	7.2404	7.3805	7.3048	7.2884	6.9993	6.8998	7.4899	7.0673	7.1344	7.011	7.0719	7.1394	7.0979	7.3357	7.3083	8.1086	7.3121	7.3045	7.3547	7.159
ARHGAP24	6.945	7.0165	6.9629	6.9108	6.7663	6.9941	10.01	11.418	10.344	7.7528	7.8024	8.3877	8.8338	8.3767	7.8712	7.7956	8.0737	8.0517	7.928	7.9978	8.1367	8.4873	8.3553	8.4628	8.4534	8.0755	8.2076	8.5578	8.439	7.9881	8.6047	9.1711	8.5951	8.2357	7.7067	8.8219	7.8947	7.8277	7.9928	7.9966	7.9468	7.968	7.6962	7.7611	8.5645	7.1992	7.1761	7.3041	7.8898
ARHGAP25	6.9514	7.0753	6.9095	6.9538	7.0247	6.855	7.1388	6.8686	6.9541	7.0309	7.1483	7.1538	6.7989	6.9121	6.9215	6.8402	6.9341	6.9827	7.1026	7.0907	6.9049	7.0541	6.8463	6.9038	6.9323	6.8439	6.9783	7.0487	6.8541	7.0302	6.9885	6.8957	7.0217	6.9323	6.8286	6.9266	6.9841	7.1028	7.0742	7.1966	7.0015	7.136	7.1724	7.1596	6.3703	7.5479	7.5532	7.4494	7.4776
ARHGAP26	6.9211	6.8515	7.2109	7.0814	7.1923	7.032	6.9065	6.7788	6.8789	6.9518	7.0091	6.9646	6.774	6.9697	6.928	7.0093	7.0729	7.2773	6.9304	7.085	7.1016	7.0802	7.2096	6.9804	6.8954	7.1072	6.9963	7.0384	7.0194	7.0586	6.9209	6.8957	7.1113	7.1321	7.029	7.1843	6.3183	6.9534	6.931	6.8456	6.9185	6.7652	7.1448	7.0568	7.5991	7.2254	6.841	7.0704	6.9458
ARHGAP27	7.0859	6.932	7.0429	7.2679	7.0398	7.1316	7.0976	7.0478	7.1335	7.0559	7.0366	7.0393	6.7325	6.9558	6.9544	7.1023	7.0961	6.9423	6.8232	6.9283	6.7727	6.8948	6.8938	6.7315	6.8625	6.9925	6.9558	7.0358	6.9857	6.8915	6.9868	6.8596	6.7682	7.0423	6.8868	6.8801	6.8187	6.9151	6.9091	6.9627	6.9184	6.8597	6.9003	6.4234	6.3703	6.9837	6.9442	7.0751	7.0836
ARHGAP28	7.8052	7.5508	7.5524	7.4959	7.3365	7.4124	8.845	9.8051	9.4537	10.857	10.361	10.822	10.261	9.7435	10.236	8.2477	8.1091	8.5656	8.0597	7.5902	7.6668	7.9536	7.2651	7.7453	9.1058	7.0137	7.6271	7.5979	7.0213	7.2888	7.1777	7.0217	6.9886	6.853	7.1589	7.2037	7.1628	7.1366	7.1592	7.0037	7.252	7.0775	6.7965	6.3897	6.8052	6.4032	6.3094	6.3589	6.4301
ARHGAP29	6.8928	6.5807	6.7475	6.7394	6.8263	6.8656	6.9801	7.1008	7.1931	7.1672	6.9213	7.4849	7.2211	7.1303	7.1896	6.9573	6.7645	7.0209	6.9364	6.8724	7.0518	6.8067	6.7319	6.8992	6.9516	6.8573	6.8751	6.9605	6.8505	6.7805	6.8115	6.7009	6.9723	6.8255	6.8032	6.8784	6.8226	6.8544	6.8002	6.7943	6.8645	6.3126	6.8718	6.7946	6.3703	6.7701	6.4102	6.8296	6.9013
ARHGAP30	7.882	8.1318	7.4576	8.0287	8.2007	8.1355	8.0901	7.708	8.0295	7.9553	7.9868	8.1246	7.6623	8.049	7.8648	8.4526	8.2173	7.7767	8.1614	8.33	8.4136	8.1803	8.497	8.0797	7.9318	8.5921	8.4172	8.3188	8.4631	8.1868	8.4395	7.9201	8.3772	8.8342	8.458	8.5688	7.5026	7.4558	7.4923	7.5975	7.7321	7.5348	8.1928	8.1143	7.6906	8.2744	8.299	8.2391	8.1421
ARHGAP31	6.8134	6.9057	6.6353	6.7772	6.8657	7.0923	7.1087	7.1079	6.8638	7.0929	6.9964	7.0371	6.986	7.1854	7.3224	7.5215	7.4945	7.0748	7.6522	7.3232	7.1872	7.4253	7.4671	7.1645	7.169	7.5416	7.2938	7.8993	7.3918	7.348	7.0848	7.1327	7.5046	7.2926	7.6751	7.4365	7.2822	7.1248	7.1576	7.0846	7.2723	7.0409	7.6253	7.5609	7.964	7.362	7.6198	7.5736	7.6949
ARHGAP32	8.4803	8.2488	8.9268	8.2549	8.5057	8.4315	8.7701	9.5956	8.3605	8.8406	8.6905	8.6986	9.4473	8.838	8.7398	8.1888	8.1528	8.4913	8.1565	8.0741	7.8654	8.1261	8.0971	8.2248	8.7963	7.8669	7.87	8.0024	7.7492	7.7823	7.9377	7.8901	7.9464	7.0359	7.3979	8.3149	7.529	7.5651	7.4623	7.5328	7.6151	7.5829	6.9124	6.9634	6.3703	7.1255	7.2169	7.0018	7.2355
ARHGAP33	10.194	10.489	10.419	9.1966	9.6033	9.5681	9.2221	9.4022	8.6842	10.024	9.744	9.331	9.803	9.8299	10.411	8.9311	8.6084	9.2587	9.598	9.0936	9.2489	8.823	9.118	9.2724	10.218	8.8731	8.9629	8.7241	8.8617	8.961	8.0404	8.2958	7.956	8.2549	8.4294	8.1232	9.4114	9.3816	9.4521	9.515	9.5185	9.4841	7.3677	7.3	6.3703	7.6631	7.6721	7.6029	7.472
ARHGAP35	7.1408	7.1442	7.1462	6.9732	7.121	7.1051	7.1731	6.9752	7.2189	6.9538	7.223	6.9943	7.1818	7.3828	6.9867	7.2241	7.0879	6.8532	7.0703	6.9538	6.9342	6.9887	7.2114	7.1139	7.0232	6.8669	7.027	7.0756	7.0256	7.1365	6.9781	6.9787	6.8388	6.9657	6.8559	6.9991	6.8375	6.3726	6.8879	6.3474	6.417	6.8091	6.377	6.8176	6.8976	6.9426	6.3924	6.8433	6.9947
ARHGAP36	7.6166	7.7852	7.4433	7.7323	7.5447	7.6746	7.5582	7.2197	7.8336	7.3275	7.4009	7.5105	7.2454	7.3002	7.2741	7.8816	7.5693	7.2872	7.6378	7.6666	7.7294	7.5834	7.7772	7.6359	7.3835	7.5251	7.5818	7.7141	8.0221	7.5252	7.5316	7.294	7.5792	8.0081	7.5765	7.444	7.5688	7.5508	7.669	7.5887	7.5393	7.4989	7.5718	7.303	6.3703	7.6873	7.5845	7.5258	7.4355
ARHGAP39	9.1245	8.6687	8.7909	8.5954	8.7244	8.9412	9.0094	8.7746	8.7936	9.1654	9.2374	8.8496	8.8311	8.5843	9.1632	8.7888	8.1452	8.3244	8.4924	8.1031	8.173	8.0737	8.2148	8.0682	8.9559	7.8616	8.032	8.3958	7.8687	7.8682	8.1188	7.7508	7.9866	7.9973	8.0052	7.7649	8.5032	8.6816	8.5845	8.5171	8.5575	8.5228	7.1566	6.9373	6.3703	7.7598	7.7563	7.7668	7.1248
ARHGAP4	8.3323	7.6771	8.2401	8.1954	8.3532	7.9981	8.0087	7.9517	7.7505	7.286	7.4989	7.4607	7.3202	7.1437	7.4446	7.2383	7.2171	7.3874	7.4382	7.2741	7.2105	7.3275	7.2035	7.0882	7.3245	7.095	7.1438	7.3631	7.1545	7.2453	7.1338	7.4577	7.1137	6.9322	6.9982	7.1078	8.8124	8.863	8.8702	8.3891	8.8768	8.724	7.5282	7.2615	6.3703	7.7307	7.7263	7.7368	7.5318
ARHGAP40	6.9664	6.9187	6.8148	7.0663	7.034	6.9402	6.8869	7.0415	6.9908	6.8245	7.0604	7.0469	7.1601	7.1268	6.8476	6.9766	7.0428	7.0369	6.8842	7.0797	6.9993	6.9544	6.8889	7.0427	6.9513	7.0955	6.9474	6.7962	7.0451	7.0298	6.9419	7.094	6.8838	6.9821	7.0331	7.001	6.7908	6.8613	6.8941	6.3904	6.8176	6.8909	6.8181	6.8882	6.3703	6.9581	6.7749	6.9699	6.921
ARHGAP44	9.384	9.6923	9.949	9.2825	9.4933	9.3496	9.264	9.6045	8.9134	9.2239	8.7891	8.729	10.485	9.952	9.3062	9.0396	8.9289	9.2714	9.2566	9.1356	8.9346	8.9593	9.2108	9.1172	8.8478	9.1082	8.686	8.6114	9.1362	8.9638	7.9	9.1177	8.4876	9.0166	9.6249	8.9127	8.2413	8.4475	8.3853	8.5533	8.551	8.3782	8.3182	8.1494	9.0728	8.6611	8.7062	8.6938	8.0967
ARHGAP45	7.5719	7.8669	7.5847	7.4406	7.6581	7.5487	7.4111	6.9504	7.2902	7.1911	7.1985	7.4113	7.3303	7.0768	7.2994	7.1765	7.1564	7.3321	6.975	7.147	7.1435	7.0958	7.0238	7.1202	6.8216	6.8273	7.242	6.9452	6.9558	7.0417	6.8501	6.7324	6.9604	6.859	7.4813	7.0629	6.7986	6.8917	6.8345	6.9041	6.9318	6.3957	6.3114	6.8457	6.974	6.3015	6.9494	6.842	6.7874
ARHGAP5	6.982	7.1263	7.2353	6.9574	7.0427	7.0663	7.2257	7.4278	7.0075	7.1644	7.0802	7.138	7.0151	7.1259	7.0062	7.169	7.3436	7.2826	7.1238	7.3742	6.9957	7.2223	7.2472	7.1171	6.9867	7.3606	7.0451	7.1072	7.0658	7.0018	7.0451	6.8856	6.8931	7.065	7.328	7.1192	6.9592	6.3677	6.9896	7	6.911	6.8496	6.9457	6.8942	6.8078	6.9753	6.7958	6.7946	6.4102
ARHGAP6	6.9328	6.996	6.7533	6.7862	6.7819	6.8705	6.7902	7.0785	6.7867	6.8048	6.8063	7.1298	7.0463	7.055	6.9837	6.7395	6.7598	7.0668	6.8745	6.735	6.8878	6.8468	6.8975	6.8467	6.772	6.7972	6.7545	6.7603	6.7907	6.7429	6.7895	6.8411	6.8084	6.8995	6.8575	6.9364	6.941	6.2887	6.7999	6.4133	6.2456	6.389	6.7676	6.8095	6.7834	6.3918	6.3642	6.9165	6.3433
ARHGAP8	7.3328	7.2319	7.3104	7.284	7.2893	7.0826	6.9429	7.075	6.953	7.1106	6.8911	7.1156	6.8246	6.9322	7.0931	6.972	6.9017	6.8521	6.9814	6.896	6.9402	6.7997	6.8831	6.8278	6.9969	7.0601	6.9492	7.0807	6.8261	6.7724	6.846	6.8039	6.8019	7.0998	6.9077	6.9797	6.4024	6.4018	6.8667	6.3673	6.3813	6.4202	6.2964	6.8569	6.8789	6.7731	6.3977	6.8042	6.7827
ARHGAP9	7.6599	7.2929	7.5322	7.2295	7.5017	7.5018	7.0943	7.0599	7.0731	7.1591	6.911	6.9791	7.1004	6.86	7.0639	6.9342	7.0043	6.9166	6.8406	7.0381	7.1378	6.9438	6.8903	7.1489	7.2104	6.8951	6.9404	6.9601	7.0606	6.8618	6.9891	6.9237	7.019	7.1345	7.1281	6.8876	7.2589	7.1889	7.1115	7.3949	7.0887	7.1071	7.0579	6.9521	6.3703	7.4258	7.4594	7.3693	7.6049
ARHGDIA	9.7297	8.8406	8.9418	9.3152	9.5976	9.4502	9.7352	9.1033	9.3524	9.9867	9.9143	9.0769	9.621	9.8123	9.4482	9.2217	9.5214	9.1073	9.1836	9.3292	9.4835	10.074	9.2489	9.3668	9.8199	9.2854	9.608	9.8897	9.5073	9.6933	10.907	10.266	11.075	10.327	9.2953	10.284	10.977	10.845	10.954	11.096	11.086	10.936	9.8005	9.4095	10.332	11.021	10.948	10.742	10.282
ARHGDIB	7.0414	7.0348	7.0767	7.2495	7.1581	7.072	7.8165	7.9768	8.018	10.493	10.375	9.1362	11.545	11.1	9.8087	9.3171	8.5256	9.5802	8.9177	8.7859	9.3036	9.0613	8.4095	10.145	9.5143	8.9346	9.4819	8.7356	7.7294	9.4287	8.8241	9.324	9.2858	7.7478	7.4599	9.2452	11.091	11.228	11.044	10.964	11.201	11.132	11.345	11.45	6.3703	11.465	11.563	11.394	12.164
ARHGDIG	6.9901	6.8232	6.9171	7.0998	6.7781	6.9149	7.1973	6.8343	6.9084	6.8801	6.9534	6.8146	6.9973	6.861	7.0262	6.7872	7.0382	7.0217	7.048	6.8545	7.2467	7.1531	7.1402	7.0338	7.4098	6.9946	7.0833	6.9999	7.0691	7.1018	7.4726	7.3483	7.3636	7.0077	6.9241	6.9324	7.047	7.0826	7.0259	7.0354	7.1869	6.9426	7.9933	7.8396	6.3703	7.3961	7.4843	7.4445	7.1044
ARHGEF1	7.4355	7.245	7.0585	7.1943	7.1328	7.2055	7.4026	6.8982	7.044	7.1946	7.3954	6.8144	7.0149	7.156	7.2913	7.0448	7.1571	7.2248	7.2271	7.2377	7.1619	7.3017	7.0604	6.9138	7.2007	6.9782	7.1421	7.152	7.2433	7.1147	7.6125	7.152	7.552	7.3576	7.0878	7.0472	7.6734	7.8021	7.7295	8.1299	7.7461	7.6593	7.1522	6.9896	6.8909	7.5099	7.3589	7.3751	7.1607
ARHGEF10	10.72	10.961	11.356	10.19	10.402	10.496	9.9414	10.356	9.4595	10.29	10.114	9.8923	10.567	9.9148	10.256	9.5151	9.5684	10.119	10.053	9.7641	9.547	9.9886	9.852	10.201	9.7784	9.8074	9.7919	10.074	9.7344	9.5836	9.7928	10.112	9.9216	9.4337	9.9188	10.396	9.3774	9.3172	9.3726	9.3123	9.4356	9.3792	8.8983	8.8471	9.8756	9.2228	9.3835	9.2081	8.9756
ARHGEF10L	7.1454	7.1926	7.112	6.7866	7.0737	6.992	6.9712	7.257	7.0073	6.9083	7.0748	6.8853	6.9338	6.8407	6.8929	6.9747	7.0051	7.0088	7.0354	6.9489	7.0056	7.2932	7.264	6.9872	6.9449	7.1406	7.1594	7.0068	7.1249	7.1049	7.2273	7.1948	7.0348	7.5445	7.1711	7.1521	7.2154	7.1604	7.0548	7.357	7.094	7.3297	6.9246	6.7976	6.3703	7.0114	7.0459	7.1784	6.8164
ARHGEF11	7.7949	7.6278	7.4354	7.8022	7.7737	7.9013	7.7365	7.1921	7.4836	7.4209	7.6461	7.2626	6.8053	7.4034	7.4463	7.5261	7.6565	7.5467	7.4247	7.5021	7.5953	7.5897	7.6034	7.5336	7.4699	7.7653	7.6578	7.7069	7.6931	7.7045	7.9284	7.6215	7.6519	8.1392	7.953	7.4244	7.2432	7.4356	7.2727	7.2687	7.3128	7.291	7.3776	7.2856	8.4158	7.5184	7.5013	7.2958	7.0584
ARHGEF12	7.5493	7.5558	7.9828	7.5128	7.4916	7.4837	7.4201	7.6414	7.522	7.9087	7.8375	7.7037	8.0627	7.6877	7.9428	8.1701	8.1942	8.448	8.551	8.3498	8.0521	8.0134	8.5615	8.1655	8.325	8.2993	8.1211	8.1964	8.1532	8.0922	7.587	8.1848	7.9892	7.9966	8.8799	8.0589	7.3909	7.3545	7.3446	7.4154	7.2945	7.2818	8.0227	7.9361	7.5383	7.6372	7.913	7.5495	8.0156
ARHGEF15	7.0779	7.2257	6.8081	7.204	7.1549	6.938	7.1487	7.0409	6.9729	6.928	6.9515	6.9535	6.9153	7.0329	7.165	6.9096	7.1051	6.9931	7.038	7.0107	7.0684	6.9582	7.1874	7.0495	7.0004	7.2093	7.0548	7.3601	7.0747	7.0662	7.1059	6.9282	7.1999	7.3016	7.1478	7.0173	7.1543	7.0082	7.0929	7.0123	7.0429	6.8682	7.0199	6.8008	7.6834	7.1333	7.1901	6.8497	6.8871
ARHGEF16	7.6737	7.8856	7.349	8.0588	7.9485	7.9812	7.9298	7.7949	7.8571	7.5522	7.3894	7.9144	6.919	7.2498	7.4556	7.2735	7.2156	6.8069	6.9268	7.2199	7.0325	6.9829	7.0101	6.7638	6.9858	7.1323	6.9306	6.7528	6.8972	6.977	6.8164	6.8653	6.9901	7.029	7.0732	7.1803	6.4152	6.3373	6.2794	6.2589	6.8082	6.78	6.762	6.4185	6.3703	6.2058	6.243	6.8847	6.3769
ARHGEF17	7.0991	7.1732	6.9075	6.8994	7.1565	6.938	7.1432	7.3656	7.2217	7.8203	8.0326	7.5381	8.2323	7.9824	7.7497	7.6217	7.7954	8.0582	7.5486	7.4738	7.7163	7.5597	7.6917	8.0045	7.6154	7.5677	7.6921	7.8063	8.1044	7.7603	8.1705	8.2652	8.2196	8.7531	8.0225	7.969	9.4892	9.3601	9.3094	9.4412	9.2445	9.3067	8.3115	8.3368	9.4473	8.7692	8.6795	8.8546	8.1526
ARHGEF18	10.752	10.541	10.957	10.388	10.698	10.664	10.544	10.838	10.224	10.625	10.5	10.351	11.125	10.773	10.722	9.9615	9.8414	10.421	9.8569	9.7039	9.6314	9.203	9.8302	9.9891	10.126	9.4992	9.779	9.5105	9.3921	9.5942	9.598	9.8668	9.7932	10.036	9.785	10.163	9.5569	9.8105	9.6173	9.6826	9.7082	9.7573	8.3117	8.0181	6.3703	8.8493	8.9545	9.0869	8.4703
ARHGEF19	9.8449	9.7125	10.003	9.7231	9.691	9.7297	9.0392	9.3516	9.0878	8.1599	8.0948	8.1961	7.8042	7.8782	8.1538	7.1345	7.1826	7.6389	7.335	7.1263	7.3158	7.3991	7.0711	7.4576	8.1392	7.2312	7.3526	7.1073	6.968	7.2142	7.3468	7.4585	7.2282	7.4554	7.045	7.5184	7.4312	7.3618	7.1093	7.4272	7.3966	7.3557	6.9979	6.956	6.9362	7.117	6.8423	6.9408	7.3088
ARHGEF2	9.9688	9.8473	10.128	10.142	10.172	10.336	10.326	10.064	9.7339	9.9678	10.025	9.1187	9.3716	9.2694	9.3374	8.6252	8.4839	9.0741	9.2927	9.2924	9.2669	9.2287	9.4486	9.1398	9.9404	9.0924	9.4617	9.3597	8.9799	9.0867	9.2228	9.5293	9.3955	9.3088	9.5785	9.7527	10.475	10.541	10.323	10.548	10.426	10.271	9.6246	9.6084	10.626	10.201	10.494	10.272	10.021
ARHGEF25	6.9674	7.0894	7.0563	6.9062	6.9645	7.0608	6.8945	6.9605	6.9361	7.0124	7.1256	7.0222	6.9794	6.9684	6.9901	6.835	7.0244	7.0221	6.9368	7.0003	7.07	6.9628	6.8688	7.0967	6.7377	7.1106	7.2548	7.0343	7.2913	7.0737	6.8459	7.0742	7.1628	6.996	6.9109	6.9347	7.2495	7.3943	7.4449	7.3959	7.3699	7.3762	7.0819	7.0938	7.2068	6.8768	6.9948	7.0593	6.8367
ARHGEF26	7.0785	6.875	7.1223	7.0714	6.8591	6.9291	7.0971	6.8018	6.946	6.8798	6.8951	7.0221	6.8496	6.9837	6.8249	6.9063	6.8652	6.8664	6.9665	6.8478	6.9924	6.6693	7.0319	6.7945	6.861	6.9519	6.8584	6.75	6.9104	6.8207	6.8681	6.9481	6.8045	6.87	6.9696	6.8791	6.8884	6.84	6.3269	6.3885	6.4127	6.428	6.8248	6.7653	6.8519	6.8585	6.956	6.3904	6.411
ARHGEF28	6.7226	6.8109	6.9039	6.8647	6.8021	6.7568	6.8155	6.9299	6.9609	6.8789	6.9195	6.9418	6.8038	6.9055	6.727	6.8384	6.8882	6.8934	6.901	6.8915	6.7222	6.7969	6.9633	6.7495	6.9	6.8062	6.9126	6.8699	6.8391	6.7782	7.0052	6.9159	6.9437	6.8724	6.9274	7.2007	6.3605	6.785	6.34	6.8171	6.4008	6.9092	6.7845	6.3712	6.3703	6.1861	6.7828	6.7969	6.3191
ARHGEF3	7.9306	8.1795	8.2184	8.1568	8.1699	8.158	8.6543	8.7496	8.4757	9.8797	9.7186	8.9978	11.278	11.214	10.298	8.3738	8.8364	9.0421	8.909	9.3113	8.882	9.1994	9.4072	9.244	9.1761	8.7531	9.4187	9.3142	9.4173	9.0562	9.6759	9.9486	9.6057	9.7121	10.374	9.5518	9.3938	9.2828	9.0763	9.2263	9.3236	9.3601	9.3506	9.3871	9.8227	9.1088	9.2108	9.1062	9.5723
ARHGEF3-AS1	6.8755	6.9694	6.8555	6.9148	6.9437	6.9401	6.8628	7.0241	6.7787	6.814	6.8668	6.9753	6.8701	6.6698	6.7869	6.8306	6.8836	6.8879	6.9166	6.6559	6.8588	6.9218	6.7704	6.657	6.7797	6.871	6.881	6.8318	6.9807	6.7688	6.5398	6.8685	7.0107	6.9136	6.8831	6.9294	6.7842	6.8536	6.4053	6.8508	6.3339	6.3064	6.8113	6.811	7.2555	6.8108	6.7947	6.9571	6.8717
ARHGEF35	10.134	9.6667	10.245	10.186	10.06	9.9288	9.9486	9.3786	9.4156	8.9968	8.6262	8.0665	8.8204	8.1801	8.1824	7.4472	7.2371	7.5153	7.2763	7.2028	7.3914	7.2324	7.1294	7.4466	7.84	7.2833	7.2758	7.0841	7.0331	7.0439	7.2157	7.1111	7.0699	6.9334	7.0732	7.086	7.1351	7.2633	7.1478	7.226	7.1105	7.0667	7.0283	6.861	7.4703	7.2236	7.377	6.957	7.2175
ARHGEF37	6.891	6.9606	6.9727	6.9736	6.9519	7.0036	6.9706	6.9592	6.952	6.9445	6.9353	7.0727	6.6957	6.9706	7.1866	6.8793	7.18	7.4092	7.6201	7.5493	7.4467	7.3864	7.6391	7.4996	7.228	7.545	7.4845	7.4974	7.8459	7.5322	7.5111	7.8493	7.428	7.9016	9.2246	7.6675	7.4938	7.464	7.3891	7.5053	7.4898	7.364	8.1236	7.9807	8.4121	8.0052	8.0585	7.8921	8.2947
ARHGEF38	6.813	6.7108	6.9703	6.8514	6.7992	6.7252	6.6277	6.8321	6.8087	6.8333	6.7836	6.8826	6.8536	6.78	7.0627	6.8128	6.6794	7.1407	6.774	6.9497	6.8789	6.6647	6.7724	7.0908	6.9282	6.8783	6.8389	7.0135	6.9249	7.0058	6.7352	6.7235	6.8323	6.7899	7.007	6.7749	6.797	6.3434	6.8182	6.3031	6.2506	6.3241	6.3709	6.3851	6.8433	6.4072	6.3396	6.8432	6.3844
ARHGEF39	7.5357	7.1593	7.6778	7.5262	7.6529	7.5399	7.5762	8.0535	7.7728	7.8782	7.7282	7.4196	7.4658	7.4038	7.3207	7.156	7.1785	7.2137	7.3703	7.2817	7.1447	7.3712	7.0866	7.2685	7.1196	6.9539	7.0053	7.0728	7.0178	7.1323	7.0718	6.7619	7.0283	6.8962	6.89	7.1166	6.8973	7.0705	6.9785	7.0382	7.0234	6.9661	6.3625	6.8691	6.8568	6.884	6.3126	6.3849	6.7683
ARHGEF4	7.5535	7.541	7.1671	7.2205	7.2205	7.2903	7.186	6.8263	7.1468	7.1859	7.0756	7.089	7.1279	7.2882	7.2975	6.9554	7.151	6.9439	6.9538	7.125	6.8785	7.1715	7.0409	6.8492	7.4324	6.9583	6.9501	6.9763	7.0556	6.9443	6.9455	7.0596	7.0431	6.8982	6.8228	6.8809	7.2253	6.9613	6.9986	6.8714	7.0477	6.9883	6.9318	6.8334	6.3703	7.0967	7.1579	7.269	6.8333
ARHGEF40	7.2768	7.6326	7.2181	7.224	7.3414	7.4672	7.3464	7.3759	7.4582	7.2049	7.4748	7.1265	7.59	7.3759	7.311	7.3204	7.2065	7.3919	7.5325	7.1898	7.3	7.4658	7.2371	7.2595	7.2859	7.438	7.2644	7.4332	7.2337	7.3097	7.4624	7.3871	7.9062	7.1429	7.2711	7.1836	7.5263	7.6099	7.492	7.4387	7.6088	7.5579	6.9651	7.1086	6.7854	7.3051	7.2664	7.4817	7.0561
ARHGEF5	6.9193	6.7505	6.9483	6.8636	7.0087	6.8645	6.8814	6.9659	6.7989	6.9099	6.8492	6.8426	6.9136	6.9691	6.8661	6.9298	6.7807	6.9187	6.8133	6.7432	6.9043	6.8669	6.8883	6.9148	6.9551	6.9877	6.8165	7.0151	6.9375	7.0266	6.8647	6.8276	6.9679	7.3557	6.952	6.7497	6.8422	6.4245	6.3934	6.7801	6.7707	6.8601	6.3966	6.3399	7.6433	6.8179	6.3778	6.3618	6.2718
ARHGEF6	8.9859	9.3629	9.3951	9.4258	8.9062	8.9172	8.9699	9.3629	8.955	7.6707	7.6213	7.923	7.953	7.5174	7.3817	8.6982	9.1422	9.2105	9.2379	9.2643	8.9793	8.9971	9.6279	9.5745	8.9649	9.1644	9.337	9.4489	9.5449	9.3043	9.0922	9.7762	9.0214	9.3342	9.6742	9.8731	8.7935	8.6965	8.8109	8.6217	8.7843	8.7552	10.503	10.647	11.342	9.8655	9.8169	9.9157	10.201
ARHGEF7	10.239	10.201	10.449	10.132	10.165	10.362	9.77	10.601	9.8587	10.305	10.061	10.249	10.321	9.6802	10.477	9.8336	9.7912	9.9798	10.338	9.8923	9.624	10.04	10.035	10.05	10.092	9.5621	9.6864	9.8794	10.042	9.5802	9.8143	9.934	9.8289	9.6616	10.148	9.8042	9.5483	9.4253	9.46	9.4407	9.3361	9.4218	9.3878	9.2581	6.3703	9.7875	9.8738	9.7534	9.3809
ARHGEF7-AS1	6.8864	6.7336	6.9469	6.8441	6.8628	6.5441	6.9508	6.8965	6.6935	6.7767	6.6244	6.7963	6.7926	6.8359	6.7713	6.7849	6.6372	6.4936	6.7381	7.1247	6.7886	6.7754	6.8623	6.7111	6.8653	7.0094	6.796	6.7785	6.6829	6.7706	6.6792	6.7938	6.9624	6.7447	6.8371	6.8477	6.2506	6.333	6.372	6.7905	6.4231	6.3617	6.3049	6.2855	6.843	6.3454	6.291	7.1651	6.1587
ARHGEF7-IT1	7.0342	6.9265	7.1113	6.9465	6.9923	7.0037	7.0716	7.201	7.0323	6.8874	6.9696	7.1438	7.3707	6.9968	7.08	6.9897	6.9041	7.0913	6.7904	6.9173	7.0286	6.971	7.0464	7.3759	7.0798	6.9087	7.051	6.995	6.8197	6.9895	6.9061	7.1799	6.9249	7.0478	7.0816	6.9062	7.0565	6.9753	6.9833	6.9826	6.9447	7.0486	6.9306	6.4252	6.3703	6.9369	6.8404	7.0313	6.3572
ARHGEF9	7.3591	7.5297	7.3125	7.4654	7.4726	7.4825	7.3121	7.3321	7.4823	7.3888	7.613	7.3096	7.1269	7.5141	7.3922	7.745	7.6943	7.6559	7.8416	7.886	7.7499	7.907	7.9199	8.0254	7.7167	7.8259	8.0306	7.8822	7.9658	7.7679	7.4873	7.6704	7.4998	7.2544	7.5918	7.6519	7.4002	7.1034	7.0365	7.0414	7.0658	7.2483	7.3473	7.431	7.7334	7.3479	7.0954	7.0781	7.1529
ARID1A	11.304	11.545	11.551	10.879	11.477	11.474	11.394	11.952	10.957	11.506	11.472	10.776	11.443	11.209	11.366	11.13	10.665	11.377	11.06	10.472	10.61	10.634	10.777	10.795	11.189	10.298	10.576	10.472	10.306	10.288	9.8893	10.398	10.146	9.3664	10.496	9.8324	10.674	10.78	10.647	10.705	10.486	10.547	8.8372	9.0853	9.7971	9.7002	9.6648	9.7439	8.9368
ARID1B	7.0989	6.9311	7.032	7.0382	7.0499	7.0811	6.9727	7.0063	6.9464	6.9738	6.9691	6.9093	6.9929	7.1319	6.9945	6.9334	6.9994	7.0534	7.0324	6.9245	6.9979	6.988	6.9347	7.0166	6.9194	7.0479	7.0446	6.9315	6.9735	6.9661	7.0309	7.1185	6.9746	6.9438	7.024	7.1006	6.9513	6.8023	6.8495	6.8594	6.9204	6.7948	6.3336	6.3942	7.4905	6.9962	6.9301	6.9335	6.7576
ARID2	9.0661	9.4031	9.0949	9.0862	9.1024	9.4355	8.933	8.6742	9.4202	8.8636	8.9137	10.054	8.1098	8.729	9.0317	8.6063	8.3583	7.7638	8.5146	8.2328	8.1211	8.0327	8.3006	7.4671	8.5186	8.3922	8.0875	7.957	8.1585	8.1096	7.6465	7.565	7.7942	7.8065	8.1758	8.0308	7.1316	7.0974	7.1632	7.0666	7.0519	7.0399	7.0568	7.0091	7.2567	6.9014	7.0198	6.417	7.3539
ARID3A	10.47	10.487	10.529	10.17	10.11	10.457	10.677	11.655	10.712	11.86	11.873	11.249	11.651	10.956	11.084	10.252	9.8592	10.552	10.004	9.7209	9.6271	9.7066	9.6982	9.7209	9.1933	9.0166	9.1206	9.1412	9.0244	8.8339	8.6453	8.9122	8.8342	8.7438	8.7427	8.6445	8.6869	8.5459	8.6199	8.6522	8.6401	8.6756	7.2635	7.4071	7.0928	7.9371	7.9904	7.9217	7.916
ARID3B	11.085	10.873	10.987	10.885	10.92	10.875	10.452	11.097	10.26	10.569	10.711	10.68	9.9916	9.726	10.26	9.5612	8.8182	9.301	8.6054	8.4353	8.5191	8.4459	8.2601	8.2543	8.2944	7.8745	8.0132	8.0464	7.9902	7.546	7.8131	7.9459	7.7296	7.3304	7.9566	7.4948	7.6661	7.6324	7.6427	7.6958	7.654	7.7559	7.1853	7.2001	6.3703	7.3909	7.2363	7.2233	7.208
ARID3C	6.9378	6.876	6.9761	6.873	6.9407	6.9489	6.9255	7.0408	6.9092	6.997	6.8845	6.7966	6.9118	7.0945	6.8106	6.99	7.122	6.7866	6.9537	6.8827	7.0038	6.9221	6.8018	6.9661	6.9197	7.049	7.0049	6.8733	7.0539	7.0715	6.905	6.9457	6.8079	6.7076	6.7719	6.9146	6.8651	6.281	6.3866	6.7744	6.404	6.8296	6.4217	6.339	6.9058	6.3826	6.8848	6.4166	6.7739
ARID4A	7.6906	8.1836	7.5734	7.5644	7.8034	7.8464	7.9226	7.9588	7.8828	7.7918	7.9893	8.1069	7.644	7.8254	7.9607	7.9483	8.0019	7.9352	8.0363	8.0661	7.88	8.023	8.1183	7.6136	8.0881	7.9828	7.8641	7.8101	8.1244	7.9175	7.7951	7.7888	7.8878	7.6185	8.1756	8.0103	7.1874	7.0772	7.0018	6.8753	7.1107	7.0952	7.3435	7.252	6.3703	7.0211	6.9792	6.8526	7.2978
ARID4B	9.0074	8.9328	8.9492	9.2205	9.2078	8.6051	9.2033	9.0785	8.5535	9.0424	9.0214	9.2126	9.4305	9.115	8.7227	8.9436	9.0039	8.9943	9.0485	8.8521	8.5712	8.327	8.9501	8.6049	8.8425	8.8866	8.5594	8.2741	8.7056	8.6181	8.1898	8.3953	8.2815	9.194	8.9533	9.7118	7.3989	7.4126	7.424	7.2601	7.443	7.3572	8.2011	8.2118	8.9399	7.3301	7.411	7.3527	8.1835
ARID5A	7.018	6.9461	6.8684	6.8692	6.9658	7.1905	7.0206	7.1388	6.9064	6.9502	7.0466	6.9641	6.9296	6.9422	6.7429	6.9672	6.9249	6.9118	7.0392	7.1264	7.0899	7.2186	7.1891	7.1841	7.0527	7.2034	7.0982	7.2725	7.6178	7.276	7.5478	7.4152	6.9929	7.2358	7.0295	7.1401	7.1174	7.1155	7.0321	7.0045	7.1081	7.0152	7.4165	7.3468	7.2822	7.8169	7.5725	7.7647	7.22
ARID5B	7.1352	7.2574	7.1369	7.3674	7.4175	7.2627	8.225	9.4853	8.3126	9.6122	9.4305	9.2252	10.49	9.8261	8.9755	8.9342	8.656	9.2606	8.9607	8.6217	8.7321	9.6244	8.7196	9.2528	9.819	8.6757	9.2975	9.0267	9.3688	8.8478	9.7505	10.134	10.025	8.8496	8.9137	10.672	8.8841	8.9319	8.8062	8.683	8.8407	8.8195	10.161	10.345	10.799	9.199	9.1788	9.0974	10.353
ARIH1	8.5452	8.5097	8.4706	8.656	8.6462	8.4934	8.7247	8.9652	8.3598	8.9082	8.8008	8.8223	8.9748	8.5481	8.8093	9.2486	9.2555	9.3338	9.1696	9.1477	8.9593	9.5088	8.9978	9.3887	8.5903	9.1768	9.237	9.269	9.2606	9.0247	9.1401	9.488	9.2275	9.6434	9.2851	9.5191	7.7828	7.7894	7.8114	7.6993	7.8017	7.8198	8.1577	8.2825	6.3703	7.3376	7.2237	7.4281	7.8114
ARIH2	10.764	10.932	10.907	10.412	10.335	10.517	10.204	10.895	10.12	10.369	10.324	10.532	10.529	10.362	10.607	10.839	10.467	11.063	10.917	10.754	10.576	10.601	10.952	10.909	10.422	10.531	10.571	10.698	10.856	10.457	9.9527	10.678	10.046	10.302	10.657	10.204	9.7325	9.7325	9.6422	9.7904	9.7692	9.76	9.1285	9.1918	9.8129	10.257	10.336	10.069	9.9258
ARL1	9.2241	9.2985	9.4605	9.445	9.2287	9.4238	9.5492	10.244	9.9852	10.146	9.8912	10.674	10.67	10.539	10.178	10.47	10.734	10.64	10.752	10.625	10.373	11.08	10.635	10.68	10.353	10.624	10.494	10.682	10.654	10.522	10.594	10.829	10.665	10.648	10.702	11.102	9.1854	9.005	8.9483	8.995	9.0454	8.9555	9.8029	9.8092	10.292	8.9269	8.8372	8.849	9.8848
ARL10	6.8551	6.9747	6.8031	7.0897	7.0434	6.8616	6.9784	6.9931	7.0941	7.0774	7.1414	6.8678	7.1589	7.2847	7.0886	6.846	7.0375	7.394	7.4443	6.88	7.1065	7.0568	6.9808	7.128	7.1499	6.9326	7.0541	7.0724	6.9097	7.003	7.1586	6.9236	7.1665	7.0972	7.0497	7.2074	6.9412	6.3928	6.2485	6.4255	6.7788	6.3288	6.3315	6.3996	6.3703	6.1897	6.3929	6.7663	6.3349
ARL13A	6.8811	6.8813	7.0152	6.9985	6.8478	6.7766	6.8758	7.0098	6.9182	6.8993	6.8437	6.9931	6.8409	6.8875	6.8935	6.8965	7.0305	7.0062	6.7027	6.7794	6.8886	6.8845	6.9729	6.792	6.6603	6.9364	6.9486	7.043	6.9949	6.9207	7.0447	7.1296	7.0978	6.9505	7.0126	6.9187	6.4027	6.8914	6.3507	6.773	6.3753	6.3836	6.3826	6.3842	6.7783	6.8323	6.323	6.2427	6.3578
ARL13B	7.528	7.0844	7.3794	7.3709	7.5111	7.1853	7.7703	7.3781	7.9384	7.345	7.255	7.8456	7.187	7.3727	7.4054	7.6947	7.5163	7.2906	7.3511	7.4222	7.1095	7.1593	6.9879	7.1362	7.1353	7.3568	7.1712	7.3368	7.1875	7.2301	7.1244	6.7853	7.3149	7.1563	7.1402	7.3993	6.9237	6.8289	6.4299	6.3007	6.3423	6.8544	6.9065	6.4079	6.3703	6.808	6.3668	6.2589	6.9927
ARL14	6.9281	6.9401	7.1256	7.0687	6.8577	7.1712	7.2046	7.0472	7.074	7.0015	7.1143	6.8365	7.0284	7.0363	6.8002	7.037	6.9532	7.121	6.8829	6.7453	6.8485	6.9453	6.8483	7.2681	7.1933	6.8727	6.9206	7.0401	6.7795	6.7107	6.8942	6.8764	6.9575	6.8829	6.7526	7.0671	6.8315	6.9047	6.3934	6.3884	6.7599	6.3947	6.7777	6.2912	7.3955	6.8453	6.4167	6.7794	6.4083
ARL14EP	9.1727	9.7713	9.4359	9.1463	9.2862	9.1755	9.3612	9.4633	9.3726	8.9296	9.2137	10.015	9.3338	9.4992	9.551	10.384	10.396	10.086	9.7834	9.8942	10.079	9.7975	10.084	10.028	9.7099	10.344	9.822	10.082	9.9891	9.898	9.4662	9.3128	9.0687	9.2897	9.6084	9.8119	7.782	7.8151	7.6949	7.5771	7.7381	7.6899	9.1515	9.173	9.8881	7.3866	7.2485	7.2743	9.0175
ARL14EPL	6.9731	6.968	7.1	7.022	7.0261	6.9894	6.9064	7.0685	6.9882	6.9474	7.1226	7.131	7.1256	7.1015	7.0559	7.1504	6.8876	7.4846	7.0025	7.108	6.9588	7.1088	7.0321	6.9778	7.0399	7.0301	7.173	7.1561	7.0814	7.0953	6.9659	7.0347	7.0209	7.3038	6.9866	6.9816	6.4048	6.8418	6.418	6.4193	6.9102	6.2938	6.421	6.8629	6.8481	6.776	6.8071	6.8452	6.379
ARL15	7.3947	7.3163	7.2792	7.1018	7.376	7.227	7.3148	7.3441	7.2467	7.2562	7.4702	7.3907	7.1965	7.3944	7.3216	7.3964	7.8497	7.7813	7.4314	7.6607	7.552	7.2835	7.6542	7.4658	7.2454	7.668	7.36	7.5285	7.4921	7.4053	7.4446	7.4521	7.4456	7.4188	7.6259	7.4023	7.2402	7.2603	7.3231	7.2995	7.2235	7.2641	7.6158	7.6287	7.1582	7.0777	6.8192	7.0737	7.2156
ARL16	10.223	10.222	9.4749	10.063	10.49	10.63	10.349	9.4075	10.62	10.353	10.429	10.513	9.5374	10.47	11.04	10.427	10.369	9.5394	10.831	10.88	10.843	10.141	10.607	9.8007	10.669	10.42	10.487	10.798	10.456	10.523	9.9283	9.3688	10.613	10.546	10.915	10.743	9.0187	8.9503	8.8609	8.8174	8.66	8.6678	9.0063	8.8766	6.3703	8.825	9.3453	9.2547	8.7789
ARL17A	7.2027	7.422	7.5167	7.1334	7.3335	7.0161	7.3123	7.3773	7.1015	7.2503	7.2758	7.351	7.9348	7.4182	7.5182	7.8563	8.0147	7.9939	8.0251	8.2314	8.0057	7.6234	8.1275	7.9885	7.8646	8.221	7.8639	7.4436	7.7865	7.8687	7.2768	7.428	7.3135	7.587	7.8257	7.3146	7.0943	6.9663	6.9977	7.0434	7.0885	7.0348	6.848	7.0313	7.718	7.2219	6.9737	6.9565	6.9814
ARL17B	7.1694	7.3634	7.1902	7.319	7.0954	7.2363	7.2765	7.2833	7.2413	7.1778	7.0521	7.0754	6.9899	7.2321	7.1539	7.4512	7.156	6.9476	7.0257	7.0965	7.1902	7.0186	7.234	7.2785	7.0396	7.398	7.2673	7.0476	7.1564	7.3905	7.394	7.0454	7.1867	7.1747	7.3297	7.2632	6.9036	7.0054	6.9015	6.8631	6.7955	6.8624	7.0435	6.9656	7.476	6.8668	6.3949	6.8301	6.8959
ARL2	12.479	12.349	13.045	12.395	12.484	12.335	12.486	12.114	12.422	12.172	12.003	11.083	12.02	11.785	11.95	11.206	11.29	11.786	11.771	11.888	11.973	11.044	11.998	12.318	11.841	12.225	12.139	11.491	12.397	12.293	11.58	11.601	11.408	12.776	12.637	11.641	10.65	10.725	10.851	10.663	10.815	10.701	11.425	11.432	12.358	11.676	11.573	11.601	11.695
ARL2BP	9.2832	9.3528	9.1594	9.6045	9.3712	9.6302	9.757	10.486	10.128	11.595	11.553	10.818	11.921	11.844	11.534	11.509	11.14	11.361	11.574	11.372	11.35	11.502	11.29	11.355	10.913	11.106	11.376	11.271	11.287	11.028	11.229	11.327	11.156	10.924	10.937	11.309	10.401	10.164	10.179	10.12	10.346	10.221	10.897	10.996	11.499	10.694	10.824	10.844	10.457
ARL3	7.4183	7.4088	7.4462	7.0943	7.3379	7.25	7.3106	7.6345	7.3535	7.4927	7.767	7.7965	7.9045	7.8926	7.8232	7.5021	7.8026	7.729	7.8332	7.6265	7.6745	8.1624	7.6719	7.7387	8.0901	7.7112	7.6545	8.1017	7.7541	7.5851	7.7366	8.0089	7.5798	7.2028	7.3941	7.4639	7.2019	7.1712	7.1188	7.263	7.1929	7.275	7.3735	7.1904	6.3703	7.373	7.3903	7.2078	7.1597
ARL4A	8.7306	9.0156	8.8321	9.7584	9.8848	9.2282	8.9114	8.0365	8.441	8.4242	8.4641	8.0886	9.2967	8.8202	8.1096	9.2762	10.146	9.0818	7.9917	8.1639	8.4569	7.9335	7.8652	8.43	9.0241	8.6959	8.3846	7.8727	7.8858	8.3439	8.3466	8.3135	8.1506	8.465	7.7487	7.8852	7.2374	7.2897	7.1517	7.2593	7.4085	7.338	7.7681	8.0435	7.8418	7.4836	7.5113	7.5288	7.9609
ARL4C	7.1841	7.0402	6.9964	6.9931	7.3443	7.2126	7.0698	7.1585	7.2578	7.5708	7.4265	7.9339	7.2568	7.2735	7.5184	7.1292	7.2516	6.9291	7.3563	7.2787	7.0973	7.1309	7.1514	6.9156	7.1224	6.9796	7.4858	7.2184	7.0456	7.465	7.547	7.5383	7.8833	7.7391	7.0485	8.2633	6.9723	6.8469	6.9496	6.4165	6.8454	6.3513	6.9111	6.8055	6.3703	6.9158	6.337	6.8024	6.3362
ARL4D	7.1084	6.9671	7.0683	7.0116	6.9304	6.9936	7.5572	7.0782	7.2623	7.1682	7.2097	7.0692	7.4044	7.407	7.3795	7.4474	7.3803	7.4185	7.1606	7.0766	7.164	7.3741	7.1533	7.376	7.242	7.1821	7.1891	7.3642	7.0452	7.1779	7.3712	7.5196	7.4071	7.0118	7.1648	7.0851	7.276	7.2424	7.2032	7.2643	7.2925	7.1598	7.0718	6.8464	7.2739	7.1819	7.0612	6.992	6.8935
ARL5A	12.523	12.902	12.389	12.407	12.395	12.305	12.311	12.668	12.619	12.517	12.507	12.773	12.586	12.586	12.47	12.555	12.548	12.37	12.501	12.523	12.548	12.616	12.721	12.642	12.533	12.773	12.665	12.671	12.738	12.59	12.527	12.437	12.437	12.303	12.819	12.863	10.697	10.605	10.704	10.383	10.659	10.545	11.867	12.167	12.542	10.853	10.979	11.044	11.811
ARL5B	8.8993	9.0273	8.9137	9.4456	9.5933	9.3597	9.3092	9.4711	9.2014	9.1991	8.9408	9.624	9.1134	9.0776	8.8262	8.7947	9.076	8.5932	8.6273	8.359	8.3935	8.3167	8.5294	8.2252	8.001	8.413	8.2146	8.264	8.2937	8.2052	7.871	8.1786	8.1201	7.9578	8.0101	8.1778	7.4107	7.1002	7.0457	7.1372	7.1262	7.1364	7.0946	7.2233	7.7016	6.9781	6.8928	6.9643	7.1924
ARL6	7.1566	7.3095	7.0523	7.2583	7.2032	7.1999	7.006	7.3161	7.3153	7.1473	7.1496	6.9543	6.9529	7.2409	7.1927	7.2626	7.1459	6.8758	7.1772	7.3328	7.2804	7.1339	7.2964	6.8793	7.2913	7.4257	7.4852	7.2163	7.3828	7.3243	7.5619	7.1598	7.4587	7.2515	7.4942	7.5976	6.7798	6.861	6.3321	6.2796	6.3612	6.7928	6.8054	6.9375	7.0082	6.7648	6.9	6.8466	6.3742
ARL6IP1	12.37	13.051	12.976	12.959	13.113	12.856	13.255	13.976	13.148	12.986	12.959	13.64	12.868	12.376	12.259	12.118	11.701	12.202	11.321	11.069	11.319	11.543	10.878	11.477	11.941	11.194	11.431	11.312	10.288	11.02	10.963	11.278	11.146	9.7309	9.7121	11.606	10.349	10.26	10.276	10.338	10.399	10.253	9.6392	9.76	9.8292	9.3419	9.3325	9.1904	9.847
ARL6IP4	8.4247	8.1946	7.9321	8.4712	8.4273	8.3874	8.2348	7.9755	8.3098	8.5566	8.5597	8.2439	8.5413	8.6293	8.5488	9.0144	8.9281	8.6456	8.7516	9.1437	9.1175	8.6337	8.8664	8.8437	8.352	9.1405	8.8361	8.7107	9.4494	9.1662	9.188	8.8911	9.0543	9.5121	9.1115	8.4891	8.7615	8.882	9.0194	8.8258	8.8983	8.5896	8.4393	8.4959	9.0961	8.6683	8.7523	8.8848	8.566
ARL6IP5	10.541	10.617	9.8916	10.69	10.499	10.57	10.26	9.8751	10.776	11.243	11.028	11.647	11.102	12.155	11.605	12.55	12.612	11.825	12.773	12.858	12.947	12.537	12.962	12.223	12.51	12.905	12.861	12.437	12.878	12.819	12.412	11.926	12.495	13.034	12.938	13.355	9.8092	9.6598	9.3251	9.4032	9.3695	9.5545	11.776	11.763	12.609	10.325	10.499	10.336	11.805
ARL6IP6	9.8022	10.449	10.463	10.101	10.189	10.009	10.169	10.969	10.332	9.581	9.6548	10.255	10.503	9.8628	9.4058	9.0241	8.8046	9.2513	8.6208	8.3236	8.9446	9.0016	8.3201	8.7677	8.9866	8.7292	8.8213	8.6915	8.2401	8.7709	8.9353	9.0456	8.8149	8.2594	8.0838	9.1839	8.0779	8.1734	8.1111	7.9421	8.0784	8.0804	7.4551	7.6219	7.7902	7.6844	7.6969	7.798	7.6353
ARL8A	6.9816	6.9815	6.9967	6.753	7.0033	7.094	7.0562	6.7611	6.9821	6.9761	6.7456	7.0192	6.8398	6.951	6.9348	7.0771	7.0113	6.9554	6.996	6.908	6.9165	6.9589	6.8124	7.2025	6.8908	6.9518	7.0333	7.1071	7.0053	7.0136	6.9214	6.9398	6.9716	7.0124	7.062	6.9362	6.8446	6.3594	6.4071	6.9594	6.3838	6.7912	6.4072	6.4101	6.7809	6.4175	6.3398	6.4055	6.4248
ARL8B	9.6607	9.7155	9.1082	9.6705	9.8503	9.8975	9.7536	9.6887	10.184	9.9278	9.8801	10.758	9.5175	10.531	10.496	10.873	11.226	10.483	10.843	10.822	10.745	10.538	10.885	10.171	10.566	10.936	11.096	10.72	10.855	10.976	10.539	9.9449	10.698	10.813	11.133	11.273	8.9503	8.7818	8.5904	8.6401	8.5091	8.4751	9.8254	9.8051	9.9525	9.2503	9.2671	9.0576	9.6014
ARL9	7.2231	7.2515	7.3547	7.5653	7.3216	7.5919	7.4342	7.287	7.9126	7.2638	7.2863	7.2946	7.1267	6.9372	7.1352	7.4755	7.0822	7.2053	7.3109	7.0652	6.9695	7.1679	7.0362	7.2843	7.1002	7.0146	7.2214	7.2275	7.1448	6.9681	7.188	6.9582	6.876	6.9555	6.9772	6.831	7.2954	7.4314	7.1951	7.2373	7.257	7.4151	6.4027	6.3313	6.8076	6.2971	6.2985	6.3627	6.4002
ARMC1	9.603	9.9091	9.202	9.5899	9.5062	9.8007	9.4153	9.2584	10.176	9.47	9.3092	10.654	8.7992	9.724	9.5753	9.6289	9.7837	9.0596	9.6616	9.7479	9.7746	9.7732	9.8536	9.0114	9.6767	10.217	9.9173	9.9819	9.8064	9.9819	9.9896	9.0839	9.8668	10.072	9.8605	10.565	8.0152	7.7468	7.5896	7.9025	7.8701	7.9268	9.1066	9.315	6.3703	7.6692	7.6633	7.8102	9.1721
ARMC10	10.168	10.611	10.626	10.234	10.332	10.083	10.149	10.278	9.7666	9.4835	9.5884	9.3155	10.222	9.5999	9.6986	9.7673	9.9789	10.188	9.5166	9.4964	9.9398	10.034	9.4219	10.223	9.6363	9.8631	9.84	9.7985	9.6352	10.065	10.4	10.725	10.198	10.06	9.6974	10.432	8.1121	8.0021	7.9187	7.9071	8.1465	8.1734	9.2982	9.391	6.3703	9.1084	9.0448	9.1255	9.2351
ARMC12	7.2999	7.0417	7.1198	7.119	7.1094	7.0556	7.3549	7.0341	7.288	7.5681	7.5683	7.3674	7.5738	7.7246	7.8378	8.0638	8.1082	8.0079	8.0631	8.0854	7.9907	7.7121	7.9014	7.6649	7.5919	7.9135	7.6967	7.7572	7.9726	7.8297	7.605	7.2886	7.5927	7.6651	7.8127	7.4043	6.9211	6.3639	6.9512	6.993	6.918	7.0523	7.295	7.3338	6.3703	7.1029	7.2935	7.1075	7.2656
ARMC2	6.876	7.0466	7.0633	6.9844	6.93	7.0269	6.9443	7.033	6.8801	6.9048	7.0051	7.0141	6.846	6.9942	7.0351	6.9698	6.9809	7.0212	7.0256	6.972	7.111	7.1435	7.1589	6.9209	7.079	6.9901	7.0741	7.0497	7.0619	7.0853	7.054	6.8334	7.136	6.8848	6.9275	6.9579	6.7729	6.9531	6.4281	6.8537	6.8519	6.8896	6.8672	6.7959	6.3703	6.8384	6.8451	6.8404	6.9369
ARMC4	7.4795	7.4406	7.5226	7.0745	7.1567	7.3235	7.552	7.5751	7.4821	6.9827	6.9631	7.007	7.0641	6.9756	7.0445	6.9801	7.0346	6.7892	6.8888	6.7385	6.8315	6.9735	7.0493	6.8046	6.8792	7.0082	6.9883	6.9624	6.9328	6.7935	6.952	6.9654	6.8436	6.8249	7.0237	7.227	6.8466	6.8459	6.9247	6.4283	6.7672	6.8637	6.7783	6.8378	6.9401	6.4218	6.4173	6.39	6.7947
ARMC5	7.2477	7.4461	7.0657	7.291	7.2873	7.4539	7.187	6.8987	7.1314	7.148	7.2832	7.2232	7.0968	7.2186	7.2092	7.3321	7.2468	7.5342	6.962	7.0274	7.2358	7.1841	7.1268	6.6844	7.1732	7.1776	7.0743	7.1797	7.0689	7.1657	7.4205	7.2275	7.4066	7.3712	7.28	6.9171	7.2425	7.1305	7.1419	7.2938	7.2141	7.1956	6.412	6.362	6.3703	6.954	7.0239	6.87	6.8396
ARMC6	8.3378	8.3428	8.1385	8.1971	8.1855	8.0483	8.115	7.7937	7.7286	7.8449	7.7004	7.7548	7.7782	7.592	7.6365	7.7517	7.662	7.6006	7.6759	7.6657	7.6281	7.585	7.7743	7.6107	7.4907	7.7066	7.6884	7.8149	7.8629	7.6709	7.7302	7.6018	7.7134	8.0914	7.5301	7.8085	7.5548	7.6955	7.7769	7.7607	7.9062	7.7541	7.3428	7.1084	6.3703	7.3464	7.3971	7.3917	7.044
ARMC7	8.1489	8.1642	8.2537	7.9699	8.2356	8.0445	7.9864	8.0497	7.4561	7.9298	8.0185	7.3866	8.3857	7.6388	7.7826	7.3942	7.865	8.0813	7.9047	7.9492	7.8864	7.8725	8.0265	8.1858	7.6602	7.7355	7.8406	8.308	8.1883	7.6877	8.0413	8.4328	8.0079	8.5897	8.2268	8.245	8.5043	8.5683	8.6186	8.5557	8.3804	8.501	7.5469	7.5095	8.2769	7.6949	7.7819	7.7089	7.5576
ARMC8	8.5615	8.6589	9.0396	8.6992	8.6508	8.3968	8.5376	9.3994	8.4315	8.4945	8.3636	9.2221	8.4612	8.3776	8.2949	8.8331	8.9155	9.1632	8.6371	8.41	8.8859	9.375	8.4361	9.2789	8.7519	9.0697	8.8755	9.0882	8.8258	8.8986	9.3197	9.5221	8.9149	9.1747	9.008	9.2054	7.4213	7.4701	7.7093	7.5179	7.4856	7.3944	7.4523	7.6627	7.8175	7.1275	7.2116	7.1087	7.3291
ARMC9	6.9901	7.1336	7.0702	6.9172	7.2762	7.0768	7.1092	6.8699	7.0559	7.1235	7.0897	7.2469	6.8311	7.0962	6.927	7.0672	7.0766	6.8349	7.0554	7.2807	7.2034	6.915	6.952	6.8861	6.9349	7.2354	7.317	6.9976	7.1978	7.4182	7.1676	6.9791	7.0377	7.1688	7.2107	7.2898	6.3748	6.7914	6.9023	6.8293	6.8485	6.8747	6.9788	6.3321	6.9695	7.0038	6.7779	6.3814	6.3654
ARMCX1	9.7109	9.9621	10.041	9.9269	9.7113	9.8536	9.4844	10.204	9.2907	9.6869	9.724	9.3357	10.378	9.9688	9.8889	10.319	10.006	10.785	10.171	10.078	10.161	10.365	10.198	10.583	10.114	10.237	10.194	10.27	9.8354	10.014	10.073	10.558	9.5413	9.9082	9.9024	10.688	8.9577	9.2152	9.0907	8.9347	9.0965	9.0952	8.7349	8.8484	9.236	8.6784	8.6836	8.7761	9.198
ARMCX2	11.413	11.161	10.844	11.527	11.494	11.304	11.128	11.007	10.625	11.032	10.695	10.222	11.267	11.07	11.002	11.143	11.504	11.383	11.371	11.125	11.286	11.831	11.348	10.999	11.232	10.943	10.937	11.724	10.602	10.889	11.346	11.516	11.47	10.686	10.576	11.106	9.8779	9.7451	9.7875	9.5559	9.6047	9.6875	8.9803	8.9479	9.6551	9.1939	9.338	9.3189	9.3764
ARMCX3	8.3786	8.3274	8.4691	8.6358	8.7915	8.6327	8.7095	8.355	8.2464	9.0924	9.1874	8.9895	9.8289	10.11	9.6585	10.838	10.929	10.798	11.351	10.938	10.769	10.492	11.075	10.797	10.528	10.965	10.635	10.402	10.495	10.596	10.147	10.154	9.5051	9.3271	10.181	9.8861	8.3911	8.4419	8.4471	8.5021	8.3565	8.2033	8.1647	8.3617	6.3703	7.349	7.1856	7.2572	8.1314
ARMCX5	8.2596	8.3306	7.8435	8.1073	8.1224	8.2874	8.0326	8.441	8.5581	7.8894	7.3003	8.5197	7.2326	7.8831	7.7839	8.1563	8.1069	7.4761	8.0422	8.0341	7.8919	8.1632	8.0257	7.5647	7.9156	8.1552	8.0329	7.9446	8.2132	7.7513	8.1942	7.8485	8.0284	7.8991	8.1592	8.1239	7.164	7.0848	6.8948	7.1396	7.0846	7.0083	7.009	7.2345	6.3703	7.0234	7.0538	6.9663	7.2972
ARMCX6	9.0668	8.9349	8.5988	9.8386	9.669	9.3948	9.418	8.4418	9.5503	9.4568	9.896	9.2648	9.4279	10.507	10.034	10.943	11.293	9.7898	10.249	10.646	10.941	10.738	10.604	9.9706	10.489	10.934	10.753	10.545	10.32	10.527	10.518	9.3955	10.392	9.8848	9.3536	9.3228	8.9319	8.9476	8.7753	8.7661	8.7	8.9812	7.8664	8.0587	6.3703	8.632	8.5806	8.5195	7.7402
ARMT1	8.8123	9.3182	8.6012	9.4211	9.4677	8.9994	9.0603	9.5005	9.0517	8.3287	8.5272	9.1214	8.187	8.3426	7.892	9.0084	9.1658	8.6557	8.2995	8.5897	8.7815	8.797	8.5094	8.5421	7.9609	8.8774	8.6154	8.1528	8.3556	8.5149	8.6959	8.4746	8.2572	8.4384	8.401	8.713	7.0019	6.9867	7.1336	7.1548	7.0067	7.1885	7.2155	7.2382	7.8352	7.1073	6.8733	7.0548	7.2128
ARNT	6.9721	6.6698	6.9724	6.7972	7.0189	6.8292	7.0842	7.0613	6.9297	6.8836	6.9263	7.0288	6.9537	7.141	7.1016	6.8454	6.9768	6.9248	6.9028	6.9887	7.0764	6.8874	6.926	7.1161	6.9448	6.9586	6.8793	7.2038	7.0277	6.8278	7.0149	7.0586	6.8887	7.0062	7.0152	6.9975	6.9329	6.7878	6.7889	6.9106	6.9193	6.7972	6.3715	6.4032	6.3703	6.359	6.4222	6.8081	6.8556
ARNT2	7.5607	7.6943	7.8706	7.6645	7.7175	7.561	7.46	8.4366	7.5224	7.6891	7.8824	7.9668	7.8514	8.1971	8.1003	7.5445	7.5751	7.6188	7.657	7.4305	7.455	7.666	7.5438	7.389	8.339	7.6342	7.4866	7.4215	7.47	7.2662	7.4751	7.5841	7.3865	7.759	7.7086	7.7959	7.686	7.6426	7.6684	7.4331	7.6042	7.5339	7.1025	7.2385	6.9196	7.4132	6.908	6.9273	6.8578
ARNTL	7.6117	7.2691	7.769	7.9168	8.0892	8.0021	8.0661	8.1829	7.749	7.52	7.6505	7.7999	7.8582	7.623	7.3754	7.7507	7.7935	8.1306	7.5619	7.4878	7.6566	7.7144	7.7354	8.1866	7.5613	7.8565	7.8305	7.6257	7.8574	7.8495	8.0914	8.4127	8.4	7.7346	8.0922	8.5928	7.1566	7.3354	7.2036	7.1463	7.2564	7.2891	7.335	7.517	7.2088	7.3734	7.3866	7.5061	7.5464
ARNTL2	7.0244	6.8974	6.9568	6.7298	6.8485	6.7164	7.01	6.8909	6.7877	6.981	7.0144	6.8742	6.6536	6.7557	6.9745	6.7093	7.0648	6.8717	6.9303	6.9091	6.9562	6.8372	6.7976	6.7815	7.0424	6.906	6.8623	6.7702	6.8031	6.8606	6.9013	6.835	6.8348	6.873	6.8273	6.9211	6.8542	6.8034	6.8637	6.8592	6.8281	6.3699	6.3868	6.2115	6.9219	6.2874	6.3175	6.8477	6.7923
ARPC1A	11.12	11.534	11.512	11.438	11.046	11.128	11.458	12.107	11.674	11.582	11.511	11.194	11.716	11.561	11.391	12.045	11.655	12.086	11.908	11.986	11.792	11.806	11.869	12.129	11.403	11.669	11.875	11.84	11.958	11.779	11.711	11.974	11.538	11.773	11.518	12.333	10.495	10.7	10.809	10.59	10.788	10.716	10.876	10.869	11.512	10.745	10.682	10.614	10.44
ARPC1B	7.6822	8.1455	7.7269	7.9356	7.8472	7.5239	7.7823	7.8034	7.449	7.5617	7.6638	7.3551	7.4889	7.8326	7.3131	7.5555	7.4671	7.4256	7.5093	7.5205	7.9539	7.9051	7.5946	7.9746	7.745	7.3784	7.9724	7.5301	7.931	7.9331	7.95	8.5015	8.5878	8.7696	7.6797	9.049	7.5694	7.7882	7.895	7.9782	7.8691	7.7283	7.6593	7.5086	8.3514	7.9715	7.9403	8.0456	7.8264
ARPC2	12.581	12.537	12.429	12.695	12.535	12.457	12.861	12.881	12.866	12.983	12.983	12.714	12.847	12.905	12.416	13.236	13.064	13.145	12.863	12.814	12.9	13.123	12.639	13.011	12.89	12.676	12.79	12.78	12.374	12.652	12.98	12.989	13.016	12.875	12.349	13.214	11.427	11.574	11.514	11.46	11.47	11.298	12	11.795	12.388	11.64	11.577	11.557	12
ARPC3	10.353	10.546	10.504	11.024	11.459	10.781	11.016	11.174	10.791	10.382	10.804	9.2924	10.089	10.903	10.583	10.429	9.8988	10.175	10.02	9.6956	10.085	9.9678	9.7283	9.8444	10.483	9.6311	10.117	9.8215	9.4588	10.047	9.2327	10.615	10.621	10.496	9.2282	10.404	10.634	10.68	10.81	10.464	10.759	10.797	11.069	11.078	11.546	10.57	10.603	10.617	10.914
ARPC4	10.433	10.399	10.592	10.567	10.423	10.412	10.335	10.409	10.079	10.365	10.34	9.9192	10.677	10.26	9.6025	10.339	10.025	10.433	9.9178	10.387	10.388	10.755	9.9808	10.756	10.418	10.056	10.312	10.531	10.384	10.392	10.766	11.401	10.912	10.569	9.9833	10.682	10.959	11.115	11.145	11.233	11.069	11.161	9.713	9.46	10.211	10.04	10.095	10.256	9.4569
ARPC5	11.427	11.715	10.81	11.613	11.613	11.78	11.806	10.73	11.805	12.073	12.063	12.59	10.955	12.242	12.082	12.036	11.776	10.948	11.964	12.022	12.196	11.706	11.793	11.176	11.687	12.006	12.165	11.618	11.782	11.999	11.906	11.069	12.276	12.03	11.756	13.034	9.3356	9.282	9.2315	9.2834	9.2238	9.2233	9.7413	9.7946	6.3703	9.4696	9.4921	9.4974	10.422
ARPC5L	10.31	10.016	9.9945	10.531	10.433	9.9538	10.073	9.5433	9.7486	9.4397	9.6834	9.0159	9.8507	9.681	9.2598	9.8541	9.9121	10.04	9.6366	9.8605	9.8457	9.8587	9.871	9.9936	9.6532	9.8498	9.852	9.8119	10.098	10.007	10.053	10.377	10.015	10.436	10.16	9.5005	9.1074	9.1173	9.163	9.1851	9.1492	9.1499	9.2897	9.2615	9.6598	9.7154	9.702	9.6706	9.2581
ARPIN	7.3916	7.3823	7.4862	7.4881	7.5947	7.5023	7.7792	7.7563	7.7119	7.8027	7.7363	7.3292	8.5649	7.9889	8.0192	8.0987	8.2609	8.5236	8.3745	8.361	8.3874	8.2599	8.2829	8.7078	8.2664	8.2179	8.2252	8.0537	8.4905	8.2947	8.0341	8.4754	7.9898	8.563	8.5015	7.9308	8.0515	8.0325	8.074	8.0837	8.2445	8.0536	7.5235	7.4475	8.0664	8.0607	7.8944	8.0709	7.5096
ARPP19	10.287	10.949	9.4227	10.127	10.291	10.665	10.034	8.8204	10.671	9.9444	10.298	11.091	8.9566	10.248	10.469	9.7418	9.8822	8.9776	9.7798	10.132	10.104	9.5143	9.8018	8.6657	9.5378	9.7004	9.8794	9.4372	9.2178	9.8503	9.275	8.3346	10.038	9.4345	9.4499	10.211	7.8222	7.7463	7.3197	7.691	7.6997	7.5364	9.2007	9.1352	9.7262	8.522	8.4135	8.4565	8.9058
ARPP21	6.912	6.8551	6.8514	6.9161	6.7665	6.6865	7.0005	6.716	6.8125	6.9492	6.9182	6.9066	6.7628	6.8796	6.9851	6.8151	7.1663	6.9703	7.0199	7.0086	7.0722	6.8587	7.1722	6.7234	9.3986	7.1191	6.9824	7.8211	6.9198	6.9499	7.0779	6.7984	6.94	6.8574	6.9852	6.9692	6.8268	6.8299	6.386	6.3537	6.385	6.8162	6.4008	6.7671	6.9095	6.4053	6.3785	6.4035	6.3323
ARR3	6.9172	6.8506	6.9025	7.1599	6.9747	6.5359	6.7056	6.762	6.7854	6.734	6.7767	6.8652	6.9481	6.8815	6.864	6.8115	6.983	6.7239	6.586	6.91	6.7841	6.6053	6.848	6.7895	6.8637	7.005	6.8907	6.757	6.9554	6.7806	6.8462	6.7582	6.809	6.8328	6.8882	6.9202	6.2919	6.4218	6.3206	6.8064	6.2365	6.8141	6.3266	6.1449	7.2055	6.4097	6.4038	6.3	6.8403
ARRB1	7.7492	8.0682	8.0567	7.405	7.4587	7.6807	9.5359	9.8997	9.0543	8.9257	8.8453	8.6557	9.7422	9.3603	9.2401	8.3682	8.5866	9.0416	8.6793	8.6273	8.3444	8.2021	8.486	8.8431	8.4421	8.3575	8.3809	7.8756	8.0691	8.3006	7.8531	8.3291	7.8886	7.6459	7.8089	8.0638	8.1296	8.331	8.2985	8.4284	8.4107	8.4041	7.4357	7.498	8.3497	7.5222	7.7685	7.6299	7.4149
ARRB2	7.5011	7.7209	7.1871	7.5307	7.5052	7.3803	7.1339	6.8084	6.8848	7.1038	7.1358	7.2854	6.9956	7.0189	6.9129	6.9025	6.8462	6.9032	6.9757	6.8579	7.0095	7.0692	6.8924	6.9553	7.0561	6.8234	6.9111	7.0331	6.8507	7.0498	6.9837	6.8429	7.0318	6.9255	6.9289	6.8785	6.9651	6.9652	7.0735	6.8826	7.089	6.8926	6.8597	6.972	6.3703	7.2869	6.9615	7.2108	7.1505
ARRDC1	7.2362	7.0577	7.1879	7.3911	6.8407	7.3023	7.2186	6.8483	7.0557	6.8472	6.8929	6.9875	7.0326	7.0947	7.2305	6.9492	7.1671	6.9808	7.1334	7.1936	7.2246	7.218	7.1469	7.2854	7.0849	7.1413	7.2773	6.8856	7.3802	7.3394	7.3076	7.2892	7.1876	6.9806	7.0105	7.2069	7.3426	7.358	7.2185	7.222	7.2618	7.3863	7.0729	6.8953	6.3703	7.1666	7.0366	7.0299	7.0173
ARRDC2	7.1735	7.2025	7.43	6.851	7.1537	7.0134	7.0707	6.9784	7.1003	7.0573	6.8672	6.9511	6.9434	6.8004	7.0826	6.805	6.8557	7.021	6.8487	6.8834	6.889	7.0041	6.9343	6.9736	7.0573	6.7177	7.0445	7.0557	6.819	7.0155	7.1015	7.0663	7.0364	6.6749	7.318	7.1267	7.3557	7.0285	7.2405	7.3357	7.1595	7.0872	7.5043	7.3098	7.842	7.6762	7.6824	7.5669	7.4162
ARRDC3	7.5344	8.2769	7.5292	7.8378	8.1064	8.2348	7.7229	8.5266	7.8131	8.2778	8.4059	8.8475	8.5516	8.2918	7.9586	8.4474	7.9241	8.1635	7.7287	7.6874	7.8745	7.995	7.5786	8.1428	7.8051	7.7947	7.6907	7.6874	7.8078	7.6436	7.7105	8.1066	8.0987	7.5166	7.8259	7.9168	7.1466	7.2271	7.2578	7.115	7.2283	7.1902	7.2237	7.3282	6.3703	6.8811	6.9867	7.0277	7.5299
ARRDC4	6.9091	6.9205	6.8143	7.0117	6.9321	6.9545	6.8659	6.8931	6.9621	7.1248	7.0077	7.0722	6.7842	6.8937	6.9536	6.9243	7.077	7.0211	6.9623	7.0327	6.885	6.8444	6.9663	6.9736	7.0078	6.9881	6.68	7.0865	6.9326	7.119	7.0552	6.9142	7.0878	6.9385	7.0628	6.9551	7.0573	7.1379	7.0387	7.0696	7.0901	7.0547	7.3431	7.6122	8.0203	7.332	7.3997	7.3894	7.3285
ARRDC5	6.744	6.9178	6.7947	6.8192	6.833	6.7135	7.127	6.8691	6.7042	6.8246	6.7507	6.7544	6.9832	6.7966	6.8175	6.7521	6.7745	6.9318	6.8323	6.83	6.9236	6.5839	6.7169	6.8457	6.6507	6.641	6.7947	6.966	6.8174	6.6393	6.892	6.9519	6.8242	6.9658	6.8291	6.7205	6.428	6.3257	6.8816	6.3777	6.352	6.412	6.2769	6.3847	7.2259	6.3895	6.8322	6.4154	6.7682
ARSA	7.0361	7.032	6.9406	7.1006	7.0969	7.0379	7.3579	7.0167	7.1509	7.3645	7.4061	7.0173	7.4965	7.2239	7.165	7.2376	7.1049	7.3356	7.2711	7.5089	7.2602	7.4883	7.3761	7.6374	7.2112	7.2944	7.4	7.5776	7.4117	7.3226	7.5177	7.6866	7.8586	7.5435	7.514	7.1933	7.7285	8.0347	8.0724	8.0523	8.2485	7.9774	7.3928	7.2759	7.886	7.9464	7.7067	7.721	7.3975
ARSB	8.7453	8.52	8.5457	8.4308	8.5866	8.922	9.0184	8.5764	9.2047	9.5765	9.119	9.3075	8.7824	9.4211	9.2102	9.3499	9.3413	8.7779	9.5639	9.5904	9.5599	8.9956	9.5648	9.3155	9.0936	9.5458	9.6918	9.1277	9.5338	9.7035	9.2149	8.9236	9.3101	9.4757	9.4892	9.6446	7.8925	7.7383	7.7666	7.7019	7.8933	7.8309	8.1494	7.9805	7.9704	7.6493	7.9158	7.9124	7.4357
ARSD	7.1687	7.1183	7.6622	7.4732	7.3389	7.4521	7.9551	8.4577	8.1599	8.1506	8.3585	8.2331	8.4067	8.1819	8.4721	8.1459	8.4281	8.8253	8.7483	8.7097	8.4598	8.6335	8.6965	8.8889	8.3059	8.1244	8.4789	8.2456	8.3772	8.4115	8.3172	8.328	8.3583	8.2491	8.4948	7.9066	9.2769	9.1327	9.012	9.0747	9.3563	9.2243	7.6163	7.5522	8.3143	7.8654	7.9147	7.7838	7.9071
ARSE	6.9184	6.9846	6.914	6.9019	6.8232	6.8525	7.2407	7.1516	7.1894	7.0898	6.986	7.1075	6.906	6.8613	6.99	6.8717	6.7306	6.9475	6.9514	6.659	6.9191	6.6958	6.7973	6.768	6.837	6.9106	6.7696	6.7394	6.8813	6.8622	6.8681	6.7327	6.7397	6.7837	6.6468	6.7784	6.4032	6.9373	6.8157	6.3427	6.8454	6.3974	6.3513	6.8485	6.789	6.77	6.3049	6.7914	6.7817
ARSG	7.1597	7.3056	7.1268	7.2063	7.4458	7.3336	7.167	7.0829	7.1418	7.1897	7.1792	7.3237	7.3391	7.1536	7.0755	7.0931	7.2389	6.8728	7.1109	7.1832	7.3385	7.219	7.3626	6.9736	7.1887	7.1905	7.5374	7.2649	7.3282	7.3547	7.2127	6.9687	7.3552	7.078	7.5408	7.1959	6.923	7.013	6.9448	7.0035	6.9479	7.0093	6.8508	7.0906	6.3703	7.2508	7.3551	7.2808	6.9843
ARSH	6.9641	6.766	7.0803	6.9164	6.77	6.8212	6.9124	7.0549	7.0261	6.8491	6.943	6.7245	6.9376	6.9005	6.9664	6.7201	6.8837	6.9392	6.8511	7.117	6.8258	7.0408	6.8845	6.9428	6.8774	6.7836	6.8088	6.7608	6.8564	6.6914	6.8222	6.8429	6.9406	6.8392	6.9253	6.9122	6.8358	6.3709	6.4096	6.4078	6.4064	6.8398	6.3865	6.7917	6.8457	6.8618	6.8513	6.4119	6.3453
ARSI	6.8928	6.904	7.0684	6.8999	7.068	6.9794	6.9411	6.9221	6.8203	7.0184	6.9881	7.1159	7.3908	7.9092	7.0729	6.7495	7.0128	6.878	6.8033	6.9661	7.0884	7.0762	7.0193	6.941	6.9224	6.7964	6.9355	7.0266	6.7471	6.9474	7.044	6.8395	6.7822	6.8213	6.8474	6.875	6.8616	7.0994	6.8285	7.117	6.8942	6.9909	6.7734	6.8444	6.7582	6.8871	6.7899	6.3597	6.2935
ARSJ	7.1726	7.1021	7.2399	7.2084	7.1597	7.2077	7.019	7.1537	7.1154	7.2408	7.188	7.2118	7.3266	7.0962	7.1471	7.2418	7.0331	7.2677	6.9556	7.0838	7.001	7.2149	7.0048	7.0515	7.217	7.0364	6.8741	7.1848	7.2417	6.974	7.5334	7.8388	8.0602	6.9261	6.9578	8.2201	6.9251	6.8986	6.8685	6.7977	6.4019	6.9372	6.8395	6.8243	6.8296	6.8316	6.4113	6.3994	6.787
ARSK	8.0763	8.3038	8.1518	7.5926	7.8109	7.8768	7.8121	8.1554	7.4099	8.0448	7.7462	7.7956	8.3349	7.4985	7.5778	7.5351	8.077	8.2296	7.7086	7.5481	7.7748	7.7207	7.744	8.2395	7.5801	7.5249	7.9036	7.7532	7.5464	7.9386	7.9601	8.0886	8.0223	7.8627	7.9065	8.6947	6.8318	6.8559	6.795	7.0218	6.922	6.9931	7.3445	7.1941	7.7616	6.7896	6.9581	7.1258	7.0603
ART1	7.1602	6.9077	7.0836	7.0986	7.3409	7.0714	7.0479	6.7903	7.076	7.0978	7.2337	7.1401	6.9558	7.1808	7.1036	6.9905	7.0592	7.0854	7.2881	7.1109	7.1525	7.2084	7.1661	6.9333	6.8777	6.7718	6.9373	7.1186	7.2473	7.0526	7.0697	7.1109	7.0773	7.0034	7.2681	7.2454	6.8522	6.3876	6.4047	6.7938	6.8041	6.3961	6.8403	6.8204	6.8306	6.862	6.9818	6.7872	7.079
ART3	7.611	7.6414	8.3495	7.2786	7.206	7.3234	7.166	6.9829	7.2926	7.3531	7.5609	7.4475	7.967	7.9619	8.2905	8.8844	9.2171	8.9507	8.677	8.7683	8.6059	8.518	9.65	8.981	7.9234	10.097	8.2401	9.9608	9.8435	9.0789	8.9272	9.2486	8.5761	9.3769	10.632	8.4636	7.9207	7.8535	7.9427	7.9958	7.9326	7.9732	10.874	11.117	6.3703	10.297	10.213	10.156	12.172
ART4	7.231	7.3906	7.1739	7.2214	7.4953	7.1287	7.1264	7.0678	7.1731	8.0099	7.6947	7.3744	7.5634	7.572	7.205	7.3909	7.1951	7.4298	7.3789	7.3042	7.2449	7.1305	7.3567	7.347	7.3825	7.2358	7.2248	7.5341	7.2805	7.2528	7.6779	7.7649	7.5107	7.5331	7.2385	7.2851	7.0326	7.0778	7.1714	7.0784	7.2431	7.0916	7.2814	7.3992	6.8866	7.2659	7.1539	7.3023	7.3535
ART5	7.3745	7.2391	7.5628	7.148	7.1719	7.0456	7.6506	7.7074	7.6499	9.3207	9.3641	8.3732	8.6692	8.7343	8.1689	7.6569	7.375	7.6613	7.4342	7.179	7.3432	7.0867	7.2816	7.3881	6.9958	7.4209	7.1678	7.0309	7.188	6.8098	6.9784	7.0238	7.0449	6.9769	7.4621	6.7987	6.3876	6.8686	6.3862	6.3835	6.941	6.9264	6.8147	7.0412	7.4213	7.0606	6.8291	6.9799	7.049
ARTN	7.2547	7.2595	6.9205	6.9374	6.7731	6.5975	6.8004	6.8608	6.8092	6.7773	6.9036	6.9418	6.8804	6.7675	6.7136	6.7948	6.7917	6.5714	6.7721	6.7268	6.9223	6.905	6.877	6.8001	6.8508	6.7959	6.8395	6.9405	6.7694	6.7205	6.6909	6.6204	6.942	6.8676	6.6197	6.9156	6.2582	6.329	6.2251	6.392	6.3326	6.7994	6.3768	6.2205	6.3703	6.3107	6.2092	6.3627	6.3492
ARV1	8.9604	9.0124	8.8209	8.8299	8.9404	8.726	8.8708	8.7794	9.4111	8.4908	8.914	9.0016	8.9863	8.9971	9.0668	9.77	10.06	9.5419	9.7137	9.9249	9.9058	9.761	9.9587	9.7766	9.5896	10.122	9.8531	10.155	9.9024	10.054	10.008	9.9102	9.9143	9.9362	10.114	9.7357	7.9864	7.9715	8.2347	8.051	8.1179	7.897	9.1608	9.3901	9.9665	8.3341	8.3025	8.2036	8.9422
ARVCF	7.1161	7.0991	7.3714	6.9803	6.9814	7.0646	7.1329	7.3353	6.945	7.0925	7.0401	7.0395	6.8283	6.979	7.0434	7.0895	6.9436	6.7862	7.0503	7.227	7.17	7.2566	7.091	7.0153	7.2085	7.1577	7.0166	7.0797	7.4293	7.1637	7.0845	6.8408	6.923	6.9693	7.3171	7.2306	6.9929	6.859	6.4006	6.8359	6.9739	6.8535	6.8802	6.3462	7.5467	6.299	6.8507	6.3466	6.8074
ARX	6.9388	7.1854	6.9924	7.1398	6.9826	7.0124	6.8084	6.8709	7.0314	6.9691	7.0402	6.9412	6.8781	6.9898	7.0055	7.0254	7.0027	6.769	7.0446	7.161	6.9616	7.1036	7.1547	6.8887	7.0362	6.9715	7.0002	7.0684	7.162	6.9666	7.1649	6.8088	7.1032	6.8597	7.0789	7.0822	6.2675	6.8228	6.8741	6.9471	6.3622	6.3615	7.1008	7.1025	7.1133	7.1119	7.2401	7.0506	7.0457
AS3MT	7.6371	7.6338	7.3271	7.6419	7.8322	7.7349	7.6704	6.9317	8.1119	7.7401	7.6548	7.7991	7.2134	7.6939	7.8027	7.7978	8.0017	7.4502	7.8798	8.2227	8.0873	7.6532	8.2393	7.4263	7.5221	8.5519	8.2662	7.9435	8.3291	8.342	8.0967	7.5168	7.8437	8.4149	8.7165	7.6482	7.1249	7.0821	7.0212	7.1758	7.0844	7.099	7.9075	8.0945	8.567	7.7995	7.6977	7.7122	7.9487
ASAH1	7.5998	7.6018	7.7073	7.4942	7.4222	7.5054	7.3033	7.1676	7.5824	7.3742	7.4335	7.5115	7.6775	7.7134	7.5211	8.1792	7.8675	7.8416	7.9276	8.0846	8.2496	8.8453	8.2749	8.5174	7.7508	8.6329	8.4617	8.8061	8.4483	8.5575	8.7157	8.9305	8.5863	8.5924	8.8897	8.4913	7.4973	7.3735	7.6063	7.6135	7.5248	7.3037	8.4659	8.4124	9.5477	7.9856	8.1704	8.2693	7.877
ASAH2	6.8685	6.6788	7.0692	6.9575	6.9449	7.2001	6.8861	6.877	7.1259	6.9076	7.092	6.8907	6.8834	6.9638	7.075	6.9177	7.07	6.9198	6.8864	7.035	7.4511	6.969	6.864	7.0424	6.9076	7.0485	7.1125	6.7916	7.0913	6.9279	6.9427	7.0605	6.9609	7.0379	7.2656	6.967	6.8992	6.8438	6.7806	6.412	6.842	6.8227	6.8357	6.7757	6.8175	6.7599	6.4172	6.9835	6.8182
ASAH2B	7.5863	7.6593	7.6184	7.6426	7.818	7.674	7.609	8.0479	7.9692	7.6852	7.708	8.0269	7.6551	7.6472	7.9699	7.8888	8.0741	7.3779	8.0515	7.9388	7.7695	7.8903	7.9545	7.7481	7.7277	7.8959	7.7849	7.9188	7.995	7.7111	7.9983	7.7786	7.7634	7.1136	7.7686	7.5566	6.9806	7.067	7.002	6.9611	6.8969	7.0272	7.6118	7.4162	6.3703	7.0255	6.929	6.9222	6.9599
ASAP1	9.6084	9.4824	9.7021	9.2075	9.5951	9.8614	9.7547	10.55	9.3897	10.249	10.38	10.475	10.353	9.7971	10.351	10.563	10.233	10.658	10.563	10.176	9.9065	10.731	10.241	10.391	9.8665	9.7903	9.8195	10.453	10.182	9.8631	10.398	10.585	10.243	9.3845	9.7728	10.665	9.7007	9.5971	9.6444	9.5594	9.632	9.6516	8.8334	9.0163	9.7904	9.0156	9.002	9.0483	9.4274
ASAP2	8.4516	8.4699	8.3974	8.2293	8.2482	8.504	7.9607	7.7946	7.6224	8.5055	8.7606	8.9504	8.3024	8.2964	8.6678	8.5356	8.3346	8.2009	8.6397	8.5694	8.1545	8.6192	8.4749	8.2812	8.8036	7.9582	8.3106	8.7324	8.395	8.1206	9.1218	9.0153	9.0507	8.499	7.9358	9.1297	7.9638	7.7414	7.7702	7.5107	7.691	7.616	7.4756	7.5616	8.3322	7.2634	7.3414	7.1388	7.4722
ASAP3	9.9758	10.083	9.9552	8.9703	9.3845	9.2573	9.3603	9.8942	9.7252	9.5239	9.6404	9.0694	9.5581	9.6471	9.7344	9.549	9.598	9.4227	10.017	9.7561	9.8573	9.2686	9.6936	9.8123	10.354	9.7155	9.6674	9.7555	9.8233	9.6936	9.1325	9.1467	9.1569	9.4853	9.7837	9.3837	9.4061	9.3141	9.2088	9.1386	9.2088	9.4236	8.9479	8.8059	6.3703	9.3985	9.2843	9.4717	9.1575
ASB10	7.3952	7.0281	6.9189	7.0697	7.1548	7.3146	7.2017	7.1063	7.0322	7.0382	6.9529	6.7952	6.8254	7.0125	7.1004	7.3777	7.0757	6.9721	7.5006	7.3112	7.5446	7.2898	7.1995	7.7539	7.3228	7.1276	7.4004	7.1304	7.4052	7.3907	7.05	7.4149	7.0975	6.9193	8.0971	7.0908	9.0167	9.0643	9.0837	8.9532	9.2023	9.0638	10.527	10.462	11.429	10.785	10.879	10.848	9.5914
ASB11	7.2344	7.1631	7.2567	7.0054	7.0881	6.9443	7.0778	7.061	6.8487	7.0193	7.1643	7.0749	7.11	7.0692	7.1364	7.4066	7.1479	7.3233	6.9454	6.9216	7.0603	7.135	7.0978	7.2564	6.995	7.2068	7.0916	7.0534	7.1452	7.0203	7.1659	7.0881	7.0524	7.1308	7.1444	7.1284	6.784	7.0047	6.4078	6.9478	6.7989	6.881	6.8832	6.9231	6.8262	6.7806	6.9338	6.7622	6.9106
ASB12	6.9851	6.8984	7.0512	6.9513	6.9052	6.871	7.1185	6.914	6.7962	6.9797	6.8714	6.907	6.7811	6.9864	6.9754	6.9222	6.8267	6.8546	6.9786	6.9181	6.9591	6.9325	7.0362	6.9856	6.9248	6.8654	6.9392	6.9035	7.0136	6.81	6.7633	6.8392	6.9762	6.934	6.8905	6.8454	7.0154	6.8896	6.936	7.0069	7.0332	6.9726	7.7859	7.729	8.0428	7.6052	7.6444	7.6782	7.8044
ASB13	8.3095	8.2751	8.4186	8.0922	7.848	7.886	7.808	8.2689	7.8155	7.9462	7.8274	8.0176	7.7954	7.6427	7.8563	7.7876	7.7761	8.0789	7.9658	7.7966	7.6993	7.5235	7.6645	7.918	7.5797	7.4811	7.4994	7.5848	7.6573	7.5658	7.4567	7.5971	7.4768	7.6922	7.7252	7.6668	7.8623	7.7277	7.8057	7.8698	7.9322	7.7754	7.9346	7.597	6.3703	7.9128	7.8933	7.8967	7.7444
ASB14	6.7537	6.8788	7.0531	6.8656	6.8442	7.1077	6.8062	6.8002	6.9334	6.9818	6.9161	7.0312	6.9065	6.8445	6.7773	6.7939	6.9013	6.9121	6.8973	6.7355	6.9463	6.7179	6.8363	6.9437	6.8	6.8789	7.1537	6.8993	6.7899	6.9146	6.9566	6.9835	6.8488	7.187	6.701	6.8639	6.4273	6.3982	6.9074	6.4045	6.3016	6.4183	6.3239	6.8698	6.3703	6.3764	6.855	6.2882	6.2931
ASB15	6.8961	6.9347	7.0483	6.9153	7.0114	7.0398	7.0175	7.0898	6.9682	7.0206	7.0213	6.8902	6.8232	7.1329	6.9695	7.0407	7.0585	6.933	6.8684	6.716	6.8656	7.0683	7.0194	6.8413	6.9294	7.0287	7.1288	7.0093	7.0959	6.9868	6.9634	6.9555	7.1336	6.9037	7.5783	7.0738	6.8824	6.934	6.8543	6.9341	6.8224	6.835	7.673	7.9284	6.3703	7.2453	7.1902	7.3062	7.1321
ASB16	7.0163	6.7854	7.0025	6.9048	6.8566	6.8957	6.8922	6.999	6.9285	6.8736	6.7474	6.9673	6.988	6.9954	6.9526	6.9739	6.9778	6.7114	6.9278	7.0788	6.7534	6.7758	6.9746	6.8998	6.9692	6.8684	6.8122	6.8652	6.9641	6.8777	6.8994	6.7933	7.0791	6.9427	6.8564	6.6878	6.9631	6.8972	7.0234	6.8688	6.9532	6.9855	6.8333	6.3257	6.9304	6.8215	6.8645	6.9131	7.0569
ASB17	6.8588	6.7732	7.0549	6.7911	7.1308	6.9183	6.8203	7.0523	6.8142	6.9977	6.8528	6.9732	6.9206	6.9001	7.024	6.8969	6.8899	6.9103	6.9329	6.8269	6.9215	6.987	6.8542	6.985	6.9638	6.9689	6.9375	6.8132	7.0508	6.9984	6.8975	6.9907	6.9417	7.1009	6.8827	6.8416	6.8953	6.9295	6.8604	6.8458	6.8212	6.846	6.3566	6.7619	6.7837	6.3856	6.9029	6.8362	6.3755
ASB2	7.0578	7.1314	6.9726	7.0064	6.9942	6.9245	7.0982	6.8796	7.0792	7.1795	6.9854	7.0057	6.9886	7.4949	7.6169	8.862	8.0289	8.1764	8.393	8.4565	8.4055	8.263	8.4753	8.1121	7.8141	7.7422	8.0593	7.9978	8.2985	7.9005	7.8105	7.6599	7.5921	8.141	7.7929	7.6678	7.2689	7.3912	7.3579	7.3555	7.3954	7.3943	7.2368	7.3271	8.128	7.1634	7.3435	7.3442	7.1086
ASB3	9.6746	10.029	9.9547	10.008	9.8345	9.8369	10.216	10.787	10.19	9.9784	10.26	10.341	10.402	10.012	10.01	10.456	10.487	10.778	10.281	10.254	10.201	10.349	10.229	10.385	9.9991	10.4	10.108	10.168	9.9643	10.093	9.8642	10.204	9.8933	9.8345	9.8731	10.331	8.3376	8.1667	8.3987	8.2625	8.2009	8.2956	7.9308	7.8918	8.3964	8.098	8.0172	8.0242	7.9489
ASB4	6.9651	6.8379	7.0714	6.9397	7.1193	7.0582	7.0553	6.806	7.0195	6.9072	6.9643	6.8791	6.9192	6.9216	6.8613	6.7245	7.0675	6.9321	6.9463	6.846	6.9414	6.9948	6.8584	7.071	6.9696	7.0458	7.0063	7.0509	6.9625	6.9743	6.86	6.8915	6.9523	6.8933	6.9633	6.9303	6.9411	6.8746	6.9446	7.0042	6.9305	6.8833	6.8673	6.3794	7.2059	6.9078	7.0908	6.788	6.8296
ASB5	6.7893	6.9108	6.8214	6.7184	6.8629	7.0521	6.8868	6.7812	6.89	6.9607	6.987	6.8625	6.8212	6.8508	6.7864	6.7318	6.8085	6.9477	6.7336	6.958	6.922	6.9779	6.8893	7.0807	7.7419	6.9994	6.8701	7.6686	7.0857	7.2654	7.1086	6.9991	7.6134	7.7693	7.0866	7.316	6.8567	6.8464	6.7787	6.3637	6.3918	6.3536	7.3285	7.3829	8.5981	6.8197	6.839	7.0464	7.3878
ASB6	7.4665	7.5768	7.5907	7.3557	7.5486	7.5891	7.5483	7.5302	7.2076	7.7306	7.6174	7.4623	7.7987	7.3957	7.7422	7.4373	7.5198	7.8351	7.483	7.7708	7.3241	7.5479	7.5859	7.3959	7.5974	7.3479	7.3047	7.7122	7.7505	7.4912	7.8545	7.8715	7.6702	7.6858	7.7976	7.7194	8.027	8.2028	8.0832	8.0916	8.3212	8.0872	7.3073	7.3489	6.3703	7.4672	7.5595	7.4064	7.3431
ASB7	7.497	7.7421	7.1218	7.6677	7.491	7.6148	7.5608	7.4316	7.5408	7.8467	7.7643	7.2872	7.51	7.4117	7.3548	7.3024	7.3299	7.1417	7.2541	7.1857	7.1624	7.2221	7.2288	7.2941	7.2486	7.3227	7.1921	6.9914	7.5419	7.0889	7.2163	7.1155	7.2309	7.4639	7.0864	7.3701	6.8826	6.9594	6.4026	6.7735	6.8082	6.898	6.9188	6.8169	6.8144	6.9051	6.7818	6.7775	6.372
ASB8	7.4429	6.9603	7.4205	7.5723	7.6499	7.4691	7.4603	6.8045	7.3352	7.8514	7.8525	7.403	7.743	8.43	7.9946	8.6973	8.738	8.2189	8.7107	8.9981	8.6864	8.768	8.8402	8.398	8.7324	8.6462	8.7501	8.914	9.0144	8.6885	8.8445	8.2107	8.7	9.4018	9.2339	8.7726	7.9242	7.6268	7.7643	7.6221	7.4119	7.5649	9.0937	9.1453	6.6508	9.0041	8.8391	9.1131	8.9472
ASB9	7.058	7.0286	6.9429	7.6995	7.2758	7.4278	7.5707	8.0443	7.9435	6.8228	6.8953	7.0555	6.7602	6.9517	6.8554	6.7431	6.9096	6.773	6.8636	6.7655	6.7299	6.9693	6.9266	6.9001	7.2605	6.7794	6.6921	6.8437	6.8251	6.7881	6.7397	6.8496	6.6332	6.8489	6.6595	6.7358	7.0914	7.0927	7.1007	7.0384	7.0324	7.0379	6.8231	6.8203	7.0023	7.0775	7.0211	7.11	7.2601
ASCC2	10.572	10.818	10.752	10.774	10.969	11.117	10.872	11.138	10.714	11.206	11.192	10.688	11.233	11.029	11.088	10.969	10.674	11.149	11.141	11.29	11.066	10.59	11.413	11.283	11.134	10.956	11.04	10.784	11.435	11.263	10.889	10.992	10.633	11.394	11.232	11.556	9.2127	9.2999	9.0081	9.1131	9.4965	9.3552	9.5429	9.4926	6.3703	9.7338	9.7642	9.8269	9.8916
ASCC3	9.9768	9.7177	9.8865	10.004	9.9966	10.007	9.5761	9.694	9.7601	9.7221	9.5134	9.9367	9.8636	9.6585	9.6708	10.241	10.562	10.145	9.9249	9.9891	9.608	9.9721	9.7304	9.7661	9.301	9.6544	9.6483	9.785	9.5076	9.3267	9.8294	9.9273	10.187	9.2869	9.5836	10.096	7.509	7.4404	7.5199	7.6077	7.4499	7.437	8.2603	8.3455	9.0666	7.2431	7.3531	7.2966	8.0255
ASCL1	6.9745	6.9777	7.2217	7.1711	7.0018	6.7923	6.905	6.8108	6.9286	7.0773	6.9214	6.9183	7.5571	7.1855	7.1521	6.8663	6.9421	7.0846	7.1059	6.9148	6.792	6.9456	6.9096	6.8347	7.6369	6.9226	7.1348	7.2485	6.9644	6.8657	6.8254	6.9874	6.8977	6.9833	6.9307	7.0374	6.881	6.9438	6.9114	6.4136	6.8125	6.8338	6.9115	6.3138	6.8975	6.3139	6.3655	6.7915	6.7852
ASCL2	7.2342	7.0351	7.3429	7.3818	7.2452	7.3358	7.1364	7.2014	7.1423	6.9476	6.8622	6.9833	7.03	7.0076	6.9472	6.9664	7.0369	7.1006	7.2251	6.9134	7.0049	7.0457	7.1615	7.1314	7.5093	7.0077	7.0203	7.0721	7.0107	6.9639	7.0168	6.926	6.8172	7.0138	6.9546	6.9969	6.8985	6.9838	7.0519	7.0358	7.0197	7.0712	7.0512	7.1411	6.3703	7.1554	6.9206	7.0607	6.8984
ASCL3	6.8372	6.9755	7.0186	6.7221	6.7743	6.8612	6.7975	6.765	6.8004	6.7967	6.8041	6.862	6.8779	6.777	6.8975	6.8748	6.9066	6.9409	6.8462	6.8649	6.8553	6.931	6.7521	6.8628	6.9192	6.9013	6.8321	6.7793	6.8516	6.91	6.8911	6.9003	6.783	7.0047	6.9933	7.0382	6.4027	6.2976	6.8062	6.3921	6.3514	6.3752	6.4246	6.7595	7.3581	6.7661	6.3951	6.7907	6.2865
ASCL4	6.9387	6.8168	6.8127	6.8293	6.615	6.9214	6.7697	7.0347	6.7228	6.9112	6.8308	6.885	6.8932	6.9871	6.8251	6.8082	6.7436	6.9556	6.8231	6.7985	6.8019	6.7598	6.8739	6.9095	6.7356	6.7407	6.8145	6.7886	6.8959	6.8335	6.7917	6.7672	6.9318	6.7205	6.8608	6.922	6.2557	6.2416	6.7928	6.3256	6.4192	6.3101	6.2567	6.2512	6.3703	6.3283	6.2646	6.2038	6.3902
ASF1A	8.7417	9.007	9.3817	8.8088	8.9222	9.0053	8.8083	9.6429	9.0313	8.5049	8.3811	9.2658	9.0116	8.9629	8.6152	9.414	9.4835	9.6456	9.1839	9.4642	9.2675	9.9082	9.6548	9.7314	8.8886	9.67	9.5218	9.7146	9.4905	9.6008	9.4545	10.195	9.2701	9.0852	9.0936	9.7912	7.8286	7.7098	7.8844	7.8442	7.8298	7.8493	8.2899	8.6186	9.1228	7.2238	7.2251	7.2269	8.2971
ASF1B	8.0061	8.1549	7.9511	7.9238	7.9627	8.0291	8.3021	7.9115	8.0158	7.9295	8.1259	7.9166	7.5495	7.5823	7.3736	7.8343	7.5164	7.5244	7.4545	7.7057	7.3815	7.6861	7.5046	7.6066	7.318	7.3352	7.5316	7.7534	7.635	7.4026	7.6055	7.4092	7.3396	7.1519	7.035	7.3252	7.7465	7.7457	7.6927	7.8561	7.7904	7.7602	6.7851	6.7644	7.2994	6.8199	6.9406	6.3683	6.4246
ASGR1	8.6427	9.2464	8.6445	8.783	8.4992	8.7374	8.3436	8.1248	8.3335	8.087	8.1626	7.5778	7.8623	8.5704	8.4164	9.0162	8.6118	8.3436	8.3149	8.1611	8.0274	7.5248	7.8032	7.8524	8.7638	7.5175	7.7673	7.3377	7.6894	7.6992	7.5311	7.2559	7.4733	7.7324	7.4489	7.4755	7.8638	7.4925	7.7473	7.7442	7.7069	7.5771	6.8515	6.9701	8.2278	6.8935	6.9655	7.0257	6.8382
ASGR2	6.9513	6.9791	6.9238	6.8815	6.9403	6.9976	7.2221	7.1696	6.8342	6.8831	6.927	6.8918	6.9938	6.8773	6.9468	6.8143	6.9938	7.0171	6.9178	6.8791	6.8834	7.0212	6.7692	6.9687	6.9386	6.9867	6.8546	6.925	6.8941	6.8295	6.8754	6.9175	6.9088	6.7855	6.9419	6.9099	7.0057	7.013	7.1476	7.1653	7.1473	7.0179	6.8971	6.7845	6.3703	6.903	6.778	6.8476	6.9373
ASH1L	6.8412	6.9581	7.0501	6.9504	7.0896	7.0857	6.8573	7.0322	7.0765	6.9611	6.9915	7.0798	7.1015	6.9683	7.0201	6.9005	7.0316	7.1021	7.1624	7.256	7.095	7.1237	7.1998	7.0207	7.1538	7.0617	7.1568	6.9814	6.9668	7.1051	7.193	6.8965	7.0698	7.0495	7.351	7.1246	6.3991	6.8268	6.7835	6.8445	6.3201	6.9345	6.9929	6.8624	6.7976	7.1474	6.9452	6.7905	6.8614
ASH2L	10.315	10.696	10.803	11.022	10.818	10.479	10.926	11.592	10.927	11.415	11.243	11.386	11.607	11.296	11.116	11.098	11.148	11.227	11.009	10.821	10.813	11.094	11.019	11.033	10.629	10.735	10.9	10.801	10.906	10.716	10.699	10.733	10.381	10.553	10.501	10.371	9.583	9.8011	9.6489	9.7103	9.7212	9.5733	9.3926	9.3424	6.3703	9.1639	9.2205	9.097	9.1499
ASIC1	7.6816	8.1096	7.546	7.1209	7.2249	7.1194	7.5206	7.1098	7.67	8.4601	8.2635	8.6192	8.3799	9.2167	8.9278	8.7944	8.4149	8.2159	8.9065	8.5306	8.5397	8.1853	8.5078	7.8197	8.4727	8.2761	8.2864	8.272	8.3169	8.2284	7.6773	7.2794	7.8854	7.8194	7.9534	8.5209	7.3723	7.4194	7.4298	7.2966	7.3225	7.3542	6.809	7.0621	7.1762	6.9202	6.846	6.991	6.8647
ASIC2	6.949	7.1267	7.1209	7.0577	7.0232	6.901	6.9211	6.9218	6.904	7.0375	6.8969	6.8597	7.0591	6.8712	7.0607	6.9234	6.8168	6.9634	6.9438	7.0581	6.9025	7.0042	6.9369	7.0275	6.972	7.0337	6.8731	6.954	6.7738	6.9457	6.9007	6.9379	6.8472	6.9133	6.9017	6.8484	6.811	6.8791	6.8512	6.8235	6.8411	6.8303	6.9615	6.9269	6.8363	6.8783	6.8959	6.8554	6.8888
ASIC3	7.3356	7.1379	7.4484	7.4285	7.4215	7.3567	7.5013	7.1484	7.6107	7.5026	7.5798	7.1219	7.2257	7.5457	7.3608	7.4817	7.5278	7.4953	7.2381	7.5721	7.3309	7.5481	7.4397	7.5277	7.2664	7.7479	7.483	7.656	7.5511	7.4189	7.2877	7.3089	7.3734	7.5225	7.6709	7.3079	7.2611	7.1647	7.3529	7.197	7.225	7.2915	7.0865	6.9418	7.3373	7.2161	7.1458	7.1055	7.0857
ASIC5	6.8507	6.9919	6.886	6.9497	6.9574	6.943	6.7628	6.841	6.7016	6.8085	6.9431	6.9607	6.8651	6.7632	6.9175	6.9684	6.9391	6.7519	6.8682	6.8813	7.0105	6.8842	6.9613	6.9286	6.8234	6.8712	6.9916	6.9604	6.9093	6.9463	7.1583	6.6879	6.9572	6.8928	6.645	6.7621	6.8461	6.3862	6.8111	6.3939	6.3559	6.3027	6.8344	6.4112	6.3703	6.2472	6.3848	6.2851	6.281
ASIP	6.861	6.9385	6.9891	6.7592	6.6799	6.7176	6.8117	7.1535	6.8737	7.5021	7.8149	7.0733	7.8305	7.6363	7.531	6.9817	7.0668	7.0192	7.1315	6.9854	7.0954	6.8781	6.9294	7.2509	7.0714	7.0705	7.0473	7.1268	7.1105	7.0836	7.1275	7.4395	7.1322	7.445	7.208	6.777	6.4248	6.771	6.84	6.368	6.8055	6.7955	10.807	10.581	6.3703	9.7095	9.6361	9.8105	9.7662
ASL	7.8358	7.6392	7.6526	7.8296	7.8669	7.7951	7.7937	7.442	7.7999	7.7899	7.719	7.3319	7.4329	7.4579	7.6007	7.4251	7.4029	7.228	7.3608	7.4817	7.2644	7.332	7.5369	7.3816	7.5033	7.4534	7.4083	7.5218	7.4535	7.3705	7.5421	7.5128	7.3929	7.7349	7.4122	7.3033	7.0484	7.196	7.3623	7.2834	7.2058	7.1189	7.0267	6.9062	6.3703	7.198	7.0724	7.1264	7.0571
ASMT	6.8505	6.8406	6.889	6.8544	6.7904	6.7005	6.8162	7.0679	6.8233	6.9814	6.8415	6.7467	6.8057	6.8933	6.8713	6.9611	6.7831	6.9003	6.7851	6.8221	6.7466	6.8631	6.8167	7.0995	6.954	6.9698	6.875	6.9531	6.7546	6.7578	6.9146	6.9493	6.921	6.7541	6.9201	6.8597	6.4121	6.8335	6.3412	6.8793	6.3195	6.9458	6.4212	6.3962	6.7802	6.8228	6.824	6.416	6.9028
ASMTL	9.2202	9.2701	10.043	8.865	8.5665	8.8282	8.2874	8.5991	8.7555	8.6614	8.3982	8.3912	8.9315	8.5941	8.2701	8.1282	8.1224	8.2876	7.8747	8.1775	8.2127	8.1198	8.3943	8.4614	8.1928	8.227	8.0254	8.3629	8.3844	8.2162	8.3769	8.4281	8.286	8.5019	8.5078	8.3762	9.2634	9.0159	9.4678	9.2132	9.2209	9.2179	8.7155	8.5705	9.253	9.0037	9.0853	8.9254	8.322
ASNA1	7.0021	6.8639	6.9568	6.8954	7.014	6.8433	7.1159	6.9797	6.7349	6.9024	7.1243	6.8728	6.8126	6.9169	6.8805	7.077	6.8342	6.7873	6.9429	6.8721	6.7939	7.095	6.9325	6.9814	7.07	6.8855	6.896	6.9438	6.9456	7.0557	7.1977	6.921	6.8986	6.965	7.1746	6.6682	6.8222	6.9182	6.4103	6.8431	6.7751	6.3269	6.4162	6.4141	6.3703	6.9053	6.4093	6.8232	6.4048
ASNS	12.008	12.789	12.181	12.804	12.796	12.735	11.745	12.24	11.581	11.22	11.554	12.546	11.228	11.248	11.712	10.797	11.17	10.771	10.813	10.847	11.322	11.205	10.761	11.503	11.871	11.161	11.657	10.728	10.9	11.342	11.17	11.206	11.457	11.838	12.235	12.154	8.0414	8.0869	7.8019	8.1086	8.1003	8.1868	8.4478	8.2594	6.3703	8.9167	8.9519	8.9463	9.7167
ASNSD1	10.714	11.156	11.114	10.626	10.583	10.555	11.119	12.266	11.276	11.298	11.172	11.895	11.797	11.246	10.762	10.964	11.23	11.217	10.662	10.768	10.654	10.929	11.07	11.18	10.768	11.095	10.758	10.967	10.887	10.898	10.656	11.456	10.853	10.85	11.081	11.456	8.5678	8.4092	8.4529	8.5729	8.4154	8.4261	9.8163	10.158	10.408	8.2445	8.1899	8.2682	10.066
ASPA	6.893	6.9798	6.9709	6.8897	6.7933	6.7012	6.8457	6.692	6.8331	6.8073	6.9152	6.687	6.849	6.8097	6.7724	6.8575	6.6552	6.8425	6.7954	6.7862	6.8288	6.7312	6.739	6.9721	6.8315	6.9161	6.9049	6.9014	6.7519	6.9088	6.8312	6.8857	6.7866	6.825	6.8148	6.8119	6.7881	6.4054	6.256	6.4075	6.3508	6.8106	6.2566	6.379	7.1257	6.8162	6.8248	6.7836	6.8407
ASPDH	6.8951	7.1074	7.0365	6.9691	6.7668	6.9449	7.0436	6.8604	6.7755	6.9976	6.9691	7.0273	6.9471	6.8825	6.7971	7.141	6.8395	6.9559	6.8392	6.9102	6.8716	6.8191	6.9304	7.0119	6.9772	6.7651	7.0406	6.9594	6.9243	7.0311	6.8432	6.8527	6.9419	7.1991	6.9088	7.0985	6.3363	6.8341	6.3822	6.8477	6.3135	6.8979	6.2972	6.8818	6.8252	6.9533	6.4075	6.4053	6.7877
ASPH	7.333	7.3474	7.1731	7.1253	7.242	7.1984	7.1626	7.1944	7.2612	7.3392	7.2347	7.5572	7.613	7.4898	7.8439	8.176	8.676	8.0685	8.4823	8.8091	9.203	8.8213	8.9325	8.513	8.2196	9.5541	9.1184	8.6621	8.6225	9.2275	8.6834	8.3529	8.9717	8.4155	8.8664	8.5988	6.9996	7.1308	7.0733	7.0183	6.9529	7.1299	7.8274	8.0121	8.3617	7.2761	7.1926	7.3674	7.8939
ASPHD1	7.1885	7.1588	7.3176	7.154	7.1205	7.099	7.3322	6.9466	7.1142	7.112	7.0886	6.9162	7.5355	7.7177	7.2527	6.878	6.9917	7.2674	6.8693	6.9172	7.0196	7.1356	6.7758	6.9677	6.9263	6.8465	7.1309	7.0392	6.7238	7.1218	6.9924	6.8553	7.486	6.9196	6.8064	7.0698	6.3369	6.3785	6.7884	6.2884	6.4227	6.7969	6.271	6.8378	6.3703	6.7806	6.362	6.8056	6.3694
ASPHD2	8.0883	8.146	8.3857	7.904	7.7584	7.6754	8.2222	7.8303	7.9278	7.3374	7.3586	7.3085	7.4536	7.2052	7.2391	7.0439	7.0996	7.2207	7.1861	6.9535	7.113	7.1972	6.8972	7.1981	7.4273	7.035	7.0845	6.9936	7.0473	7.2772	7.2661	7.1977	7.5558	7.2664	6.9415	7.5248	6.7733	6.968	6.8017	6.3817	6.8144	6.8153	6.9485	6.8951	7.2347	6.9392	6.8664	7.1595	6.9246
ASPM	11.133	10.511	10.71	10.781	10.814	10.751	11.163	10.832	10.879	10.726	10.357	10.973	10.22	10.42	10.562	9.5933	9.5187	9.5651	10.049	9.4191	9.4125	9.2246	9.5789	9.3067	9.5256	9.6478	9.3499	9.4009	8.7507	9.0671	8.5959	8.3532	8.4862	7.4007	7.1018	8.6154	7.9315	7.8636	8.0268	7.957	8.0058	7.8425	6.4137	6.7883	6.7961	6.367	6.9028	6.3707	6.9726
ASPN	7.1338	6.818	7.213	6.9638	6.9738	6.8102	6.8918	6.9079	6.8648	6.8434	7.0875	6.8707	6.6769	7.0298	6.8819	6.8497	6.8967	6.9189	7.1297	6.9793	6.9658	6.9791	6.8806	7.1272	6.7451	6.8755	7.1022	7.0858	6.9819	6.9255	7.0969	6.8906	6.9533	7.1408	7.0273	7.0273	6.9151	6.8568	6.4038	6.8386	6.9084	6.8237	6.8936	6.4142	6.8341	6.8361	6.7938	6.4249	6.8516
ASPRV1	7.1369	7.0536	7.2888	7.069	6.944	7.0064	6.9481	6.9728	6.989	7.1639	7.1056	6.9354	7.4733	7.2226	7.3353	7.5331	7.4952	7.8745	7.7455	7.4124	7.2299	7.2342	7.5049	7.4252	7.2881	7.2088	7.0903	7.0404	7.393	7.018	7.2335	7.2275	7.0465	6.9918	7.5205	6.9823	7.0659	7.077	7.2243	7.1242	7.2049	7.1625	6.7823	6.797	6.8032	6.868	6.9257	6.9114	6.835
ASPSCR1	11.15	11.222	11.339	10.947	11.098	11.251	11.074	11.07	10.828	10.982	11.082	10.888	11.087	10.949	11.127	10.555	10.425	10.697	10.493	10.671	10.656	9.9131	10.451	10.821	10.781	10.43	10.497	10.105	10.682	10.586	9.9478	9.9044	10.02	10.326	10.538	10.469	10.516	10.575	10.543	10.504	10.52	10.405	9.8362	9.5967	10.649	10.288	10.241	10.171	9.9641
ASRGL1	7.3084	7.4651	7.2507	7.3963	7.3911	7.274	7.5031	7.096	7.7035	7.2161	7.2628	7.2749	7.2235	7.1222	7.1663	7.4467	7.0781	7.01	7.3785	7.3819	7.3148	7.1409	7.184	6.968	7.402	7.0377	7.0441	7.2147	7.4563	7.2283	7.0419	6.8277	7.2259	6.9644	7.0725	7.113	6.2672	6.3495	6.8127	6.4075	6.8128	6.9136	6.4197	6.864	7.6247	6.8446	6.8234	6.943	6.8591
ASS1	9.5378	10.124	9.6678	10.07	9.9725	9.9582	10.64	10.522	11.228	8.6632	8.4508	8.2575	7.945	8.4466	8.2136	9.2975	9.6404	9.0162	8.9804	9.7527	9.6152	9.6276	9.2408	9.0578	9.2167	9.8373	9.7394	9.2897	9.7096	9.7486	9.6115	8.7384	9.6487	10.244	10.247	9.2937	9.1447	9.3023	9.3211	9.0371	9.1335	9.1953	9.5081	9.3578	10.208	10.273	9.8424	10.143	10.423
ASTE1	8.0308	7.838	7.6678	8.1498	8.085	7.9496	7.8978	7.888	7.9431	7.7572	7.6128	8.0844	7.5856	7.751	7.6319	7.6501	7.879	7.5662	7.5964	7.7872	7.4245	7.6026	7.5937	7.399	7.5175	7.7851	7.7296	7.7492	7.7663	7.4044	7.6274	6.9922	7.4993	7.3899	7.5856	7.4544	7.2368	7.3647	7.3606	7.2171	7.2641	7.1564	7.3293	7.2006	6.3703	7.1435	7.0773	7.1368	7.119
ASTL	6.9102	6.8349	6.9961	6.8983	6.9919	6.9517	6.9927	7.064	7.1176	6.8928	6.909	7.0765	7.1025	6.9399	6.9057	6.9218	6.9066	7.0334	6.8505	6.8895	6.8502	7.0329	6.92	6.8587	6.8648	7.1106	6.8773	6.7767	7.007	7.0588	6.8684	7.0208	7.0571	6.9685	7.1504	6.9003	6.7912	6.8536	6.3511	7.0038	6.8612	6.9164	6.3962	6.7939	6.3703	6.8883	6.9023	6.3814	6.913
ASTN1	7.4247	7.3419	7.6101	7.2594	7.1893	7.1823	7.2651	7.7324	7.3066	7.4773	7.3029	7.4439	7.2033	7.031	7.2698	7.0377	7.0178	7.5158	7.4643	7.1418	7.1985	7.3486	7.2791	7.5812	7.9902	6.9668	7.2355	7.2806	6.9692	7.2379	7.3106	7.1795	6.8348	7.0441	6.8939	6.8876	7.717	7.7254	7.8423	7.6493	7.7822	7.8078	6.9074	6.3525	6.7704	6.9313	6.8994	6.8193	6.8036
ASTN2	8.063	7.873	7.8858	8.1101	8.0123	7.9474	7.7487	7.2108	7.8236	7.8863	8.0716	7.8374	7.3384	7.449	7.7182	7.6583	7.7442	7.6286	7.5143	7.5808	7.5327	7.4496	7.5351	7.3595	7.7021	7.6279	7.4623	7.4819	7.5814	7.7937	7.3477	7.174	7.3753	7.8019	7.5116	7.2166	7.2568	7.2517	7.3256	7.216	7.2241	7.2349	7.448	7.3475	8.1404	7.7273	7.7064	7.6856	7.2759
ASUN	9.3413	9.6928	9.4039	9.0401	8.7818	8.7875	8.9186	9.2054	8.5758	8.5316	8.4292	8.7834	8.5741	8.2882	8.2552	8.7	8.9111	8.9449	8.355	8.5413	8.3833	8.6205	8.3583	8.4604	8.0777	8.5246	8.5262	8.2794	8.2279	8.2424	8.3162	8.7109	8.5216	8.3045	8.2567	9.2464	7.4492	7.376	7.3774	7.4012	7.3938	7.5872	8.1814	8.2652	6.3703	7.0179	6.9209	7.1202	8.2988
ASXL1	8.2288	7.9072	8.2291	7.8139	7.8667	7.9543	8.6727	9.5386	9.0971	9.9495	9.9716	9.7991	9.8466	9.4673	9.7092	9.5692	8.9536	9.348	9.3963	9.1199	8.9663	9.3267	9.3059	9.2865	9.2971	8.9614	9.081	9.1675	9.2501	9.0507	9.0392	9.1248	8.8021	8.5313	9.3398	9.3524	8.3586	8.5547	8.5178	8.444	8.5557	8.3662	7.2774	7.4161	7.6839	7.8066	7.9567	7.8807	7.5421
ASXL2	9.778	9.8345	9.7825	9.5342	9.9293	9.943	9.8181	9.8169	9.3186	9.607	9.4223	9.8038	9.4111	9.2344	9.6548	9.3374	9.8751	9.5108	9.2931	9.3848	9.337	9.431	9.5802	9.3603	9.1297	9.1218	9.3439	9.418	9.2363	9.1115	9.3	9.1843	9.3588	9.4633	9.445	9.9602	8.2298	8.0909	7.9585	8.0079	8.1913	7.9986	8.7523	8.6563	6.3703	8.13	8.1595	8.2863	8.3622
ASZ1	6.8947	6.8265	6.7743	6.7399	6.8524	6.7747	6.8444	6.9931	6.7393	6.7469	6.8631	6.7289	6.8072	6.7716	6.7553	6.8268	6.7901	7.1011	6.7877	6.7883	6.8738	6.9602	6.7969	6.843	6.8541	6.9084	6.8322	7.1065	6.7557	6.8907	6.9066	7.064	6.7806	6.8499	6.9089	6.9053	6.3858	6.3683	6.3148	6.8677	6.3456	6.3175	6.8449	6.8065	6.3703	6.3142	6.8707	6.3347	6.3857
ATAD1	8.7534	8.6302	8.8918	8.8247	8.783	8.8893	8.8117	9.2469	8.895	9.025	8.9082	9.7958	9.4165	9.4187	9.4595	10.254	10.776	10.107	10.17	10.109	10.228	10.427	10.249	10.124	9.6656	10.48	10.539	10.349	10.221	10.306	10.328	10.589	10.289	9.9244	10.348	10.943	8.9535	8.9099	8.7703	8.8816	8.7215	8.7183	10.324	10.441	6.3703	8.7117	8.8005	8.7276	10.069
ATAD2	8.1831	8.7272	8.5159	8.1554	8.4672	8.3577	8.7668	9.3046	9.1744	8.7877	8.6911	9.874	9.1058	8.7927	8.5983	9.4598	9.1448	9.6066	9.1654	9.1868	9.0603	9.0805	9.2862	9.3029	8.3782	9.0971	9.0524	9.1548	9.0821	8.854	8.8592	9.0137	8.0714	8.0642	8.3868	8.5466	7.6914	7.8687	7.8707	7.7778	7.7555	7.8105	7.4746	7.5675	7.7774	6.9216	7.0415	6.9383	7.6975
ATAD3A	8.5884	8.3172	8.3064	8.4039	8.4284	8.41	8.1872	7.9489	7.945	8.2179	8.3682	8.1064	7.8156	7.9728	7.8617	8.0973	8.1339	7.9362	7.7826	8.1839	8.0689	8.1956	8.0299	7.8923	7.8493	8.0087	8.0185	8.225	8.399	8.1935	8.6174	8.1866	8.5627	8.6557	7.9781	8.4531	7.879	8.0443	7.9613	8.1293	8.2272	8.2947	7.6246	7.5742	8.0382	7.8763	7.917	7.6839	7.5165
ATAD3B	7.5327	7.4727	7.5118	7.6264	7.6457	7.606	7.3529	7.2589	7.0752	7.1136	7.2935	7.3549	7.3872	7.3122	7.1617	7.2874	7.1871	7.5923	7.2404	7.1371	7.2616	7.3923	7.162	7.5065	7.1524	7.1001	7.3638	6.8429	7.2715	7.084	7.1685	7.4621	7.3522	7.5671	7.2126	7.4255	7.0097	7.0521	7.0574	6.8969	7.1514	7.0475	6.9683	6.9393	6.8204	7.1559	7.2161	7.1714	6.9605
ATAD3C	6.8171	7.0796	6.9029	7.0002	7.1108	6.9678	7.2717	6.9951	6.9447	6.7538	6.9057	7.0446	6.815	7.159	7.0769	7.0999	7.1377	6.933	6.8842	7.0238	6.95	6.8999	7.0187	7.1216	6.9274	6.923	7.311	6.9046	6.9663	7.0869	7.0061	6.9707	7.0436	7.2528	7.0147	6.9645	6.9773	6.3472	6.9114	6.8404	6.8941	6.8354	6.9422	6.4268	6.3703	6.8227	6.9531	6.9198	6.8163
ATAD5	8.0705	7.9243	8.3252	7.9862	7.915	8.0703	7.8702	8.5401	8.0358	8.0039	7.7139	8.4127	7.498	7.7865	7.4194	7.4192	7.1726	7.5708	7.4445	7.4299	7.2272	7.1212	7.17	6.923	7.2671	7.296	6.9644	7.2518	7.3845	7.1934	7.0972	7.0701	7.256	7.1474	7.4064	7.3068	6.8875	6.8508	6.817	6.898	6.4068	6.8554	6.8011	6.8089	6.9771	6.7857	6.7985	6.2971	6.7982
ATAT1	7.1601	7.3571	7.256	7.1603	7.1742	7.3019	7.2417	7.8224	7.1892	7.4313	7.4466	7.4797	7.5891	7.6651	7.4721	7.5192	7.5591	7.7429	7.5788	7.5284	7.4159	7.5491	7.6066	7.3608	8.3188	7.358	7.4876	7.6464	7.7196	7.4683	7.3914	7.5762	7.4045	7.2707	7.3676	7.4016	7.4625	7.5916	7.5042	7.7256	7.5806	7.4665	6.9837	6.9371	6.827	6.9478	6.8439	6.9877	6.9538
ATCAY	7.6455	7.969	7.662	7.5143	7.5791	7.3759	7.2237	6.9531	7.1693	6.8783	6.996	6.8426	7.1175	6.9868	6.7435	7.0478	6.9695	6.7231	6.9689	6.9627	6.8407	6.8942	6.7985	7.1917	7.3462	6.906	6.9621	7.0513	6.9319	6.8909	6.8608	6.9563	7.1854	7.1652	6.8805	6.7473	6.2784	6.3896	6.832	6.3308	6.7968	6.8182	6.3575	6.3883	6.8909	6.4234	6.4162	6.3717	6.891
ATE1	7.5599	7.6688	7.7717	7.8046	7.6592	7.7331	7.5067	8.2035	7.6155	7.3016	7.4591	7.4646	7.6702	7.3673	7.5015	7.8252	7.9016	8.1912	7.7122	7.5747	7.7037	7.9226	7.7181	8.1026	7.1893	7.9483	7.871	7.8013	7.7174	7.7223	7.582	8.0907	7.4155	7.7772	7.5511	7.7448	7.0325	6.9987	7.1592	7.0596	7.1233	7.0878	7.0891	7.2392	7.2463	7.0277	6.8004	6.7657	7.121
ATF1	7.8501	7.9764	6.978	7.7756	7.9398	7.9576	7.731	7.4213	7.8909	7.5778	7.4942	7.8944	7.3116	7.5748	7.7944	7.7651	8.0093	7.1963	7.6794	8.0801	8.1655	7.6751	7.8689	7.2739	7.4464	8.2529	7.9013	7.5838	7.4295	7.9255	7.5958	7.2746	7.7826	7.6871	8.2713	8.0584	7.0263	6.9065	6.9121	6.7873	6.8243	6.859	7.4074	7.1218	6.813	6.8831	6.8145	6.7571	7.1455
ATF2	7.6125	7.7527	7.9468	7.7894	7.6631	7.4995	7.7867	8.0602	7.6862	7.756	7.7348	8.401	8.057	7.9651	7.744	7.9586	7.7916	8.2501	7.6061	7.7196	7.7383	8.0365	7.6033	8.0674	7.4962	7.6407	7.6105	7.8917	7.3839	7.6575	7.6204	7.9765	8.0147	7.7817	7.7618	8.0687	7.0861	7.1378	7.2092	7.1415	7.037	7.3313	6.9906	7.3436	6.8821	6.873	6.4295	6.9073	7.1277
ATF3	8.7978	9.694	9.0159	9.4779	9.6057	9.5568	9.3062	8.6222	8.4023	10.085	9.9976	9.9665	9.8573	10.045	9.209	11.72	9.7919	10.007	8.8292	9.1744	8.9892	9.2528	9.0967	8.8295	8.4815	9.104	8.9927	8.5078	11.233	8.6608	9.7009	9.4429	9.9154	10.612	9.4545	9.7371	7.2927	7.3702	7.4334	7.4393	7.4811	7.3214	9.0211	9.0555	9.8261	9.0377	9.0723	8.8396	7.7996
ATF4	13.964	14.294	13.19	13.658	13.719	13.781	13.719	13.492	13.847	13.769	13.669	14.027	13.129	13.663	13.818	14.441	13.479	12.735	13.391	13.424	13.428	13.259	13.433	12.861	13.433	13.697	13.593	12.986	13.473	13.541	13.29	12.637	13.631	13.91	13.91	14.307	11.852	11.82	11.922	11.811	11.912	11.915	12.769	12.711	6.3703	12.814	12.96	12.91	12.044
ATF5	9.1187	8.9582	8.3038	9.3139	9.3377	9.1378	9.3146	8.9978	9.3113	8.6695	8.8095	9.2886	8.7187	9.1031	8.8918	9.2901	8.9433	9.0694	8.9755	8.9507	9.1826	8.8318	8.8851	9.3021	9.3719	9.1027	9.2202	8.855	9.4105	9.264	8.9907	8.9321	9.0116	9.8013	9.9288	9.194	8.696	8.8621	8.8037	8.428	8.724	8.6705	8.0446	7.6664	6.3703	8.6235	8.6696	8.7598	7.718
ATF6	8.8765	8.6394	8.6708	9.3629	9.1727	8.8465	9.3825	9.4775	9.3302	9.749	9.6441	9.9389	9.8619	9.7858	9.2743	9.7462	10.004	9.7641	9.3746	9.4819	9.6111	9.618	9.3421	9.6705	9.6773	9.8164	9.4883	9.5797	9.5051	9.6115	9.607	9.9633	9.9819	10.124	9.7669	9.8007	7.9064	7.5781	7.4246	7.6235	7.6916	7.5655	8.6067	8.5036	9.3804	8.2481	8.3647	8.4506	8.8738
ATF6B	7.035	6.9158	7.0002	7.0244	7.0382	6.9723	7.0972	7.1218	7.0602	7.0704	7.0642	6.9314	6.9776	6.9516	6.9941	7.129	7.2183	7.1756	7.1039	6.9473	7.0128	7.1281	7.2283	7.0656	6.952	7.2234	7.0115	7.0273	7.1214	7.08	7.189	6.9723	7.0012	6.9557	7.0646	7.0389	7.027	6.9473	7.0614	7.142	7.1844	6.987	6.9704	6.9286	6.3703	6.8104	6.4283	6.8322	6.4224
ATF7	7.011	6.999	6.7194	6.9788	7.1313	7.0904	7.1185	6.8225	7.1584	7.0331	6.9516	7.1035	6.9352	6.7939	7.0386	6.9558	6.9552	6.8245	7.1298	7.143	7.0816	6.9199	7.0302	6.9444	6.988	6.8388	7.084	6.8108	7.0222	6.929	7.0239	7.1637	7.1273	6.8888	6.9874	6.724	6.8865	6.894	6.7645	6.382	6.3481	6.8652	6.8261	6.8641	6.8233	7.0323	6.8158	6.3994	6.8781
ATF7IP	7.2738	7.1235	7.1624	7.3079	7.0303	7.3472	7.1105	7.3673	7.2136	7.1484	7.0285	7.0587	7.1551	7.067	7.2408	7.0715	6.9896	7.0671	6.9251	6.89	7.1009	7.0203	7.1439	6.9739	7.087	6.9573	7.037	7.1946	6.9384	7.0564	7.0655	6.8263	7.0165	7.2854	6.9733	7.0902	6.9684	6.3288	6.883	6.3972	6.8934	6.8251	6.3977	6.7886	6.3703	6.9069	6.8247	6.3915	6.7777
[truncated: 18,116 more rows]
[truncated: 2 more columns]

## Sheet: Babiarz dataset (Only Cells)
Genes+miRNAs	Day 0	Day 0	Day 0	Day 3	Day 3	Day 3	Day 7	Day 7	Day 7	Day 10	Day 10	Day 10	Day 14	Day 14	Day 14	Day 20	Day 20	Day 20	Day 28	Day 28	Day 28	Day 35	Day 35	Day 35	Day 45	Day 45	Day 45	Day 60	Day 60	Day 60	Day 90	Day 90	Day 90	Day 120	Day 120	Day 120
[truncated: 20,543 more rows]

[truncated: 18 more sheets: DE Segments (Babiarz), Seg.1 interactions, Seg.2 interactions, Seg.3 interactions, Exponentially expr. (Babiarz), Exp. Expr. All inter. (Babiarz), high&very-high inter.(E.E-Babi), Peason corr. (Babiarz), Pearson corr. (R <= -0.5, Babi), GEO datasets details, in-silico Validation - HU genes, in-silico Validation - HU miRNA, in-silico Validation - MS genes, in-silico Validation - MS miRNA, in vitro val. - Pearson corr., Babi vs. Heart tissue - ANOVA, in vitro val. -Genes.miRs expr., very.high-conf. gene GO terms]
